# Supplementary material for: Do book consumers discriminate against Black, female, or young authors?
Source: PLoS One. 2022 Jun 13;17(6):e0267537. doi: 10.1371/journal.pone.0267537 (PMC9191698; doi:10.1371/journal.pone.0267537)
Supplement: S1 Data — (ZIP) [file pone.0267537.s004.zip]

Archive with 7 entries (7 files):
- anonymized_data.csv
- load_and_anonymize_raw_data.R
- load_and_gen_variables.R
- rowr.R
- tab3-4.R
- tab5.R
- tab6-8.R
