# Supplementary material for: Do book consumers discriminate against Black, female, or young authors?
Source: PLoS One. 2022 Jun 13;17(6):e0267537. doi: 10.1371/journal.pone.0267537 (PMC9191698; doi:10.1371/journal.pone.0267537)
Supplement: S1 Data — (ZIP) [file pone.0267537.s004.zip › anonymized_data.csv]

id	version	created_at	mturk_hit_expires_at	started_at	mturk_worker_id	finished_at	tx_author_gender	tx_author_generation	tx_author_race	tx_author_photo	tx_author_first_name_str	tx_author_last_name_str	tx_book_genre_str_more_readable	tx_book_cover_code_str	tx_book_title	iter	next_survey_id	previous_survey_id	display_tx_imcs	time_spent_demographic	time_spent_tot	num_window_switches_prior_to_experiment	num_window_switches_tot	demo_age	demo_sex	demo_spanish_origin	demo_race	demo_education	demo_state	demo_environment	demo_income	demo_employment	demo_marital_status	demo_print_books_read	demo_print_books_bought	demo_book_type_preference	demo_book_type	survey_cover_interest	survey_description_interest	survey_rate_book	survey_rate_author_qualification	survey_purchase_interest	survey_expected_price	survey_willingness_to_pay	survey_PMC_genre	survey_PMC_gender	survey_PMC_race	survey_PMC_generation	survey_PMC_feedback
115	1	2020-07-01 19:19:43 UTC	2020-07-01 20:17:43 UTC	2020-07-01 20:15:12 UTC	1	2020-07-01 20:18:11 UTC	Female	Millennial	White	1	Brianna	Jones	Political Science or Law	Mischka1736	0	0	116		FALSE	47	179.604903	0	0	28		No	[<qu>White<qu>]	3	UT	Suburban	$40<com>000 - $59<com>999	Working full-time	Single<com> never married	5	2	Paperback	[<qu>Technology<qu><com> <qu>Fantasy<qu><com> <qu>Mystery<qu>]	2	3	3	4	2	$10.99	$25.99	Political Science or Law
116	1	2020-07-01 19:19:43 UTC		2020-07-01 20:16:49 UTC	1	2020-07-01 20:18:11 UTC	Male	GenX	White	4	Jeff	Wilson	Religion	Geyser2296	2	1	117	115	FALSE	-50	81.689858	0	0	28		No	[<qu>White<qu>]	3	UT	Suburban	$40<com>000 - $59<com>999	Working full-time	Single<com> never married	5	2	Paperback	[<qu>Technology<qu><com> <qu>Fantasy<qu><com> <qu>Mystery<qu>]	1	1	1	2	1	$4.99	$9.99	Religion
117	1	2020-07-01 19:19:43 UTC		2020-07-01 20:17:32 UTC	1	2020-07-01 20:18:11 UTC	Female	GenX	Black	0	Dawn	Jackson	Business	Mystic4363	1	2		116	FALSE	-93	39.205317	0	0	28		No	[<qu>White<qu>]	3	UT	Suburban	$40<com>000 - $59<com>999	Working full-time	Single<com> never married	5	2	Paperback	[<qu>Technology<qu><com> <qu>Fantasy<qu><com> <qu>Mystery<qu>]	2	2	2	2	2	$15.99	$30.99	Business				None
448	1	2020-07-01 19:33:15 UTC	2020-07-01 20:31:15 UTC	2020-07-01 20:18:27 UTC	2	2020-07-01 20:21:32 UTC	Male	GenX	White	3	Dean	Thomas	History	Vanilla3020	0	0	449		FALSE	55	185.20551	0	0	28		No	[<qu>White<qu>]	3	UT	Suburban	$60<com>000 - $79<com>999	Working full-time	Married	10	10	Ebook	[<qu>History<qu><com> <qu>Social Science<qu><com> <qu>Fantasy<qu><com> <qu>Mystery<qu><com> <qu>Romance<qu>]	1	2	3	3	1	$15.99	$15.99	History
449	1	2020-07-01 19:33:15 UTC		2020-07-01 20:20:10 UTC	2	2020-07-01 20:21:32 UTC	Female	GenX	Black	1	Tina	Anderson	Science	Bunting4404	0	1	450	448	FALSE	-48	82.191608	0	0	28		No	[<qu>White<qu>]	3	UT	Suburban	$60<com>000 - $79<com>999	Working full-time	Married	10	10	Ebook	[<qu>History<qu><com> <qu>Social Science<qu><com> <qu>Fantasy<qu><com> <qu>Mystery<qu><com> <qu>Romance<qu>]	1	2	2	4	2	$10.99	$10.99	Technology
450	1	2020-07-01 19:33:15 UTC		2020-07-01 20:20:52 UTC	2	2020-07-01 20:21:32 UTC	Male	Millennial	White	5	Zachary	Jackson	Medical	Coriander6438	2	2		449	FALSE	-90	40.31599	0	0	28		No	[<qu>White<qu>]	3	UT	Suburban	$60<com>000 - $79<com>999	Working full-time	Married	10	10	Ebook	[<qu>History<qu><com> <qu>Social Science<qu><com> <qu>Fantasy<qu><com> <qu>Mystery<qu><com> <qu>Romance<qu>]	2	3	3	4	3	$15.99	$15.99	Medical				no bugs!
652	1	2020-07-01 19:33:27 UTC	2020-07-01 20:31:28 UTC	2020-07-01 20:20:36 UTC	3	2020-07-01 20:32:08 UTC	Male	Millennial	Black	0	Tyler	Thomas	Religion	Firefly1795	0	0	653		FALSE	135	692.737437	11	16	30		No	[<qu>Other<qu>]	2	FL	Rural	$20<com>000 - $39<com>999	Temporarily not working	Single<com> never married	3	5	Hardcover	[<qu>Political Science or Law<qu><com> <qu>Social Science<qu><com> <qu>Technology<qu><com> <qu>Science Fiction<qu>]	0	1	2	1	0	$6.99	$0	Religion
653	1	2020-07-01 19:33:27 UTC		2020-07-01 20:24:53 UTC	3	2020-07-01 20:32:08 UTC	Female	Boomer	Black	3	Gloria	Jones	Science	Bunting4404	2	1	654	652	FALSE	-122	435.076483	0	5	30		No	[<qu>Other<qu>]	2	FL	Rural	$20<com>000 - $39<com>999	Temporarily not working	Single<com> never married	3	5	Hardcover	[<qu>Political Science or Law<qu><com> <qu>Social Science<qu><com> <qu>Technology<qu><com> <qu>Science Fiction<qu>]	0	2	1	2	0	$7.99	$0.99	Science
654	1	2020-07-01 19:33:28 UTC		2020-07-01 20:32:11 UTC	3	2020-07-01 20:32:08 UTC	Female	GenX	Black	4	Tammy	Davis	History	LisbonBrown0051	1	2		653	FALSE	-560	-2.456866	0	6	30		No	[<qu>Other<qu>]	2	FL	Rural	$20<com>000 - $39<com>999	Temporarily not working	Single<com> never married	3	5	Hardcover	[<qu>Political Science or Law<qu><com> <qu>Social Science<qu><com> <qu>Technology<qu><com> <qu>Science Fiction<qu>]	0	0	0	1	0	$5.99	$0	History				HIT doesn<qu>t really load because of the self-signed TLS certificate. (Users have to jump through a lot of hoops; and you<qu>re not paying enough for high quality users to do that.) This can be resolved by grabbing a free certificate from the good people at Let<qu>s Encrypt<com> and tying it *ONLY* to a subdomain one already controls<com> or just grabbing a new cheap domain...
973	1	2020-07-01 19:33:48 UTC	2020-07-01 20:31:48 UTC	2020-07-01 20:16:44 UTC	4	2020-07-01 20:20:26 UTC	Male	Boomer	White	5	Fred	Thomas	Medical	PaleSky2924	2	0	974		FALSE	55	221.206	0	0	21		No	[<qu>White<qu>]	2	CT	Suburban	$20<com>000 - $39<com>999	Working part-time	Single<com> never married	6	10	Ebook	[<qu>Science<qu><com> <qu>Technology<qu><com> <qu>Fantasy<qu><com> <qu>Science Fiction<qu>]	1	1	2	1	1	$14.99	$18.99	Medical
974	1	2020-07-01 19:33:48 UTC		2020-07-01 20:18:51 UTC	4	2020-07-01 20:20:26 UTC	Female	GenX	White	2	Wendy	Anderson	Cooking	MoonMist3146	1	1	975	973	FALSE	-72	94.999845	0	0	21		No	[<qu>White<qu>]	2	CT	Suburban	$20<com>000 - $39<com>999	Working part-time	Single<com> never married	6	10	Ebook	[<qu>Science<qu><com> <qu>Technology<qu><com> <qu>Fantasy<qu><com> <qu>Science Fiction<qu>]	1	1	3	2	2	$9.99	$14.99	Cooking
975	1	2020-07-01 19:33:48 UTC		2020-07-01 20:19:44 UTC	4	2020-07-01 20:20:26 UTC	Male	GenX	White	5	Darryl	White	Religion	DodgerBlue0011	0	2		974	FALSE	-125	42.079388	0	0	21		No	[<qu>White<qu>]	2	CT	Suburban	$20<com>000 - $39<com>999	Working part-time	Single<com> never married	6	10	Ebook	[<qu>Science<qu><com> <qu>Technology<qu><com> <qu>Fantasy<qu><com> <qu>Science Fiction<qu>]	0	0	2	3	0	$7.99	$10.99	Religion				na
2008	1	2020-07-01 22:24:30 UTC	2020-07-01 23:22:30 UTC	2020-07-01 22:36:06 UTC	5	2020-07-01 22:40:12 UTC	Male	Boomer	Black	0	Ralph	Taylor	Religion	Firefly1795	2	0	2009		FALSE	95	246.735295	1	1	61		Yes	[<qu>White<qu>]	3	NV	Rural	$40<com>000 - $59<com>999	Working part-time	Married	2	3	Ebook	[<qu>Cooking<qu><com> <qu>History<qu><com> <qu>Science<qu><com> <qu>Fantasy<qu><com> <qu>Romance<qu>]	3	3	3	3	3	$10.99	$22.99	Business
2009	1	2020-07-01 22:24:30 UTC		2020-07-01 22:38:49 UTC	5	2020-07-01 22:40:12 UTC	Female	GenX	White	5	Tonya	Miller	Cooking	Abbey0217	0	1	2010	2008	FALSE	-68	82.940702	0	0	61		Yes	[<qu>White<qu>]	3	NV	Rural	$40<com>000 - $59<com>999	Working part-time	Married	2	3	Ebook	[<qu>Cooking<qu><com> <qu>History<qu><com> <qu>Science<qu><com> <qu>Fantasy<qu><com> <qu>Romance<qu>]	2	2	2	4	3	$4.99	$11.99	Cooking
2010	1	2020-07-01 22:24:30 UTC		2020-07-01 22:39:22 UTC	5	2020-07-01 22:40:12 UTC	Female	Boomer	Black	4	Shirley	Davis	Medical	Coriander6438	0	2		2009	FALSE	-101	50.532263	0	0	61		Yes	[<qu>White<qu>]	3	NV	Rural	$40<com>000 - $59<com>999	Working part-time	Married	2	3	Ebook	[<qu>Cooking<qu><com> <qu>History<qu><com> <qu>Science<qu><com> <qu>Fantasy<qu><com> <qu>Romance<qu>]	2	2	4	2	2	$7.99	$16.99	Medical				nice to read
4990	2	2020-07-02 00:02:45 UTC	2020-07-02 01:00:45 UTC	2020-07-02 00:58:40 UTC	6	2020-07-02 01:08:13 UTC	Male	Boomer	White	1	Stanley	Johnson	Mystery	RobRoy2720	1	0	4991		FALSE	160	573.073573	0	0	29	Male	No	[<qu>White<qu>]	4	NY	Urban	$20<com>000 - $39<com>999	Working full-time	Married	10	10	Paperback	[<qu>Business<qu><com> <qu>Science<qu><com> <qu>Technology<qu><com> <qu>Fantasy<qu><com> <qu>Mystery<qu><com> <qu>Science Fiction<qu>]	2	3	4	4	3	$21.99	$16.99	Mystery
4991	2	2020-07-02 00:02:45 UTC		2020-07-02 01:02:45 UTC	6	2020-07-02 01:08:13 UTC	Female	GenX	Black	2	Beth	Brown	Romance	Vanilla6051	1	1	4992	4990	FALSE	-85	327.519648	0	0	29	Male	No	[<qu>White<qu>]	4	NY	Urban	$20<com>000 - $39<com>999	Working full-time	Married	10	10	Paperback	[<qu>Business<qu><com> <qu>Science<qu><com> <qu>Technology<qu><com> <qu>Fantasy<qu><com> <qu>Mystery<qu><com> <qu>Science Fiction<qu>]	3	3	4	4	3	$16.99	$16.99	Romance
4992	2	2020-07-02 00:02:45 UTC		2020-07-02 01:05:50 UTC	6	2020-07-02 01:08:13 UTC	Female	Millennial	White	1	Taylor	Miller	Thriller	Firefly6744	1	2		4991	FALSE	-270	142.627272	0	0	29	Male	No	[<qu>White<qu>]	4	NY	Urban	$20<com>000 - $39<com>999	Working full-time	Married	10	10	Paperback	[<qu>Business<qu><com> <qu>Science<qu><com> <qu>Technology<qu><com> <qu>Fantasy<qu><com> <qu>Mystery<qu><com> <qu>Science Fiction<qu>]	3	3	3	3	2	$16.99	$16.99	Thriller				very nice survey
5029	2	2020-07-02 00:02:47 UTC	2020-07-02 01:00:47 UTC	2020-07-02 01:00:42 UTC	7	2020-07-02 01:15:26 UTC	Female	Boomer	Black	5	Helen	Smith	Fantasy	HeavyMetal1508	2	0	5030		FALSE	753	883.357543	0	0	28	Female	No		2	CA	Suburban	$20<com>000 - $39<com>999	Working full-time	Single<com> never married	1	1	Hardcover	[<qu>Social Science<qu><com> <qu>Mystery<qu>]	1	1	1	3	2	$5.99	$21.99	Fantasy
5030	2	2020-07-02 00:02:47 UTC		2020-07-02 01:14:01 UTC	7	2020-07-02 01:15:26 UTC	Male	Boomer	Black	4	Leonard	Moore	Political Science or Law	Iron4236	0	1	5031	5029	FALSE	-46	84.400546	0	0	28	Female	No		2	CA	Suburban	$20<com>000 - $39<com>999	Working full-time	Single<com> never married	1	1	Hardcover	[<qu>Social Science<qu><com> <qu>Mystery<qu>]	0	1	2	2	1	$6.99	$17.99	Political Science or Law
5031	2	2020-07-02 00:02:47 UTC		2020-07-02 01:14:41 UTC	7	2020-07-02 01:15:26 UTC	Female	Millennial	Black	3	Alexis	Jones	Romance	Zeus7148	2	2		5030	FALSE	-86	44.86254	0	0	28	Female	No		2	CA	Suburban	$20<com>000 - $39<com>999	Working full-time	Single<com> never married	1	1	Hardcover	[<qu>Social Science<qu><com> <qu>Mystery<qu>]	2	2	2	1	1	$11.99	$27.99	Romance				Na
5521	2	2020-07-02 00:03:17 UTC	2020-07-02 01:01:17 UTC	2020-07-02 01:00:33 UTC	8	2020-07-02 01:17:48 UTC	Male	Boomer	White	4	Eugene	Thomas	Mystery	AlizarinCrimson2156	0	0	5522		FALSE	349	1035.434559	3	4	29	Male	No	[<qu>White<qu>]	3	NY	Urban	$60<com>000 - $79<com>999	Working full-time	Married	5	4	Paperback	[<qu>History<qu><com> <qu>Medical<qu><com> <qu>Technology<qu>]	2	1	2	2	1	$14.99	$19.99	Mystery
5522	2	2020-07-02 00:03:17 UTC		2020-07-02 01:10:17 UTC	8	2020-07-02 01:17:48 UTC	Male	GenX	Black	0	Dean	Wilson	Political Science or Law	Iron6823	1	1	5523	5521	FALSE	-235	450.81579	0	0	29	Male	No	[<qu>White<qu>]	3	NY	Urban	$60<com>000 - $79<com>999	Working full-time	Married	5	4	Paperback	[<qu>History<qu><com> <qu>Medical<qu><com> <qu>Technology<qu>]	1	2	2	2	2	$9.99	$14.99	Political Science or Law
5523	2	2020-07-02 00:03:17 UTC		2020-07-02 01:13:26 UTC	8	2020-07-02 01:17:48 UTC	Male	Boomer	White	0	Albert	Taylor	Medical	PaleSky2924	0	2		5522	FALSE	-424	261.695283	0	1	29	Male	No	[<qu>White<qu>]	3	NY	Urban	$60<com>000 - $79<com>999	Working full-time	Married	5	4	Paperback	[<qu>History<qu><com> <qu>Medical<qu><com> <qu>Technology<qu>]	1	1	3	3	1	$14.99	$19.99	Medical				no i didn<qu>t found any bugs.this survey is nice.
5638	2	2020-07-02 00:03:24 UTC	2020-07-02 01:01:24 UTC	2020-07-02 01:01:11 UTC	9	2020-07-02 01:08:08 UTC	Female	Millennial	Black	4	Alexis	Johnson	Religion	Geyser2296	2	0	5639		FALSE	149	416.736901	0	0	28	Male	No	[<qu>White<qu>]	3	NV	Urban	$20<com>000 - $39<com>999	Working full-time	Married	6	6	Ebook	[<qu>Religion<qu><com> <qu>Fantasy<qu><com> <qu>Mystery<qu><com> <qu>Romance<qu><com> <qu>Science Fiction<qu><com> <qu>Thriller<qu>]	2	2	1	2	1	$6.99	$5.99	History
5639	2	2020-07-02 00:03:24 UTC		2020-07-02 01:05:04 UTC	9	2020-07-02 01:08:08 UTC	Female	Boomer	Black	3	Shirley	Miller	Social Science	RipeLemon4397	1	1	5640	5638	FALSE	-84	183.978898	0	1	28	Male	No	[<qu>White<qu>]	3	NV	Urban	$20<com>000 - $39<com>999	Working full-time	Married	6	6	Ebook	[<qu>Religion<qu><com> <qu>Fantasy<qu><com> <qu>Mystery<qu><com> <qu>Romance<qu><com> <qu>Science Fiction<qu><com> <qu>Thriller<qu>]	2	1	2	4	1	$5.99	$4.99	Mystery
5640	2	2020-07-02 00:03:24 UTC		2020-07-02 01:06:22 UTC	9	2020-07-02 01:08:08 UTC	Male	Boomer	White	2	Albert	Davis	Cooking	PickledBluewood5000	1	2		5639	FALSE	-162	106.182291	0	0	28	Male	No	[<qu>White<qu>]	3	NV	Urban	$20<com>000 - $39<com>999	Working full-time	Married	6	6	Ebook	[<qu>Religion<qu><com> <qu>Fantasy<qu><com> <qu>Mystery<qu><com> <qu>Romance<qu><com> <qu>Science Fiction<qu><com> <qu>Thriller<qu>]	3	1	2	2	2	$2.99	$1.99	Cooking				no comments
5656	2	2020-07-02 00:03:25 UTC	2020-07-02 01:01:25 UTC	2020-07-02 01:00:28 UTC	10	2020-07-02 01:11:24 UTC	Male	Millennial	White	0	Dylan	Smith	Science	SteelBlue1596	2	0	5657		FALSE	323	656.62164	1	3	29	Male	No	[<qu>White<qu>]	3	NY	Urban	$80<com>000 - $99<com>999	Working full-time	Single<com> never married	3	4	Paperback	[<qu>Business<qu><com> <qu>Medical<qu><com> <qu>Fantasy<qu><com> <qu>Romance<qu><com> <qu>Thriller<qu>]	1	3	4	3	1	$7.99	$6.99	Science
5657	2	2020-07-02 00:03:25 UTC		2020-07-02 01:08:06 UTC	10	2020-07-02 01:11:24 UTC	Male	Boomer	White	1	Fred	Anderson	History	LisbonBrown0051	0	1	5658	5656	FALSE	-135	198.571401	0	0	29	Male	No	[<qu>White<qu>]	3	NY	Urban	$80<com>000 - $99<com>999	Working full-time	Single<com> never married	3	4	Paperback	[<qu>Business<qu><com> <qu>Medical<qu><com> <qu>Fantasy<qu><com> <qu>Romance<qu><com> <qu>Thriller<qu>]	0	0	1	1	0	$4.99	$3.99	History
5658	2	2020-07-02 00:03:25 UTC		2020-07-02 01:09:15 UTC	10	2020-07-02 01:11:24 UTC	Female	GenX	White	0	Dawn	Williams	Political Science or Law	Iron4236	0	2		5657	FALSE	-204	129.102051	0	0	29	Male	No	[<qu>White<qu>]	3	NY	Urban	$80<com>000 - $99<com>999	Working full-time	Single<com> never married	3	4	Paperback	[<qu>Business<qu><com> <qu>Medical<qu><com> <qu>Fantasy<qu><com> <qu>Romance<qu><com> <qu>Thriller<qu>]	3	3	4	4	3	$12.99	$11.99	Political Science or Law				THERE IS NO BUGS.GOOD SURVEY
5716	2	2020-07-02 00:03:29 UTC	2020-07-02 01:01:29 UTC	2020-07-02 01:01:22 UTC	11	2020-07-02 01:08:52 UTC	Male	Boomer	Black	3	Howard	White	Mystery	AlizarinCrimson2156	2	0	5717		FALSE	117	450.505204	7	11	33	Male	No	[<qu>White<qu>]	4	AZ	Suburban	$80<com>000 - $99<com>999	Working full-time	Married	6	3	Paperback	[<qu>Technology<qu><com> <qu>Fantasy<qu><com> <qu>Thriller<qu>]	0	1	1	2	0	$9.99	$9.99	Mystery
5717	2	2020-07-02 00:03:29 UTC		2020-07-02 01:05:15 UTC	11	2020-07-02 01:08:52 UTC	Female	Millennial	Black	3	Lauren	Jackson	Romance	Vanilla6051	0	1	5718	5716	FALSE	-116	217.424068	0	4	33	Male	No	[<qu>White<qu>]	4	AZ	Suburban	$80<com>000 - $99<com>999	Working full-time	Married	6	3	Paperback	[<qu>Technology<qu><com> <qu>Fantasy<qu><com> <qu>Thriller<qu>]	2	2	2	2	1	$9.99	$9.99	Romance
5718	2	2020-07-02 00:03:29 UTC		2020-07-02 01:06:37 UTC	11	2020-07-02 01:08:52 UTC	Male	Millennial	White	0	Logan	Smith	Religion	Geyser2296	0	2		5717	FALSE	-198	134.869103	0	4	33	Male	No	[<qu>White<qu>]	4	AZ	Suburban	$80<com>000 - $99<com>999	Working full-time	Married	6	3	Paperback	[<qu>Technology<qu><com> <qu>Fantasy<qu><com> <qu>Thriller<qu>]	2	2	2	2	1	$9.99	$9.99	Medical				Some selections took a long time to register<com> over 10 seconds.
5905	2	2020-07-02 00:03:40 UTC	2020-07-02 01:01:40 UTC	2020-07-02 01:00:29 UTC	12	2020-07-02 01:05:17 UTC	Female	Boomer	Black	1	Gloria	Williams	Social Science	Dune4161	0	0	5906		FALSE	76	287.363079	0	0	33	Female	No	[<qu>Black or African American<qu>]	3	NY	Suburban	I<qu>d rather not say	In school	Married	10	7	Hardcover	[<qu>Political Science or Law<qu><com> <qu>Social Science<qu><com> <qu>Thriller<qu>]	3	2	3	1	1	$21.99	$16.99	Science
5906	2	2020-07-02 00:03:40 UTC		2020-07-02 01:02:57 UTC	12	2020-07-02 01:05:17 UTC	Female	Millennial	Black	2	Alexis	Anderson	Science Fiction	Swirl6479	0	1	5907	5905	FALSE	-72	139.663498	0	0	33	Female	No	[<qu>Black or African American<qu>]	3	NY	Suburban	I<qu>d rather not say	In school	Married	10	7	Hardcover	[<qu>Political Science or Law<qu><com> <qu>Social Science<qu><com> <qu>Thriller<qu>]	0	0	1	1	0	$8.99	$0	Fantasy
5907	2	2020-07-02 00:03:40 UTC		2020-07-02 01:04:08 UTC	12	2020-07-02 01:05:17 UTC	Female	Millennial	White	2	Madison	Davis	Business	GreenWhite2218	2	2		5906	FALSE	-143	68.410344	0	0	33	Female	No	[<qu>Black or African American<qu>]	3	NY	Suburban	I<qu>d rather not say	In school	Married	10	7	Hardcover	[<qu>Political Science or Law<qu><com> <qu>Social Science<qu><com> <qu>Thriller<qu>]	0	0	1	1	0	$16.99	$0	Business				Really liked this.
6082	2	2020-07-02 00:03:51 UTC	2020-07-02 01:01:51 UTC	2020-07-02 01:00:50 UTC	13	2020-07-02 01:08:35 UTC	Female	Millennial	Black	4	Ashley	Davis	Social Science	Aluminium4229	2	0	6083		FALSE	139	465.077793	0	0	28	Male	No	[<qu>White<qu>]	3	TN	Suburban	$20<com>000 - $39<com>999	Unemployed or laid-off	Single<com> never married	2	0	Paperback	[<qu>Science<qu><com> <qu>Science Fiction<qu>]	3	3	3	3	3	$14.99	$14.99	Social Science
6083	2	2020-07-02 00:03:51 UTC		2020-07-02 01:06:24 UTC	13	2020-07-02 01:08:35 UTC	Male	Boomer	White	3	Ralph	Williams	Mystery	RobRoy2720	2	1	6084	6082	FALSE	-195	131.104636	0	0	28	Male	No	[<qu>White<qu>]	3	TN	Suburban	$20<com>000 - $39<com>999	Unemployed or laid-off	Single<com> never married	2	0	Paperback	[<qu>Science<qu><com> <qu>Science Fiction<qu>]	2	1	2	3	1	$9.99	$9.99	Mystery
6084	2	2020-07-02 00:03:51 UTC		2020-07-02 01:06:59 UTC	13	2020-07-02 01:08:35 UTC	Female	GenX	White	2	Michele	Jones	Political Science or Law	Iron4236	1	2		6083	FALSE	-230	96.370871	0	0	28	Male	No	[<qu>White<qu>]	3	TN	Suburban	$20<com>000 - $39<com>999	Unemployed or laid-off	Single<com> never married	2	0	Paperback	[<qu>Science<qu><com> <qu>Science Fiction<qu>]	2	3	3	3	2	$10.99	$14.99	Political Science or Law				No<com> thanks
6175	2	2020-07-02 00:03:56 UTC	2020-07-02 01:01:56 UTC	2020-07-02 01:01:01 UTC	14	2020-07-02 01:05:06 UTC	Male	Boomer	White	4	Stanley	Johnson	Mystery	RobRoy2720	1	0	6176		FALSE	88	245.06567	1	1	29	Male	No	[<qu>Asian<qu>]	3	WA	Urban	$100<com>000 - $149<com>999	Working full-time	Married	2	3	Ebook	[<qu>History<qu><com> <qu>Social Science<qu><com> <qu>Technology<qu>]	0	0	0	0	0	$4.99	$1.99	Mystery
6176	2	2020-07-02 00:03:56 UTC		2020-07-02 01:03:32 UTC	14	2020-07-02 01:05:06 UTC	Male	GenX	White	1	Greg	Wilson	Fantasy	Celtic3578	2	1	6177	6175	FALSE	-63	93.88494	0	0	29	Male	No	[<qu>Asian<qu>]	3	WA	Urban	$100<com>000 - $149<com>999	Working full-time	Married	2	3	Ebook	[<qu>History<qu><com> <qu>Social Science<qu><com> <qu>Technology<qu>]	2	3	3	3	3	$7.99	$7.99	Science Fiction
6177	2	2020-07-02 00:03:56 UTC		2020-07-02 01:04:21 UTC	14	2020-07-02 01:05:06 UTC	Female	Boomer	Black	3	Joan	Moore	Science	SteelBlue1596	1	2		6176	FALSE	-112	45.351331	0	0	29	Male	No	[<qu>Asian<qu>]	3	WA	Urban	$100<com>000 - $149<com>999	Working full-time	Married	2	3	Ebook	[<qu>History<qu><com> <qu>Social Science<qu><com> <qu>Technology<qu>]	1	1	2	2	1	$7.99	$7.99	Medical				No bugs.
6208	2	2020-07-02 00:03:58 UTC	2020-07-02 01:01:58 UTC	2020-07-02 01:00:44 UTC	15	2020-07-02 01:06:21 UTC	Female	GenX	Black	0	Jill	Moore	Political Science or Law	Mischka1736	0	0	6209		FALSE	61	337.819174	0	0	38	Male	No	[<qu>Asian<qu>]	3	TX	Urban	$200<com>000 or more	Working full-time	Married	0	0	Paperback		0	0	0	2	0	$0	$0	Political Science or Law
6209	2	2020-07-02 00:03:58 UTC		2020-07-02 01:02:57 UTC	15	2020-07-02 01:06:21 UTC	Male	Boomer	Black	0	Eugene	Jackson	History	LisbonBrown0051	2	1	6210	6208	FALSE	-72	204.445957	0	0	38	Male	No	[<qu>Asian<qu>]	3	TX	Urban	$200<com>000 or more	Working full-time	Married	0	0	Paperback		1	2	2	2	0	$6.99	$1.99	Political Science or Law
6210	2	2020-07-02 00:03:58 UTC		2020-07-02 01:04:05 UTC	15	2020-07-02 01:06:21 UTC	Female	Boomer	Black	2	Marilyn	Miller	Thriller	Oil4277	2	2		6209	FALSE	-140	136.460222	0	1	38	Male	No	[<qu>Asian<qu>]	3	TX	Urban	$200<com>000 or more	Working full-time	Married	0	0	Paperback		1	2	2	2	1	$6.99	$1.99	Mystery				I found no bugs in this HIT. I would have preferred to have a slider for prices of the books.
6472	2	2020-07-02 01:00:10 UTC	2020-07-02 01:58:10 UTC	2020-07-02 01:37:54 UTC	16	2020-07-02 01:42:54 UTC	Female	Millennial	White	5	Lauren	Brown	History	Swirl6400	2	0	6473		FALSE	107	300.101593	0	0	35	Male	Yes	[<qu>Black or African American<qu><com> <qu>American Indian or Alaska native<qu>]	2	TX	Urban	$60<com>000 - $79<com>999	Working full-time	Single<com> never married	3	0	Audiobook	[<qu>Business<qu><com> <qu>History<qu><com> <qu>Religion<qu><com> <qu>Technology<qu>]	1	2	3	3	0	$4.99	$19.99	History
6473	2	2020-07-02 01:00:10 UTC		2020-07-02 01:41:02 UTC	16	2020-07-02 01:42:54 UTC	Female	Boomer	White	3	Gloria	Jones	Science Fiction	CodGray4453	0	1	6474	6472	FALSE	-81	112.707357	0	0	35	Male	Yes	[<qu>Black or African American<qu><com> <qu>American Indian or Alaska native<qu>]	2	TX	Urban	$60<com>000 - $79<com>999	Working full-time	Single<com> never married	3	0	Audiobook	[<qu>Business<qu><com> <qu>History<qu><com> <qu>Religion<qu><com> <qu>Technology<qu>]	1	1	2	2	0	$4.99	$9.99	Science Fiction
6474	2	2020-07-02 01:00:10 UTC		2020-07-02 01:41:51 UTC	16	2020-07-02 01:42:54 UTC	Female	GenX	Black	3	Michele	Thomas	Science	Bunting4404	1	2		6473	FALSE	-130	63.627874	0	0	35	Male	Yes	[<qu>Black or African American<qu><com> <qu>American Indian or Alaska native<qu>]	2	TX	Urban	$60<com>000 - $79<com>999	Working full-time	Single<com> never married	3	0	Audiobook	[<qu>Business<qu><com> <qu>History<qu><com> <qu>Religion<qu><com> <qu>Technology<qu>]	2	2	3	3	2	$14.99	$34.99	Science				No problems. Good and interesting hit!
6499	2	2020-07-02 01:00:11 UTC	2020-07-02 01:58:11 UTC	2020-07-02 01:24:45 UTC	17	2020-07-02 01:29:28 UTC	Male	Boomer	Black	2	Leonard	Smith	Romance	Zeus7148	2	0	6500		FALSE	94	282.787322	0	0	28	Female	No	[<qu>White<qu>]	4	OH	Rural	$60<com>000 - $79<com>999	Temporarily not working	Married	7	4	Paperback	[<qu>Science<qu><com> <qu>Mystery<qu>]	0	0	2	2	0	$4.99	$2.99	Romance
6500	2	2020-07-02 01:00:11 UTC		2020-07-02 01:27:33 UTC	17	2020-07-02 01:29:28 UTC	Female	GenX	White	0	Michele	Johnson	Medical	Coriander6438	1	1	6501	6499	FALSE	-74	114.661893	0	0	28	Female	No	[<qu>White<qu>]	4	OH	Rural	$60<com>000 - $79<com>999	Temporarily not working	Married	7	4	Paperback	[<qu>Science<qu><com> <qu>Mystery<qu>]	3	2	4	4	3	$20.99	$17.99	Medical
6501	2	2020-07-02 01:00:11 UTC		2020-07-02 01:28:19 UTC	17	2020-07-02 01:29:28 UTC	Female	Boomer	White	4	Helen	Moore	Science Fiction	Swirl6479	2	2		6500	FALSE	-120	68.551052	0	0	28	Female	No	[<qu>White<qu>]	4	OH	Rural	$60<com>000 - $79<com>999	Temporarily not working	Married	7	4	Paperback	[<qu>Science<qu><com> <qu>Mystery<qu>]	0	1	2	1	0	$10.99	$2.99	Science Fiction				No bugs or issues.
6505	2	2020-07-02 01:00:12 UTC	2020-07-02 01:58:12 UTC	2020-07-02 01:07:34 UTC	18	2020-07-02 01:14:21 UTC	Male	Boomer	Black	4	Howard	Jones	Fantasy	NightRider3339	1	0	6506		FALSE	135	406.990356	0	0	35	Female	Yes	[<qu>White<qu><com> <qu>Black or African American<qu><com> <qu>Other<qu>]	3	TX	Suburban	$40<com>000 - $59<com>999	Unemployed or laid-off	Single<com> never married	1	0	Ebook	[<qu>Business<qu><com> <qu>Cooking<qu><com> <qu>History<qu><com> <qu>Medical<qu><com> <qu>Religion<qu><com> <qu>Technology<qu><com> <qu>Mystery<qu><com> <qu>Thriller<qu>]	2	3	2	2	2	$11.99	$10.99	Fantasy
6506	2	2020-07-02 01:00:12 UTC		2020-07-02 01:11:41 UTC	18	2020-07-02 01:14:21 UTC	Female	GenX	White	1	Dawn	Anderson	Social Science	Aluminium4229	2	1	6507	6505	FALSE	-112	159.913406	0	0	35	Female	Yes	[<qu>White<qu><com> <qu>Black or African American<qu><com> <qu>Other<qu>]	3	TX	Suburban	$40<com>000 - $59<com>999	Unemployed or laid-off	Single<com> never married	1	0	Ebook	[<qu>Business<qu><com> <qu>Cooking<qu><com> <qu>History<qu><com> <qu>Medical<qu><com> <qu>Religion<qu><com> <qu>Technology<qu><com> <qu>Mystery<qu><com> <qu>Thriller<qu>]	3	3	2	3	3	$8.99	$7.99	Medical
6507	2	2020-07-02 01:00:12 UTC		2020-07-02 01:13:01 UTC	18	2020-07-02 01:14:21 UTC	Male	Millennial	Black	0	Tyler	White	Mystery	Alto4798	1	2		6506	FALSE	-192	79.761912	0	0	35	Female	Yes	[<qu>White<qu><com> <qu>Black or African American<qu><com> <qu>Other<qu>]	3	TX	Suburban	$40<com>000 - $59<com>999	Unemployed or laid-off	Single<com> never married	1	0	Ebook	[<qu>Business<qu><com> <qu>Cooking<qu><com> <qu>History<qu><com> <qu>Medical<qu><com> <qu>Religion<qu><com> <qu>Technology<qu><com> <qu>Mystery<qu><com> <qu>Thriller<qu>]	3	3	4	4	3	$11.99	$8.99	Mystery				None. Thank you!
6508	2	2020-07-02 01:00:12 UTC	2020-07-02 01:58:12 UTC	2020-07-02 01:02:02 UTC	19	2020-07-02 01:07:48 UTC	Female	Boomer	Black	1	Ruth	Davis	Business	OxfordBlue3102	0	0	6509		FALSE	91	346.694125	0	0	68	Male	No	[<qu>White<qu>]	3	FL	Suburban	$40<com>000 - $59<com>999	Retired	Married	15	4	Paperback	[<qu>Business<qu><com> <qu>Mystery<qu><com> <qu>Thriller<qu>]	1	1	2	2	1	$9.99	$20.99	Business
6509	2	2020-07-02 01:00:12 UTC		2020-07-02 01:04:54 UTC	19	2020-07-02 01:07:48 UTC	Female	GenX	White	5	Tina	Taylor	Mystery	RobRoy2720	1	1	6510	6508	FALSE	-81	174.037008	0	0	68	Male	No	[<qu>White<qu>]	3	FL	Suburban	$40<com>000 - $59<com>999	Retired	Married	15	4	Paperback	[<qu>Business<qu><com> <qu>Mystery<qu><com> <qu>Thriller<qu>]	0	0	1	1	0	$5.99	$6.99	Mystery
6510	2	2020-07-02 01:00:12 UTC		2020-07-02 01:05:50 UTC	19	2020-07-02 01:07:48 UTC	Male	GenX	Black	2	Greg	Johnson	Science	Cabaret6802	1	2		6509	FALSE	-137	118.382432	0	0	68	Male	No	[<qu>White<qu>]	3	FL	Suburban	$40<com>000 - $59<com>999	Retired	Married	15	4	Paperback	[<qu>Business<qu><com> <qu>Mystery<qu><com> <qu>Thriller<qu>]	0	0	1	1	0	$9.99	$9.99	Science				no
6547	2	2020-07-02 01:00:14 UTC	2020-07-02 01:58:14 UTC	2020-07-02 01:01:48 UTC	20	2020-07-02 01:07:55 UTC	Female	Millennial	White	4	Samantha	Williams	Mystery	AlizarinCrimson2156	2	0	6548		FALSE	108	366.978613	0	0	39	Female	No	[<qu>Black or African American<qu>]	4	VA	Suburban	$100<com>000 - $149<com>999	Keeping house	Married	2	0	Paperback		1	0	2	2	0	$10.99	$15.99	Thriller
6548	2	2020-07-02 01:00:14 UTC		2020-07-02 01:05:01 UTC	20	2020-07-02 01:07:55 UTC	Female	GenX	Black	3	Jill	Anderson	Business	GreenWhite2218	2	1	6549	6547	FALSE	-85	173.934596	0	0	39	Female	No	[<qu>Black or African American<qu>]	4	VA	Suburban	$100<com>000 - $149<com>999	Keeping house	Married	2	0	Paperback		0	2	2	2	1	$15.99	$21.99	Business
6549	2	2020-07-02 01:00:14 UTC		2020-07-02 01:05:55 UTC	20	2020-07-02 01:07:55 UTC	Male	Boomer	White	2	Eugene	Taylor	Political Science or Law	Iron4236	1	2		6548	FALSE	-139	119.896357	0	0	39	Female	No	[<qu>Black or African American<qu>]	4	VA	Suburban	$100<com>000 - $149<com>999	Keeping house	Married	2	0	Paperback		1	1	2	2	1	$15.99	$25.99	Political Science or Law				It froze up a couple of times when I tried to continue and submit responses.
6559	2	2020-07-02 01:00:15 UTC	2020-07-02 01:58:15 UTC	2020-07-02 01:02:52 UTC	21	2020-07-02 01:11:26 UTC	Female	GenX	White	0	Tracy	White	Business	Mystic4363	2	0	6560		FALSE	97	514.121021	7	11	30	Female	No	[<qu>White<qu>]	3	NY	Urban	$80<com>000 - $99<com>999	Working part-time	Married	100	2	Paperback	[<qu>Medical<qu><com> <qu>Science<qu>]	2	2	3	2	2	$20.99	$17.99	Medical
6560	2	2020-07-02 01:00:15 UTC		2020-07-02 01:05:46 UTC	21	2020-07-02 01:11:26 UTC	Female	Boomer	Black	5	Virginia	Thomas	Romance	Zeus7148	0	1	6561	6559	FALSE	-77	340.666455	0	4	30	Female	No	[<qu>White<qu>]	3	NY	Urban	$80<com>000 - $99<com>999	Working part-time	Married	100	2	Paperback	[<qu>Medical<qu><com> <qu>Science<qu>]	1	0	1	1	1	$16.99	$22.99	Romance
6561	2	2020-07-02 01:00:15 UTC		2020-07-02 01:07:37 UTC	21	2020-07-02 01:11:26 UTC	Male	Millennial	White	5	Alexander	Jackson	Science	SteelBlue1596	0	2		6560	FALSE	-188	228.748683	0	5	30	Female	No	[<qu>White<qu>]	3	NY	Urban	$80<com>000 - $99<com>999	Working part-time	Married	100	2	Paperback	[<qu>Medical<qu><com> <qu>Science<qu>]	1	2	1	1	1	$22.99	$15.99	Social Science				IT was easy and fast
6565	2	2020-07-02 01:00:15 UTC	2020-07-02 01:58:16 UTC	2020-07-02 01:14:02 UTC	22	2020-07-02 01:17:36 UTC	Male	GenX	Black	0	Troy	Johnson	Business	OxfordBlue3102	0	0	6566		FALSE	101	214.622049	1	1	20	Male	No	[<qu>Asian<qu>]	2	NC	Rural	$19<com>999 or less	In school	Single<com> never married	0	1	Ebook	[<qu>Cooking<qu>]	1	0	1	1	0	$4.99	$0.99	Business
6566	2	2020-07-02 01:00:15 UTC		2020-07-02 01:16:27 UTC	22	2020-07-02 01:17:36 UTC	Female	Millennial	White	4	Brittany	Wilson	Science	Bunting4404	2	1	6567	6565	FALSE	-44	69.724779	0	0	20	Male	No	[<qu>Asian<qu>]	2	NC	Rural	$19<com>999 or less	In school	Single<com> never married	0	1	Ebook	[<qu>Cooking<qu>]	1	1	2	2	1	$0.99	$0.99	Science Fiction
6567	2	2020-07-02 01:00:15 UTC		2020-07-02 01:17:02 UTC	22	2020-07-02 01:17:36 UTC	Male	Boomer	Black	5	Stanley	Anderson	Religion	Geyser2296	0	2		6566	FALSE	-79	34.22192	0	0	20	Male	No	[<qu>Asian<qu>]	2	NC	Rural	$19<com>999 or less	In school	Single<com> never married	0	1	Ebook	[<qu>Cooking<qu>]	0	0	1	1	0	$0.99	$0.99	Social Science				none
6574	2	2020-07-02 01:00:16 UTC	2020-07-02 01:58:16 UTC	2020-07-02 01:23:09 UTC	23	2020-07-02 01:25:08 UTC	Female	GenX	White	4	Jill	Brown	History	LisbonBrown0051	0	0	6575		FALSE	43	118.986349	0	0	27	Male	No	[<qu>White<qu>]	3	NY	Suburban	$60<com>000 - $79<com>999	Working full-time	Single<com> never married	3	2	Hardcover	[<qu>Business<qu>]	2	2	2	2	2	$11.99	$5.99	History
6575	2	2020-07-02 01:00:16 UTC		2020-07-02 01:24:16 UTC	23	2020-07-02 01:25:08 UTC	Female	Millennial	White	2	Brianna	Thomas	Romance	Parchment5698	2	1	6576	6574	FALSE	-24	51.629705	0	1	27	Male	No	[<qu>White<qu>]	3	NY	Suburban	$60<com>000 - $79<com>999	Working full-time	Single<com> never married	3	2	Hardcover	[<qu>Business<qu>]	1	1	1	2	3	$24.99	$9.99	Romance
6576	2	2020-07-02 01:00:16 UTC		2020-07-02 01:24:39 UTC	23	2020-07-02 01:25:08 UTC	Female	Millennial	White	1	Brittany	Wilson	Science Fiction	CodGray4453	0	2		6575	FALSE	-47	28.260374	0	0	27	Male	No	[<qu>White<qu>]	3	NY	Suburban	$60<com>000 - $79<com>999	Working full-time	Single<com> never married	3	2	Hardcover	[<qu>Business<qu>]	2	3	4	4	3	$7.99	$6.99	Science Fiction				None
6625	2	2020-07-02 01:00:19 UTC	2020-07-02 01:58:19 UTC	2020-07-02 01:17:54 UTC	24	2020-07-02 01:25:49 UTC	Male	Boomer	White	5	Leonard	Moore	Political Science or Law	Iron4236	0	0	6626		FALSE	229	475.031421	4	4	38	Female	No	[<qu>White<qu>]	3	MI	Urban	$20<com>000 - $39<com>999	Working full-time	Married	24	45	Ebook	[<qu>Cooking<qu><com> <qu>Science<qu><com> <qu>Technology<qu>]	1	2	2	2	1	$21.99	$26.99	Political Science or Law
6626	2	2020-07-02 01:00:19 UTC		2020-07-02 01:22:46 UTC	24	2020-07-02 01:25:49 UTC	Male	GenX	White	5	Jamie	Taylor	Mystery	RobRoy2720	0	1	6627	6625	FALSE	-63	183.109655	0	0	38	Female	No	[<qu>White<qu>]	3	MI	Urban	$20<com>000 - $39<com>999	Working full-time	Married	24	45	Ebook	[<qu>Cooking<qu><com> <qu>Science<qu><com> <qu>Technology<qu>]	1	2	2	1	1	$16.99	$27.99	History
6627	2	2020-07-02 01:00:19 UTC		2020-07-02 01:23:44 UTC	24	2020-07-02 01:25:49 UTC	Male	Boomer	Black	1	Howard	Brown	Technology	BlueZodiac6819	0	2		6626	FALSE	-121	124.62134	0	0	38	Female	No	[<qu>White<qu>]	3	MI	Urban	$20<com>000 - $39<com>999	Working full-time	Married	24	45	Ebook	[<qu>Cooking<qu><com> <qu>Science<qu><com> <qu>Technology<qu>]	2	1	2	2	1	$26.99	$27.99	Political Science or Law				nothing.
6637	2	2020-07-02 01:00:20 UTC	2020-07-02 01:58:20 UTC	2020-07-02 01:05:45 UTC	25	2020-07-02 01:11:04 UTC	Female	Boomer	Black	5	Marilyn	Taylor	Romance	Vanilla6051	1	0	6638		FALSE	144	319.316082	0	0	56	Female	No	[<qu>White<qu>]	1	FL	Suburban	$40<com>000 - $59<com>999	Working full-time	Married	10	5	Audiobook	[<qu>Political Science or Law<qu><com> <qu>Medical<qu><com> <qu>Mystery<qu><com> <qu>Romance<qu><com> <qu>Thriller<qu>]	2	3	2	2	2	$6.99	$14.99	Romance
6638	2	2020-07-02 01:00:20 UTC		2020-07-02 01:09:16 UTC	25	2020-07-02 01:11:04 UTC	Male	Boomer	Black	1	Stanley	Brown	Science	Bunting4404	2	1	6639	6637	FALSE	-67	107.723975	0	0	56	Female	No	[<qu>White<qu>]	1	FL	Suburban	$40<com>000 - $59<com>999	Working full-time	Married	10	5	Audiobook	[<qu>Political Science or Law<qu><com> <qu>Medical<qu><com> <qu>Mystery<qu><com> <qu>Romance<qu><com> <qu>Thriller<qu>]	0	1	2	3	0	$6.99	$14.99	Science Fiction
6639	2	2020-07-02 01:00:20 UTC		2020-07-02 01:10:02 UTC	25	2020-07-02 01:11:04 UTC	Male	GenX	White	2	Jeff	Anderson	Cooking	MoonMist3146	0	2		6638	FALSE	-113	62.289334	0	0	56	Female	No	[<qu>White<qu>]	1	FL	Suburban	$40<com>000 - $59<com>999	Working full-time	Married	10	5	Audiobook	[<qu>Political Science or Law<qu><com> <qu>Medical<qu><com> <qu>Mystery<qu><com> <qu>Romance<qu><com> <qu>Thriller<qu>]	1	2	2	2	1	$5.99	$15.99	Cooking				I enjoyed the survey.
6667	2	2020-07-02 01:00:21 UTC	2020-07-02 01:58:22 UTC	2020-07-02 01:21:39 UTC	26	2020-07-02 01:28:39 UTC	Male	Boomer	White	3	Ralph	Anderson	Thriller	Piper6135	2	0	6668		FALSE	127	420.330219	0	0	38	Female	No	[<qu>White<qu>]	4	NC	Rural	$100<com>000 - $149<com>999	Working full-time	Married	3	0	Hardcover	[<qu>Business<qu><com> <qu>Religion<qu>]	0	1	2	4	0	$4.99	$4.99	Thriller
6668	2	2020-07-02 01:00:21 UTC		2020-07-02 01:25:18 UTC	26	2020-07-02 01:28:39 UTC	Female	Millennial	White	0	Taylor	Jones	History	Swirl6400	1	1	6669	6667	FALSE	-92	200.534418	0	1	38	Female	No	[<qu>White<qu>]	4	NC	Rural	$100<com>000 - $149<com>999	Working full-time	Married	3	0	Hardcover	[<qu>Business<qu><com> <qu>Religion<qu>]	0	0	2	2	0	$1.99	$1.99	History
6669	2	2020-07-02 01:00:21 UTC		2020-07-02 01:26:47 UTC	26	2020-07-02 01:28:39 UTC	Female	GenX	White	5	Tammy	Wilson	Medical	TropicalBlue0116	1	2		6668	FALSE	-181	112.390989	0	0	38	Female	No	[<qu>White<qu>]	4	NC	Rural	$100<com>000 - $149<com>999	Working full-time	Married	3	0	Hardcover	[<qu>Business<qu><com> <qu>Religion<qu>]	1	1	2	1	1	$10.99	$9.99	Medical				None
6712	2	2020-07-02 01:00:24 UTC	2020-07-02 01:58:24 UTC	2020-07-02 01:10:20 UTC	27	2020-07-02 01:15:20 UTC	Female	Millennial	White	0	Ashley	Taylor	Thriller	Oil4277	1	0	6713		FALSE	116	300.110468	1	3	69	Female	Yes	[<qu>White<qu>]	1	WA	Urban	$20<com>000 - $39<com>999	Working full-time	Married	8	6	Hardcover	[<qu>Business<qu>]	3	3	3	4	3	$48.99	$23.99	Business
6713	2	2020-07-02 01:00:24 UTC		2020-07-02 01:13:15 UTC	27	2020-07-02 01:15:20 UTC	Female	GenX	Black	4	Dawn	White	Cooking	PickledBluewood5000	1	1	6714	6712	FALSE	-59	124.389896	0	0	69	Female	Yes	[<qu>White<qu>]	1	WA	Urban	$20<com>000 - $39<com>999	Working full-time	Married	8	6	Hardcover	[<qu>Business<qu>]	3	2	4	4	3	$22.99	$33.99	Cooking
6714	2	2020-07-02 01:00:24 UTC		2020-07-02 01:13:55 UTC	27	2020-07-02 01:15:20 UTC	Female	GenX	White	2	Tonya	Brown	Mystery	Alto4798	2	2		6713	FALSE	-99	85.176257	0	2	69	Female	Yes	[<qu>White<qu>]	1	WA	Urban	$20<com>000 - $39<com>999	Working full-time	Married	8	6	Hardcover	[<qu>Business<qu>]	3	2	4	3	3	$10.99	$22.99	Religion				all so nice
6733	2	2020-07-02 01:00:25 UTC	2020-07-02 01:58:25 UTC	2020-07-02 01:01:49 UTC	28	2020-07-02 01:06:59 UTC	Female	Millennial	White	3	Brittany	Williams	History	Swirl6400	0	0	6734		FALSE	83	309.926933	0	1	33	Male	Yes	[<qu>White<qu>]	0	AK	Urban	$20<com>000 - $39<com>999	Working full-time	Married	1	3	Hardcover	[<qu>Business<qu>]	1	1	0	1	1	$10.99	$10.99	Business
6734	2	2020-07-02 01:00:25 UTC		2020-07-02 01:04:52 UTC	28	2020-07-02 01:06:59 UTC	Female	GenX	Black	3	Tina	Wilson	Technology	Alto1499	1	1	6735	6733	FALSE	-100	127.125284	0	0	33	Male	Yes	[<qu>White<qu>]	0	AK	Urban	$20<com>000 - $39<com>999	Working full-time	Married	1	3	Hardcover	[<qu>Business<qu>]	1	1	2	1	1	$4.99	$15.99	Medical
6735	2	2020-07-02 01:00:25 UTC		2020-07-02 01:05:28 UTC	28	2020-07-02 01:06:59 UTC	Male	Millennial	Black	0	Tyler	Moore	Thriller	Firefly6744	2	2		6734	FALSE	-136	90.476698	0	1	33	Male	Yes	[<qu>White<qu>]	0	AK	Urban	$20<com>000 - $39<com>999	Working full-time	Married	1	3	Hardcover	[<qu>Business<qu>]	1	1	2	2	2	$19.99	$21.99	Science				good
6751	2	2020-07-02 01:00:26 UTC	2020-07-02 01:58:26 UTC	2020-07-02 01:38:23 UTC	29	2020-07-02 01:45:38 UTC	Male	Boomer	White	5	Louis	Moore	Mystery	Alto4798	0	0	6752		FALSE	117	435.653388	0	0	30	Female	No	[<qu>White<qu>]	3	MN	Suburban	$60<com>000 - $79<com>999	Working full-time	Married	6	3	Hardcover	[<qu>Cooking<qu><com> <qu>Romance<qu>]	3	3	3	2	2	$29.99	$19.99	Thriller
6752	2	2020-07-02 01:00:26 UTC		2020-07-02 01:42:35 UTC	29	2020-07-02 01:45:38 UTC	Male	Millennial	Black	4	Logan	Miller	Science	Bunting4404	0	1	6753	6751	FALSE	-135	182.926791	0	0	30	Female	No	[<qu>White<qu>]	3	MN	Suburban	$60<com>000 - $79<com>999	Working full-time	Married	6	3	Hardcover	[<qu>Cooking<qu><com> <qu>Romance<qu>]	3	2	3	2	3	$19.99	$14.99	Science Fiction
6753	2	2020-07-02 01:00:26 UTC		2020-07-02 01:43:51 UTC	29	2020-07-02 01:45:38 UTC	Male	Boomer	Black	0	Stanley	Davis	Thriller	Oil4277	0	2		6752	FALSE	-211	107.036898	0	0	30	Female	No	[<qu>White<qu>]	3	MN	Suburban	$60<com>000 - $79<com>999	Working full-time	Married	6	3	Hardcover	[<qu>Cooking<qu><com> <qu>Romance<qu>]	2	2	3	2	2	$24.99	$9.99	Political Science or Law				good
6808	2	2020-07-02 01:00:30 UTC	2020-07-02 01:58:30 UTC	2020-07-02 01:04:30 UTC	30	2020-07-02 01:16:57 UTC	Male	Boomer	White	5	Louis	Smith	Social Science	Aluminium4229	0	0	6809		FALSE	281	747.681833	4	4	46	Female	No	[<qu>Asian<qu>]	3	MI	Urban	$80<com>000 - $99<com>999	Keeping house	Married	2	1	Paperback	[<qu>Science Fiction<qu><com> <qu>Thriller<qu>]	2	2	2	2	2	$2.99	$1.99	Science Fiction
6809	2	2020-07-02 01:00:30 UTC		2020-07-02 01:10:54 UTC	30	2020-07-02 01:16:57 UTC	Female	GenX	Black	1	Tammy	Miller	Technology	Alto1499	0	1	6810	6808	FALSE	-103	363.129316	0	4	46	Female	No	[<qu>Asian<qu>]	3	MI	Urban	$80<com>000 - $99<com>999	Keeping house	Married	2	1	Paperback	[<qu>Science Fiction<qu><com> <qu>Thriller<qu>]	1	2	2	2	1	$1.99	$1.99	Science
6810	2	2020-07-02 01:00:30 UTC		2020-07-02 01:13:37 UTC	30	2020-07-02 01:16:57 UTC	Female	Boomer	White	0	Dorothy	Jones	Cooking	PickledBluewood5000	0	2		6809	FALSE	-266	200.52771	0	7	46	Female	No	[<qu>Asian<qu>]	3	MI	Urban	$80<com>000 - $99<com>999	Keeping house	Married	2	1	Paperback	[<qu>Science Fiction<qu><com> <qu>Thriller<qu>]	2	1	2	2	2	$1.99	$1.99	Cooking				it was an interesting hit
6844	2	2020-07-02 01:00:32 UTC	2020-07-02 01:58:32 UTC	2020-07-02 01:20:32 UTC	31	2020-07-02 01:28:58 UTC	Male	Millennial	Black	2	Cameron	Wilson	Business	Mystic4363	0	0	6845		FALSE	130	506.454977	0	0	33	Female	No	[<qu>White<qu>]	3	CT	Suburban	$80<com>000 - $99<com>999	Working part-time	Married	5	2	Paperback	[<qu>Social Science<qu><com> <qu>Romance<qu>]	1	2	2	2	0	$8.99	$10.99	Business
6845	2	2020-07-02 01:00:32 UTC		2020-07-02 01:24:03 UTC	31	2020-07-02 01:28:58 UTC	Male	Boomer	Black	4	Albert	Johnson	Fantasy	HeavyMetal1508	2	1	6846	6844	FALSE	-81	295.559586	0	0	33	Female	No	[<qu>White<qu>]	3	CT	Suburban	$80<com>000 - $99<com>999	Working part-time	Married	5	2	Paperback	[<qu>Social Science<qu><com> <qu>Romance<qu>]	2	2	2	3	2	$8.99	$11.99	Fantasy
6846	2	2020-07-02 01:00:32 UTC		2020-07-02 01:26:43 UTC	31	2020-07-02 01:28:58 UTC	Female	Millennial	White	1	Brianna	Jackson	Science Fiction	Swirl6479	2	2		6845	FALSE	-241	135.430368	0	0	33	Female	No	[<qu>White<qu>]	3	CT	Suburban	$80<com>000 - $99<com>999	Working part-time	Married	5	2	Paperback	[<qu>Social Science<qu><com> <qu>Romance<qu>]	0	1	1	3	0	$8.99	$8.99	Science Fiction				very underpaid
6859	2	2020-07-02 01:00:33 UTC	2020-07-02 01:58:33 UTC	2020-07-02 01:07:54 UTC	32	2020-07-02 01:15:22 UTC	Female	Boomer	Black	0	Helen	Jackson	Medical	TropicalBlue0116	1	0	6860		FALSE	145	447.85336	0	0	25	Female	No	[<qu>White<qu>]	4	NC	Suburban	$40<com>000 - $59<com>999	Working part-time	Living with a partner	6	2	Paperback	[<qu>Science<qu>]	0	0	2	3	0	$14.99	$4.99	Social Science
6860	2	2020-07-02 01:00:33 UTC		2020-07-02 01:11:50 UTC	32	2020-07-02 01:15:22 UTC	Female	GenX	Black	5	Tracy	Brown	Fantasy	Celtic3578	0	1	6861	6859	FALSE	-91	211.086152	0	0	25	Female	No	[<qu>White<qu>]	4	NC	Suburban	$40<com>000 - $59<com>999	Working part-time	Living with a partner	6	2	Paperback	[<qu>Science<qu>]	1	1	2	3	0	$9.99	$9.99	Fantasy
6861	2	2020-07-02 01:00:33 UTC		2020-07-02 01:13:38 UTC	32	2020-07-02 01:15:22 UTC	Male	Boomer	White	0	Albert	Davis	Cooking	PickledBluewood5000	1	2		6860	FALSE	-199	103.209121	0	0	25	Female	No	[<qu>White<qu>]	4	NC	Suburban	$40<com>000 - $59<com>999	Working part-time	Living with a partner	6	2	Paperback	[<qu>Science<qu>]	2	2	3	3	1	$19.99	$14.99	Cooking				None
6889	2	2020-07-02 01:00:34 UTC	2020-07-02 01:58:34 UTC	2020-07-02 01:16:57 UTC	33	2020-07-02 01:28:18 UTC	Female	Boomer	White	2	Betty	White	Romance	Zeus7148	2	0	6890		FALSE	295	680.589339	0	0	42	Female	No	[<qu>White<qu>]	2	TX	Suburban	$40<com>000 - $59<com>999	Keeping house	Married	5	3	Paperback	[<qu>Fantasy<qu><com> <qu>Science Fiction<qu><com> <qu>Thriller<qu>]	0	0	2	2	0	$5.99	$0	Romance
6890	2	2020-07-02 01:00:34 UTC		2020-07-02 01:24:11 UTC	33	2020-07-02 01:28:18 UTC	Male	Boomer	White	5	Stanley	Williams	History	Vanilla3020	0	1	6891	6889	FALSE	-139	247.040026	0	0	42	Female	No	[<qu>White<qu>]	2	TX	Suburban	$40<com>000 - $59<com>999	Keeping house	Married	5	3	Paperback	[<qu>Fantasy<qu><com> <qu>Science Fiction<qu><com> <qu>Thriller<qu>]	0	0	3	3	0	$19.99	$0	History
6891	2	2020-07-02 01:00:34 UTC		2020-07-02 01:26:18 UTC	33	2020-07-02 01:28:18 UTC	Male	GenX	White	2	Troy	Brown	Science Fiction	Swirl6479	2	2		6890	FALSE	-266	119.788033	0	0	42	Female	No	[<qu>White<qu>]	2	TX	Suburban	$40<com>000 - $59<com>999	Keeping house	Married	5	3	Paperback	[<qu>Fantasy<qu><com> <qu>Science Fiction<qu><com> <qu>Thriller<qu>]	2	2	3	3	2	$10.99	$9.99	Science Fiction				no issues
6910	2	2020-07-02 01:00:36 UTC	2020-07-02 01:58:36 UTC	2020-07-02 01:37:56 UTC	34	2020-07-02 01:47:21 UTC	Female	GenX	White	0	Wendy	Wilson	Romance	Zeus7148	1	0	6911		FALSE	267	565.116893	0	0	20	Female	No	[<qu>Black or African American<qu>]	2	NE	Suburban	$40<com>000 - $59<com>999	In school	Single<com> never married	5	3	Paperback	[<qu>History<qu><com> <qu>Religion<qu><com> <qu>Science<qu><com> <qu>Social Science<qu><com> <qu>Fantasy<qu><com> <qu>Mystery<qu>]	1	1	1	1	0	$5.99	$2.99	Romance
6911	2	2020-07-02 01:00:36 UTC		2020-07-02 01:43:48 UTC	34	2020-07-02 01:47:21 UTC	Female	Millennial	Black	3	Ashley	Johnson	Cooking	Abbey0217	0	1	6912	6910	FALSE	-85	212.958873	0	0	20	Female	No	[<qu>Black or African American<qu>]	2	NE	Suburban	$40<com>000 - $59<com>999	In school	Single<com> never married	5	3	Paperback	[<qu>History<qu><com> <qu>Religion<qu><com> <qu>Science<qu><com> <qu>Social Science<qu><com> <qu>Fantasy<qu><com> <qu>Mystery<qu>]	1	2	3	2	1	$10.99	$9.99	Cooking
6912	2	2020-07-02 01:00:36 UTC		2020-07-02 01:44:45 UTC	34	2020-07-02 01:47:21 UTC	Female	Millennial	Black	0	Alexis	Miller	Technology	GrayNickel1470	2	2		6911	FALSE	-142	155.656644	0	0	20	Female	No	[<qu>Black or African American<qu>]	2	NE	Suburban	$40<com>000 - $59<com>999	In school	Single<com> never married	5	3	Paperback	[<qu>History<qu><com> <qu>Religion<qu><com> <qu>Science<qu><com> <qu>Social Science<qu><com> <qu>Fantasy<qu><com> <qu>Mystery<qu>]	1	2	4	4	2	$14.99	$12.99	Technology				No bugs. The way the author wrote the description for the first book.... it was poorly written. That is what I remember most<com> but maybe I think that due to what kind of books i<qu>m used to reading. That reminded me of my Wattpad days.
6919	2	2020-07-02 01:00:36 UTC	2020-07-02 01:58:36 UTC	2020-07-02 01:04:45 UTC	35	2020-07-02 01:13:10 UTC	Male	Millennial	White	5	Logan	Jones	Medical	TropicalBlue0116	1	0	6920		FALSE	183	504.871523	0	0	24	Male	No	[<qu>White<qu>]	4	PA	Rural	$60<com>000 - $79<com>999	Temporarily not working	Living with a partner	3	0	Hardcover	[<qu>Business<qu><com> <qu>Science<qu><com> <qu>Technology<qu>]	0	1	2	3	0	$14.99	$19.99	Medical
6920	2	2020-07-02 01:00:36 UTC		2020-07-02 01:10:40 UTC	35	2020-07-02 01:13:10 UTC	Male	Millennial	Black	0	Tyler	Thomas	Religion	Firefly1795	0	1	6921	6919	FALSE	-172	150.064675	0	0	24	Male	No	[<qu>White<qu>]	4	PA	Rural	$60<com>000 - $79<com>999	Temporarily not working	Living with a partner	3	0	Hardcover	[<qu>Business<qu><com> <qu>Science<qu><com> <qu>Technology<qu>]	1	1	2	1	1	$14.99	$19.99	Religion
6921	2	2020-07-02 01:00:36 UTC		2020-07-02 01:12:04 UTC	35	2020-07-02 01:13:10 UTC	Male	GenX	White	5	Chris	Moore	Cooking	Abbey0217	1	2		6920	FALSE	-256	65.948506	0	0	24	Male	No	[<qu>White<qu>]	4	PA	Rural	$60<com>000 - $79<com>999	Temporarily not working	Living with a partner	3	0	Hardcover	[<qu>Business<qu><com> <qu>Science<qu><com> <qu>Technology<qu>]	3	3	3	1	3	$19.99	$24.99	Cooking				Nothing comes to mind.
6940	2	2020-07-02 01:00:37 UTC	2020-07-02 01:58:37 UTC	2020-07-02 01:39:30 UTC	36	2020-07-02 01:42:19 UTC	Female	Millennial	White	0	Taylor	Johnson	Fantasy	Celtic3578	2	0	6941		FALSE	45	168.670873	1	1	20	Male	No	[<qu>Asian<qu>]	2	MA	Suburban	$20<com>000 - $39<com>999	Unemployed or laid-off	Single<com> never married	2	1	Ebook	[<qu>Mystery<qu><com> <qu>Thriller<qu>]	0	0	2	2	0	$4.99	$9.99	Fantasy
6941	2	2020-07-02 01:00:37 UTC		2020-07-02 01:40:56 UTC	36	2020-07-02 01:42:19 UTC	Female	Millennial	Black	4	Brittany	Wilson	Science	Bunting4404	2	1	6942	6940	FALSE	-41	82.679112	0	0	20	Male	No	[<qu>Asian<qu>]	2	MA	Suburban	$20<com>000 - $39<com>999	Unemployed or laid-off	Single<com> never married	2	1	Ebook	[<qu>Mystery<qu><com> <qu>Thriller<qu>]	0	0	3	4	1	$9.99	$14.99	Science
6942	2	2020-07-02 01:00:37 UTC		2020-07-02 01:41:23 UTC	36	2020-07-02 01:42:19 UTC	Male	GenX	White	5	Troy	Jones	Mystery	Alto4798	0	2		6941	FALSE	-68	55.838821	0	0	20	Male	No	[<qu>Asian<qu>]	2	MA	Suburban	$20<com>000 - $39<com>999	Unemployed or laid-off	Single<com> never married	2	1	Ebook	[<qu>Mystery<qu><com> <qu>Thriller<qu>]	1	2	3	2	2	$4.99	$4.99	Mystery				I liked the reading of the premises of the books and there were no bugs.
6991	2	2020-07-02 01:00:40 UTC	2020-07-02 01:58:40 UTC	2020-07-02 01:15:28 UTC	37	2020-07-02 01:22:06 UTC	Female	Boomer	White	0	Betty	Wilson	Religion	Firefly1795	1	0	6992		FALSE	94	398.130143	0	0	28	Female	No	[<qu>White<qu>]	3	VA	Suburban	$40<com>000 - $59<com>999	Working full-time	Single<com> never married	100	10	Ebook	[<qu>Fantasy<qu><com> <qu>Mystery<qu><com> <qu>Romance<qu><com> <qu>Science Fiction<qu>]	2	0	2	1	0	$5.99	$0	Religion
6992	2	2020-07-02 01:00:40 UTC		2020-07-02 01:19:54 UTC	37	2020-07-02 01:22:06 UTC	Female	GenX	White	0	Wendy	Brown	Thriller	Piper6135	2	1	6993	6991	FALSE	-172	131.760555	0	0	28	Female	No	[<qu>White<qu>]	3	VA	Suburban	$40<com>000 - $59<com>999	Working full-time	Single<com> never married	100	10	Ebook	[<qu>Fantasy<qu><com> <qu>Mystery<qu><com> <qu>Romance<qu><com> <qu>Science Fiction<qu>]	3	3	3	3	2	$8.99	$8.99	Thriller
6993	2	2020-07-02 01:00:40 UTC		2020-07-02 01:20:15 UTC	37	2020-07-02 01:22:06 UTC	Male	Boomer	Black	2	Ralph	Moore	Science	SteelBlue1596	0	2		6992	FALSE	-193	111.343065	0	0	28	Female	No	[<qu>White<qu>]	3	VA	Suburban	$40<com>000 - $59<com>999	Working full-time	Single<com> never married	100	10	Ebook	[<qu>Fantasy<qu><com> <qu>Mystery<qu><com> <qu>Romance<qu><com> <qu>Science Fiction<qu>]	0	1	2	3	1	$12.99	$5.99	Science				After clicking continue about halfway through it stopped moving forward. I had to refresh the page twice to get it working again.
7069	2	2020-07-02 01:00:45 UTC	2020-07-02 01:58:45 UTC	2020-07-02 01:03:18 UTC	38	2020-07-02 01:08:22 UTC	Male	Millennial	White	3	Dustin	Williams	Romance	Zeus7148	0	0	7070		FALSE	97	304.26108	0	0	69	Male	No	[<qu>White<qu>]	4	OK	Rural	$60<com>000 - $79<com>999	Retired	Married	15	15	Ebook	[<qu>History<qu><com> <qu>Political Science or Law<qu>]	0	0	1	1	0	$24.99	$0	Romance
7070	2	2020-07-02 01:00:45 UTC		2020-07-02 01:05:58 UTC	38	2020-07-02 01:08:22 UTC	Female	Millennial	Black	2	Samantha	White	Science Fiction	Tuna7080	0	1	7071	7069	FALSE	-63	144.905761	0	0	69	Male	No	[<qu>White<qu>]	4	OK	Rural	$60<com>000 - $79<com>999	Retired	Married	15	15	Ebook	[<qu>History<qu><com> <qu>Political Science or Law<qu>]	0	0	1	1	0	$0	$0	Fantasy
7071	2	2020-07-02 01:00:45 UTC		2020-07-02 01:07:22 UTC	38	2020-07-02 01:08:22 UTC	Female	Millennial	Black	1	Lauren	Davis	Mystery	RobRoy2720	2	2		7070	FALSE	-147	60.037902	0	0	69	Male	No	[<qu>White<qu>]	4	OK	Rural	$60<com>000 - $79<com>999	Retired	Married	15	15	Ebook	[<qu>History<qu><com> <qu>Political Science or Law<qu>]	0	0	2	2	0	$29.99	$0	Romance				none
7078	2	2020-07-02 01:00:45 UTC	2020-07-02 01:58:46 UTC	2020-07-02 01:24:06 UTC	39	2020-07-02 01:29:52 UTC	Female	Millennial	White	5	Madison	Wilson	Thriller	Firefly6744	2	0	7079		FALSE	101	345.608343	0	0	28	Female	No	[<qu>White<qu>]	1	PA	Urban	$40<com>000 - $59<com>999	Working full-time	Married	4	8	Ebook	[<qu>History<qu><com> <qu>Fantasy<qu><com> <qu>Science Fiction<qu>]	2	2	2	1	2	$10.99	$13.99	Mystery
7079	2	2020-07-02 01:00:45 UTC		2020-07-02 01:27:31 UTC	39	2020-07-02 01:29:52 UTC	Female	Boomer	Black	3	Betty	Jackson	Technology	Alto1499	1	1	7080	7078	FALSE	-104	141.046772	0	0	28	Female	No	[<qu>White<qu>]	1	PA	Urban	$40<com>000 - $59<com>999	Working full-time	Married	4	8	Ebook	[<qu>History<qu><com> <qu>Fantasy<qu><com> <qu>Science Fiction<qu>]	1	1	2	3	1	$8.99	$5.99	Science
7080	2	2020-07-02 01:00:45 UTC		2020-07-02 01:28:58 UTC	39	2020-07-02 01:29:52 UTC	Female	Millennial	Black	0	Morgan	Williams	Cooking	Abbey0217	1	2		7079	FALSE	-191	53.244705	0	0	28	Female	No	[<qu>White<qu>]	1	PA	Urban	$40<com>000 - $59<com>999	Working full-time	Married	4	8	Ebook	[<qu>History<qu><com> <qu>Fantasy<qu><com> <qu>Science Fiction<qu>]	0	0	3	3	0	$15.99	$14.99	Cooking				None
7108	2	2020-07-02 01:00:47 UTC	2020-07-02 01:58:47 UTC	2020-07-02 01:02:18 UTC	40	2020-07-02 01:10:08 UTC	Female	Boomer	Black	5	Dorothy	Thomas	Medical	TropicalBlue0116	0	0	7109		FALSE	141	469.466366	7	11	56	Female	No	[<qu>White<qu>]	3	MD	Suburban	$60<com>000 - $79<com>999	Retired	Widowed	20	9	Hardcover	[<qu>History<qu><com> <qu>Political Science or Law<qu>]	0	0	2	2	0	$11.99	$21.99	Medical
7109	2	2020-07-02 01:00:47 UTC		2020-07-02 01:07:23 UTC	40	2020-07-02 01:10:08 UTC	Male	GenX	Black	2	Jamie	Davis	Fantasy	Celtic3578	0	1	7110	7108	FALSE	-164	164.528602	0	4	56	Female	No	[<qu>White<qu>]	3	MD	Suburban	$60<com>000 - $79<com>999	Retired	Widowed	20	9	Hardcover	[<qu>History<qu><com> <qu>Political Science or Law<qu>]	0	0	1	1	0	$16.99	$26.99	Fantasy
7110	2	2020-07-02 01:00:47 UTC		2020-07-02 01:08:35 UTC	40	2020-07-02 01:10:08 UTC	Female	Millennial	White	4	Lauren	Miller	Business	Mystic4363	0	2		7109	FALSE	-236	92.740616	0	4	56	Female	No	[<qu>White<qu>]	3	MD	Suburban	$60<com>000 - $79<com>999	Retired	Widowed	20	9	Hardcover	[<qu>History<qu><com> <qu>Political Science or Law<qu>]	0	0	2	1	0	$16.99	$24.99	Business				no bugs
7111	2	2020-07-02 01:00:47 UTC	2020-07-02 01:58:48 UTC	2020-07-02 01:11:06 UTC	41	2020-07-02 01:15:55 UTC	Female	Boomer	White	1	Betty	Thomas	Science Fiction	Tuna7080	2	0	7112		FALSE	103	288.446858	0	0	50	Female	Yes	[<qu>White<qu>]	3	TX	Urban	$40<com>000 - $59<com>999	Working full-time	Married	6	6	Paperback	[<qu>Business<qu><com> <qu>Cooking<qu><com> <qu>Mystery<qu><com> <qu>Thriller<qu>]	1	1	2	2	2	$35.99	$30.99	Science
7112	2	2020-07-02 01:00:47 UTC		2020-07-02 01:13:59 UTC	41	2020-07-02 01:15:55 UTC	Male	Millennial	White	0	Cameron	Anderson	Thriller	Oil4277	1	1	7113	7111	FALSE	-70	115.780563	0	0	50	Female	Yes	[<qu>White<qu>]	3	TX	Urban	$40<com>000 - $59<com>999	Working full-time	Married	6	6	Paperback	[<qu>Business<qu><com> <qu>Cooking<qu><com> <qu>Mystery<qu><com> <qu>Thriller<qu>]	1	2	1	2	2	$25.99	$25.99	Technology
7113	2	2020-07-02 01:00:47 UTC		2020-07-02 01:14:53 UTC	41	2020-07-02 01:15:55 UTC	Male	Boomer	Black	3	Ralph	Taylor	Religion	Firefly1795	2	2		7112	FALSE	-124	62.200762	0	0	50	Female	Yes	[<qu>White<qu>]	3	TX	Urban	$40<com>000 - $59<com>999	Working full-time	Married	6	6	Paperback	[<qu>Business<qu><com> <qu>Cooking<qu><com> <qu>Mystery<qu><com> <qu>Thriller<qu>]	2	1	2	3	1	$30.99	$29.99	Social Science				Good
7123	2	2020-07-02 01:00:48 UTC	2020-07-02 01:58:48 UTC	2020-07-02 01:19:56 UTC	42	2020-07-02 01:23:13 UTC	Female	Millennial	Black	3	Lauren	Davis	Mystery	RobRoy2720	2	0	7124		FALSE	67	197.080912	0	0	20	Female	No	[<qu>White<qu>]	1	KS	Suburban	Don<qu>t know	In school	Single<com> never married	0	4	Ebook	[<qu>Cooking<qu><com> <qu>Social Science<qu><com> <qu>Romance<qu>]	2	3	4	4	2	$14.99	$14.99	Romance
7124	2	2020-07-02 01:00:48 UTC		2020-07-02 01:21:57 UTC	42	2020-07-02 01:23:13 UTC	Male	GenX	White	2	Dean	Smith	Science	Cabaret6802	0	1	7125	7123	FALSE	-54	76.175382	0	0	20	Female	No	[<qu>White<qu>]	1	KS	Suburban	Don<qu>t know	In school	Single<com> never married	0	4	Ebook	[<qu>Cooking<qu><com> <qu>Social Science<qu><com> <qu>Romance<qu>]	0	0	2	4	0	$19.99	$0	Medical
7125	2	2020-07-02 01:00:48 UTC		2020-07-02 01:22:31 UTC	42	2020-07-02 01:23:13 UTC	Female	GenX	Black	5	Wendy	Moore	Medical	TropicalBlue0116	2	2		7124	FALSE	-88	42.606426	0	0	20	Female	No	[<qu>White<qu>]	1	KS	Suburban	Don<qu>t know	In school	Single<com> never married	0	4	Ebook	[<qu>Cooking<qu><com> <qu>Social Science<qu><com> <qu>Romance<qu>]	0	0	2	4	0	$19.99	$0	Medical				n/a
7195	2	2020-07-02 01:00:52 UTC	2020-07-02 01:58:52 UTC	2020-07-02 01:24:18 UTC	43	2020-07-02 01:27:51 UTC	Male	Millennial	Black	5	Logan	Williams	Technology	Alto1499	0	0	7196		FALSE	67	212.693718	0	0	51	Male	No	[<qu>White<qu>]	3	GA	Suburban	$150<com>000 - $199<com>999	Working full-time	Married	9	1	Hardcover	[<qu>Science Fiction<qu>]	0	1	2	2	0	$10.99	$4.99	Technology
7196	2	2020-07-02 01:00:52 UTC		2020-07-02 01:26:27 UTC	43	2020-07-02 01:27:51 UTC	Male	GenX	White	3	Troy	Davis	Medical	PaleSky2924	1	1	7197	7195	FALSE	-62	83.656146	0	0	51	Male	No	[<qu>White<qu>]	3	GA	Suburban	$150<com>000 - $199<com>999	Working full-time	Married	9	1	Hardcover	[<qu>Science Fiction<qu>]	1	1	2	2	0	$10.99	$0.99	Medical
7197	2	2020-07-02 01:00:52 UTC		2020-07-02 01:26:59 UTC	43	2020-07-02 01:27:51 UTC	Male	Millennial	White	3	Dylan	Jones	History	Swirl6400	0	2		7196	FALSE	-94	52.0057	0	2	51	Male	No	[<qu>White<qu>]	3	GA	Suburban	$150<com>000 - $199<com>999	Working full-time	Married	9	1	Hardcover	[<qu>Science Fiction<qu>]	0	0	1	2	0	$10.99	$0	History				N/A
7198	2	2020-07-02 01:00:52 UTC	2020-07-02 01:58:53 UTC	2020-07-02 01:02:53 UTC	44	2020-07-02 01:09:11 UTC	Male	Boomer	Black	3	Harry	Johnson	History	Swirl6400	2	0	7199		FALSE	97	377.544465	0	0	32	Female	Yes	[<qu>White<qu>]	2	TX	Suburban	$40<com>000 - $59<com>999	Working full-time	Married	1	3	Paperback	[<qu>Thriller<qu>]	0	0	2	2	0	$21.99	$21.99	History
7199	2	2020-07-02 01:00:52 UTC		2020-07-02 01:05:39 UTC	44	2020-07-02 01:09:11 UTC	Female	Boomer	Black	2	Ruth	Williams	Cooking	MoonMist3146	2	1	7200	7198	FALSE	-69	211.504694	0	0	32	Female	Yes	[<qu>White<qu>]	2	TX	Suburban	$40<com>000 - $59<com>999	Working full-time	Married	1	3	Paperback	[<qu>Thriller<qu>]	1	1	2	2	1	$15.99	$15.99	Cooking
7200	2	2020-07-02 01:00:52 UTC		2020-07-02 01:07:12 UTC	44	2020-07-02 01:09:11 UTC	Male	GenX	Black	4	Greg	Davis	Science Fiction	Tuna7080	0	2		7199	FALSE	-162	119.061383	0	0	32	Female	Yes	[<qu>White<qu>]	2	TX	Suburban	$40<com>000 - $59<com>999	Working full-time	Married	1	3	Paperback	[<qu>Thriller<qu>]	0	0	2	2	0	$15.99	$15.99	Science Fiction				I REALLY LOVE IT IT WAS REALLY GOOD WORK
7243	2	2020-07-02 01:00:55 UTC	2020-07-02 01:58:55 UTC	2020-07-02 01:51:06 UTC	45	2020-07-02 02:01:36 UTC	Female	GenX	White	0	Tammy	Williams	Science	SteelBlue1596	0	0	7244		FALSE	104	629.724534	0	1	52	Female	No	[<qu>White<qu>]	4	FL	Suburban	$60<com>000 - $79<com>999	Working full-time	Divorced	15	4	Paperback	[<qu>History<qu><com> <qu>Social Science<qu><com> <qu>Mystery<qu>]	1	1	1	0	0	$9.99	$9.99	Science
7244	2	2020-07-02 01:00:55 UTC		2020-07-02 01:59:28 UTC	45	2020-07-02 02:01:36 UTC	Male	GenX	Black	0	Dean	Thomas	History	Vanilla3020	0	1	7245	7243	FALSE	-398	127.495947	0	0	52	Female	No	[<qu>White<qu>]	4	FL	Suburban	$60<com>000 - $79<com>999	Working full-time	Divorced	15	4	Paperback	[<qu>History<qu><com> <qu>Social Science<qu><com> <qu>Mystery<qu>]	1	0	2	1	0	$10.99	$0	History
7245	2	2020-07-02 01:00:55 UTC		2020-07-02 02:00:32 UTC	45	2020-07-02 02:01:36 UTC	Female	Millennial	White	0	Ashley	Jones	Business	GreenWhite2218	0	2		7244	FALSE	-462	63.891069	0	0	52	Female	No	[<qu>White<qu>]	4	FL	Suburban	$60<com>000 - $79<com>999	Working full-time	Divorced	15	4	Paperback	[<qu>History<qu><com> <qu>Social Science<qu><com> <qu>Mystery<qu>]	0	0	0	0	0	$6.99	$0	Business				It failed to load but then came up again.
7261	2	2020-07-02 01:00:56 UTC	2020-07-02 01:58:56 UTC	2020-07-02 01:38:13 UTC	46	2020-07-02 01:41:44 UTC	Female	Millennial	White	0	Samantha	Moore	Cooking	PickledBluewood5000	1	0	7262		FALSE	77	211.453965	7	11	30	Female	Yes	[<qu>White<qu>]	1	FL	Urban	$40<com>000 - $59<com>999	Working full-time	Married	6	4	Paperback	[<qu>Business<qu><com> <qu>History<qu><com> <qu>Science<qu>]	2	2	2	3	1	$23.99	$22.99	Science
7262	2	2020-07-02 01:00:56 UTC		2020-07-02 01:40:30 UTC	46	2020-07-02 01:41:44 UTC	Female	GenX	Black	2	Dawn	Jackson	Business	Mystic4363	1	1	7263	7261	FALSE	-60	74.142546	0	4	30	Female	Yes	[<qu>White<qu>]	1	FL	Urban	$40<com>000 - $59<com>999	Working full-time	Married	6	4	Paperback	[<qu>Business<qu><com> <qu>History<qu><com> <qu>Science<qu>]	0	1	1	2	1	$11.99	$10.99	Technology
7263	2	2020-07-02 01:00:56 UTC		2020-07-02 01:41:02 UTC	46	2020-07-02 01:41:44 UTC	Female	Boomer	White	5	Dorothy	White	Political Science or Law	Mischka1736	0	2		7262	FALSE	-92	42.393044	0	4	30	Female	Yes	[<qu>White<qu>]	1	FL	Urban	$40<com>000 - $59<com>999	Working full-time	Married	6	4	Paperback	[<qu>Business<qu><com> <qu>History<qu><com> <qu>Science<qu>]	1	1	2	1	1	$4.99	$3.99	Science				anything at the moment
7291	2	2020-07-02 01:00:58 UTC	2020-07-02 01:58:58 UTC	2020-07-02 01:16:34 UTC	47	2020-07-02 01:25:24 UTC	Male	Boomer	White	0	Fred	Williams	Business	GreenWhite2218	2	0	7292		FALSE	79	530.209452	0	2	38	Female	No	[<qu>White<qu>]	3	NC	Suburban	$20<com>000 - $39<com>999	Keeping house	Married	2	0	Audiobook	[<qu>Mystery<qu>]	3	3	3	3	3	$15.99	$15.99	Business
7292	2	2020-07-02 01:00:58 UTC		2020-07-02 01:21:27 UTC	47	2020-07-02 01:25:24 UTC	Female	Millennial	White	2	Taylor	Davis	Political Science or Law	Mischka1736	2	1	7293	7291	FALSE	-214	237.376426	0	0	38	Female	No	[<qu>White<qu>]	3	NC	Suburban	$20<com>000 - $39<com>999	Keeping house	Married	2	0	Audiobook	[<qu>Mystery<qu>]	1	0	2	3	0	$10.99	$5.99	Political Science or Law
7293	2	2020-07-02 01:00:58 UTC		2020-07-02 01:23:08 UTC	47	2020-07-02 01:25:24 UTC	Female	Millennial	Black	3	Ashley	Johnson	Technology	Alto1499	0	2		7292	FALSE	-315	136.671383	0	0	38	Female	No	[<qu>White<qu>]	3	NC	Suburban	$20<com>000 - $39<com>999	Keeping house	Married	2	0	Audiobook	[<qu>Mystery<qu>]	2	3	3	4	2	$10.99	$10.99	Technology				The page would not load on one occasion. I hit the reload button and was able to complete the study.
7309	2	2020-07-02 01:00:59 UTC	2020-07-02 01:58:59 UTC	2020-07-02 01:02:26 UTC	48	2020-07-02 01:14:44 UTC	Male	Millennial	Black	2	Dylan	Taylor	Technology	BlueZodiac6819	1	0	7310		FALSE	272	738.446354	1	1	47	Male	No	[<qu>White<qu>]	3	CA	Urban	$100<com>000 - $149<com>999	Working part-time	Married	10	6	Hardcover	[<qu>Business<qu><com> <qu>Cooking<qu><com> <qu>Religion<qu><com> <qu>Science Fiction<qu>]	3	3	3	3	3	$34.99	$48.99	Technology
7310	2	2020-07-02 01:00:59 UTC		2020-07-02 01:10:02 UTC	48	2020-07-02 01:14:44 UTC	Male	GenX	White	4	Greg	Thomas	Cooking	MoonMist3146	1	1	7311	7309	FALSE	-184	282.751225	0	1	47	Male	No	[<qu>White<qu>]	3	CA	Urban	$100<com>000 - $149<com>999	Working part-time	Married	10	6	Hardcover	[<qu>Business<qu><com> <qu>Cooking<qu><com> <qu>Religion<qu><com> <qu>Science Fiction<qu>]	3	3	3	3	3	$10.99	$21.99	Cooking
7311	2	2020-07-02 01:00:59 UTC		2020-07-02 01:12:02 UTC	48	2020-07-02 01:14:44 UTC	Male	Boomer	Black	4	Howard	Moore	Science Fiction	Swirl6479	1	2		7310	FALSE	-304	162.44146	0	0	47	Male	No	[<qu>White<qu>]	3	CA	Urban	$100<com>000 - $149<com>999	Working part-time	Married	10	6	Hardcover	[<qu>Business<qu><com> <qu>Cooking<qu><com> <qu>Religion<qu><com> <qu>Science Fiction<qu>]	3	3	3	3	3	$20.99	$29.99	Thriller				There was no bug found. Thank you.
7327	2	2020-07-02 01:01:00 UTC	2020-07-02 01:59:00 UTC	2020-07-02 01:06:21 UTC	49	2020-07-02 01:12:24 UTC	Male	GenX	White	1	Chris	Johnson	Thriller	Oil4277	1	0	7328		FALSE	162	363.048183	2	2	27	Male	Yes	[<qu>White<qu>]	3	NV	Urban	$20<com>000 - $39<com>999	Working full-time	Single<com> never married	5	15	Paperback	[<qu>Technology<qu>]	2	2	1	2	1	$14.99	$14.99	Technology
7328	2	2020-07-02 01:01:00 UTC		2020-07-02 01:10:23 UTC	49	2020-07-02 01:12:24 UTC	Female	Millennial	Black	0	Lauren	Brown	History	Swirl6400	2	1	7329	7327	FALSE	-80	120.640673	0	0	27	Male	Yes	[<qu>White<qu>]	3	NV	Urban	$20<com>000 - $39<com>999	Working full-time	Single<com> never married	5	15	Paperback	[<qu>Technology<qu>]	1	2	2	2	2	$19.99	$19.99	Business
7329	2	2020-07-02 01:01:00 UTC		2020-07-02 01:11:13 UTC	49	2020-07-02 01:12:24 UTC	Male	Millennial	Black	1	Dylan	Taylor	Technology	BlueZodiac6819	1	2		7328	FALSE	-130	71.058535	0	0	27	Male	Yes	[<qu>White<qu>]	3	NV	Urban	$20<com>000 - $39<com>999	Working full-time	Single<com> never married	5	15	Paperback	[<qu>Technology<qu>]	3	3	3	3	3	$44.99	$44.99	Science				yes good
7354	2	2020-07-02 01:01:02 UTC	2020-07-02 01:59:02 UTC	2020-07-02 01:02:56 UTC	50	2020-07-02 01:13:04 UTC	Female	GenX	White	0	Michele	White	Technology	BlueZodiac6819	1	0	7355		FALSE	160	608.038336	0	0	32	Male	No	[<qu>White<qu>]	2	SC	Urban	$20<com>000 - $39<com>999	Working full-time	Single<com> never married	10	14	Ebook	[<qu>Science<qu><com> <qu>Technology<qu><com> <qu>Fantasy<qu><com> <qu>Romance<qu><com> <qu>Science Fiction<qu><com> <qu>Thriller<qu>]	1	1	2	2	0	$9.99	$10.99	Technology
7355	2	2020-07-02 01:01:02 UTC		2020-07-02 01:08:12 UTC	50	2020-07-02 01:13:04 UTC	Male	Boomer	White	3	Albert	Davis	Religion	DodgerBlue0011	1	1	7356	7354	FALSE	-156	291.451332	0	0	32	Male	No	[<qu>White<qu>]	2	SC	Urban	$20<com>000 - $39<com>999	Working full-time	Single<com> never married	10	14	Ebook	[<qu>Science<qu><com> <qu>Technology<qu><com> <qu>Fantasy<qu><com> <qu>Romance<qu><com> <qu>Science Fiction<qu><com> <qu>Thriller<qu>]	0	0	0	0	0	$10.99	$0.99	Religion
7356	2	2020-07-02 01:01:02 UTC		2020-07-02 01:10:29 UTC	50	2020-07-02 01:13:04 UTC	Female	Boomer	White	4	Betty	Thomas	Science Fiction	Tuna7080	2	2		7355	FALSE	-293	155.129847	0	0	32	Male	No	[<qu>White<qu>]	2	SC	Urban	$20<com>000 - $39<com>999	Working full-time	Single<com> never married	10	14	Ebook	[<qu>Science<qu><com> <qu>Technology<qu><com> <qu>Fantasy<qu><com> <qu>Romance<qu><com> <qu>Science Fiction<qu><com> <qu>Thriller<qu>]	3	3	2	3	2	$7.99	$10.99	Science Fiction				Cool task<com> live to read. No problems with HIT.
7360	2	2020-07-02 01:01:02 UTC	2020-07-02 01:59:02 UTC	2020-07-02 01:16:33 UTC	51	2020-07-02 01:24:43 UTC	Female	GenX	Black	5	Tracy	Moore	History	Swirl6400	1	0	7361		FALSE	124	489.695098	1	1	57	Female	No	[<qu>Other<qu>]	3	CA	Urban	$20<com>000 - $39<com>999	Working full-time	Married	2	3	Ebook	[<qu>Romance<qu>]	2	2	3	2	2	$19.99	$20.99	Business
7361	2	2020-07-02 01:01:02 UTC		2020-07-02 01:22:00 UTC	51	2020-07-02 01:24:43 UTC	Female	Millennial	White	1	Madison	Davis	Business	GreenWhite2218	2	1	7362	7360	FALSE	-203	162.624439	0	0	57	Female	No	[<qu>Other<qu>]	3	CA	Urban	$20<com>000 - $39<com>999	Working full-time	Married	2	3	Ebook	[<qu>Romance<qu>]	2	2	2	2	1	$22.99	$22.99	Social Science
7362	2	2020-07-02 01:01:02 UTC		2020-07-02 01:23:25 UTC	51	2020-07-02 01:24:43 UTC	Female	GenX	Black	4	Dawn	Jones	Medical	PaleSky2924	0	2		7361	FALSE	-288	77.279585	0	0	57	Female	No	[<qu>Other<qu>]	3	CA	Urban	$20<com>000 - $39<com>999	Working full-time	Married	2	3	Ebook	[<qu>Romance<qu>]	1	2	2	2	1	$18.99	$20.99	Medical				It was an interesting survey.
7366	2	2020-07-02 01:01:02 UTC	2020-07-02 01:59:02 UTC	2020-07-02 01:39:25 UTC	52	2020-07-02 01:45:54 UTC	Male	GenX	White	2	Jeff	Johnson	Science Fiction	CodGray4453	2	0	7367		FALSE	97	388.245255	0	0	57	Female	No	[<qu>White<qu>]	4	CA	Urban	$40<com>000 - $59<com>999	Working part-time	Married	20	12	Ebook	[<qu>Mystery<qu><com> <qu>Thriller<qu>]	0	0	2	2	0	$10.99	$4.99	Science Fiction
7367	2	2020-07-02 01:01:02 UTC		2020-07-02 01:42:53 UTC	52	2020-07-02 01:45:54 UTC	Male	Boomer	White	0	Louis	Smith	Social Science	Aluminium4229	0	1	7368	7366	FALSE	-111	181.124853	0	0	57	Female	No	[<qu>White<qu>]	4	CA	Urban	$40<com>000 - $59<com>999	Working part-time	Married	20	12	Ebook	[<qu>Mystery<qu><com> <qu>Thriller<qu>]	1	1	2	2	1	$15.99	$9.99	Social Science
7368	2	2020-07-02 01:01:02 UTC		2020-07-02 01:44:18 UTC	52	2020-07-02 01:45:54 UTC	Male	Millennial	Black	2	Alexander	Moore	Fantasy	NightRider3339	2	2		7367	FALSE	-196	95.924814	0	0	57	Female	No	[<qu>White<qu>]	4	CA	Urban	$40<com>000 - $59<com>999	Working part-time	Married	20	12	Ebook	[<qu>Mystery<qu><com> <qu>Thriller<qu>]	0	0	2	2	0	$10.99	$4.99	Fantasy				I would have been more interested in the books if the covers drew me in.
7381	2	2020-07-02 01:01:03 UTC	2020-07-02 01:59:03 UTC	2020-07-02 01:58:38 UTC	53	2020-07-02 02:02:38 UTC	Male	Millennial	Black	1	Cameron	White	Science	SteelBlue1596	1	0	7382		FALSE	56	239.906931	0	0	32	Female	No	[<qu>White<qu>]	3	OK	Rural	$60<com>000 - $79<com>999	Working part-time	Married	5	5	Ebook	[<qu>Fantasy<qu><com> <qu>Science Fiction<qu>]	2	2	2	2	2	$5.99	$7.99	Science Fiction
7382	2	2020-07-02 01:01:03 UTC		2020-07-02 02:00:20 UTC	53	2020-07-02 02:02:38 UTC	Female	Millennial	Black	0	Brittany	Moore	Technology	BlueZodiac6819	1	1	7383	7381	FALSE	-46	138.015741	0	0	32	Female	No	[<qu>White<qu>]	3	OK	Rural	$60<com>000 - $79<com>999	Working part-time	Married	5	5	Ebook	[<qu>Fantasy<qu><com> <qu>Science Fiction<qu>]	1	1	3	3	1	$6.99	$48.99	Technology
7383	2	2020-07-02 01:01:03 UTC		2020-07-02 02:01:13 UTC	53	2020-07-02 02:02:38 UTC	Male	Boomer	Black	5	Stanley	Johnson	Mystery	RobRoy2720	1	2		7382	FALSE	-99	84.615149	0	0	32	Female	No	[<qu>White<qu>]	3	OK	Rural	$60<com>000 - $79<com>999	Working part-time	Married	5	5	Ebook	[<qu>Fantasy<qu><com> <qu>Science Fiction<qu>]	3	3	4	4	3	$19.99	$19.99	Thriller				No bugs found<com> though I accidentally hit $49.99 on the tech page when I went to hit Submit. I meant to hit $10.99.
7405	2	2020-07-02 01:01:05 UTC	2020-07-02 01:59:05 UTC	2020-07-02 01:11:26 UTC	54	2020-07-02 01:14:14 UTC	Male	Millennial	Black	0	Zachary	Brown	Business	GreenWhite2218	0	0	7406		FALSE	59	167.94047	0	0	43	Male	No	[<qu>White<qu>]	3	FL	Suburban	$60<com>000 - $79<com>999	Working full-time	Divorced	7	6	Ebook	[<qu>Mystery<qu>]	1	1	2	2	2	$19.99	$24.99	Medical
7406	2	2020-07-02 01:01:05 UTC		2020-07-02 01:12:59 UTC	54	2020-07-02 01:14:14 UTC	Female	Millennial	White	5	Lauren	Thomas	Science	SteelBlue1596	0	1	7407	7405	FALSE	-34	75.231912	0	0	43	Male	No	[<qu>White<qu>]	3	FL	Suburban	$60<com>000 - $79<com>999	Working full-time	Divorced	7	6	Ebook	[<qu>Mystery<qu>]	2	2	2	3	2	$20.99	$29.99	Science
7407	2	2020-07-02 01:01:05 UTC		2020-07-02 01:13:34 UTC	54	2020-07-02 01:14:14 UTC	Female	Boomer	Black	4	Helen	Moore	Science Fiction	Swirl6479	2	2		7406	FALSE	-69	39.750655	0	0	43	Male	No	[<qu>White<qu>]	3	FL	Suburban	$60<com>000 - $79<com>999	Working full-time	Divorced	7	6	Ebook	[<qu>Mystery<qu>]	1	1	2	3	1	$19.99	$29.99	Science Fiction				Everything was fine.
7417	2	2020-07-02 01:01:05 UTC	2020-07-02 01:59:05 UTC	2020-07-02 01:45:54 UTC	55	2020-07-02 02:08:26 UTC	Male	GenX	Black	4	Chris	Taylor	Political Science or Law	Mischka1736	0	0	7418		FALSE	1041	1352.075985	7	8	30	Male	No	[<qu>Black or African American<qu>]	3	TX	Suburban	$40<com>000 - $59<com>999	Working full-time	Married	5	3	Hardcover	[<qu>Business<qu><com> <qu>Cooking<qu><com> <qu>Romance<qu>]	1	2	1	2	2	$24.99	$34.99	Religion
7418	2	2020-07-02 01:01:05 UTC		2020-07-02 02:05:17 UTC	55	2020-07-02 02:08:26 UTC	Female	Millennial	Black	3	Alexis	Thomas	Social Science	RipeLemon4397	2	1	7419	7417	FALSE	-122	188.381922	0	0	30	Male	No	[<qu>Black or African American<qu>]	3	TX	Suburban	$40<com>000 - $59<com>999	Working full-time	Married	5	3	Hardcover	[<qu>Business<qu><com> <qu>Cooking<qu><com> <qu>Romance<qu>]	2	1	2	3	2	$24.99	$29.99	Political Science or Law
7419	2	2020-07-02 01:01:05 UTC		2020-07-02 02:06:50 UTC	55	2020-07-02 02:08:26 UTC	Female	GenX	Black	2	Beth	Brown	Romance	Vanilla6051	1	2		7418	FALSE	-215	96.068793	0	1	30	Male	No	[<qu>Black or African American<qu>]	3	TX	Suburban	$40<com>000 - $59<com>999	Working full-time	Married	5	3	Hardcover	[<qu>Business<qu><com> <qu>Cooking<qu><com> <qu>Romance<qu>]	3	2	3	3	3	$34.99	$44.99	Romance				no
7426	2	2020-07-02 01:01:06 UTC	2020-07-02 01:59:06 UTC	2020-07-02 01:51:41 UTC	56	2020-07-02 02:04:59 UTC	Male	GenX	Black	4	Jeff	Miller	History	LisbonBrown0051	1	0	7427		FALSE	475	798.123871	1	1	34	Female	No	[<qu>White<qu>]	3	TN	Suburban	$60<com>000 - $79<com>999	Keeping house	Married	23	1	Hardcover	[<qu>History<qu><com> <qu>Political Science or Law<qu><com> <qu>Medical<qu><com> <qu>Religion<qu><com> <qu>Social Science<qu><com> <qu>Romance<qu>]	2	2	2	3	1	$14.99	$14.99	History
7427	2	2020-07-02 01:01:06 UTC		2020-07-02 02:01:36 UTC	56	2020-07-02 02:04:59 UTC	Male	Millennial	White	1	Dylan	Anderson	Religion	DodgerBlue0011	2	1	7428	7426	FALSE	-120	202.831183	0	0	34	Female	No	[<qu>White<qu>]	3	TN	Suburban	$60<com>000 - $79<com>999	Keeping house	Married	23	1	Hardcover	[<qu>History<qu><com> <qu>Political Science or Law<qu><com> <qu>Medical<qu><com> <qu>Religion<qu><com> <qu>Social Science<qu><com> <qu>Romance<qu>]	0	1	1	1	0	$9.99	$9.99	Religion
7428	2	2020-07-02 01:01:06 UTC		2020-07-02 02:02:47 UTC	56	2020-07-02 02:04:59 UTC	Female	Boomer	White	4	Marilyn	Johnson	Mystery	RobRoy2720	2	2		7427	FALSE	-191	131.773065	0	0	34	Female	No	[<qu>White<qu>]	3	TN	Suburban	$60<com>000 - $79<com>999	Keeping house	Married	23	1	Hardcover	[<qu>History<qu><com> <qu>Political Science or Law<qu><com> <qu>Medical<qu><com> <qu>Religion<qu><com> <qu>Social Science<qu><com> <qu>Romance<qu>]	3	2	3	3	1	$14.99	$9.99	Mystery				It crashed three times while I was taking it and took a couple of minutes to reload.
7468	2	2020-07-02 01:01:08 UTC	2020-07-02 01:59:08 UTC	2020-07-02 01:13:49 UTC	57	2020-07-02 01:22:24 UTC	Male	Boomer	White	3	Howard	Moore	Science Fiction	Swirl6479	1	0	7469		FALSE	161	515.448796	2	6	22	Female	No	[<qu>Black or African American<qu>]	3	PA	Urban	$19<com>999 or less	In school	Single<com> never married	14	12	Paperback	[<qu>Cooking<qu><com> <qu>History<qu><com> <qu>Social Science<qu><com> <qu>Technology<qu><com> <qu>Fantasy<qu><com> <qu>Romance<qu>]	1	1	1	2	1	$16.99	$16.99	Science
7469	2	2020-07-02 01:01:08 UTC		2020-07-02 01:20:19 UTC	57	2020-07-02 01:22:24 UTC	Male	Boomer	White	0	Harry	Johnson	History	Swirl6400	2	1	7470	7468	FALSE	-229	124.926478	0	0	22	Female	No	[<qu>Black or African American<qu>]	3	PA	Urban	$19<com>999 or less	In school	Single<com> never married	14	12	Paperback	[<qu>Cooking<qu><com> <qu>History<qu><com> <qu>Social Science<qu><com> <qu>Technology<qu><com> <qu>Fantasy<qu><com> <qu>Romance<qu>]	1	2	1	1	1	$15.99	$25.99	History
7470	2	2020-07-02 01:01:08 UTC		2020-07-02 01:21:05 UTC	57	2020-07-02 01:22:24 UTC	Female	Boomer	Black	0	Ruth	Williams	Thriller	Firefly6744	1	2		7469	FALSE	-275	79.19002	0	1	22	Female	No	[<qu>Black or African American<qu>]	3	PA	Urban	$19<com>999 or less	In school	Single<com> never married	14	12	Paperback	[<qu>Cooking<qu><com> <qu>History<qu><com> <qu>Social Science<qu><com> <qu>Technology<qu><com> <qu>Fantasy<qu><com> <qu>Romance<qu>]	2	3	2	2	1	$25.99	$30.99	Mystery				There were no bugs on this page.
7501	2	2020-07-02 01:01:10 UTC	2020-07-02 01:59:10 UTC	2020-07-02 01:07:34 UTC	58	2020-07-02 01:19:54 UTC	Male	GenX	Black	0	Dean	Brown	Religion	Firefly1795	2	0	7502		FALSE	178	740.303364	0	0	66	Female	No	[<qu>White<qu>]	2	TN	Rural	$19<com>999 or less	Retired	Divorced	5	1	Hardcover	[<qu>Cooking<qu>]	0	0	0	1	0	$5.99	$0	Religion
7502	2	2020-07-02 01:01:10 UTC		2020-07-02 01:13:05 UTC	58	2020-07-02 01:19:54 UTC	Male	GenX	White	5	Chris	Taylor	Political Science or Law	Mischka1736	0	1	7503	7501	FALSE	-153	409.546466	0	0	66	Female	No	[<qu>White<qu>]	2	TN	Rural	$19<com>999 or less	Retired	Divorced	5	1	Hardcover	[<qu>Cooking<qu>]	0	0	0	1	0	$4.99	$0	Political Science or Law
7503	2	2020-07-02 01:01:10 UTC		2020-07-02 01:15:20 UTC	58	2020-07-02 01:19:54 UTC	Female	Boomer	White	4	Shirley	Davis	Medical	Coriander6438	0	2		7502	FALSE	-288	273.993167	0	0	66	Female	No	[<qu>White<qu>]	2	TN	Rural	$19<com>999 or less	Retired	Divorced	5	1	Hardcover	[<qu>Cooking<qu>]	1	2	2	3	1	$6.99	$6.99	Medical				Are these books for real? The only one I would even partially consider reading is the last book.
7531	2	2020-07-02 01:01:12 UTC	2020-07-02 01:59:12 UTC	2020-07-02 01:20:36 UTC	59	2020-07-02 01:24:09 UTC	Male	Boomer	Black	1	Eugene	Wilson	Medical	Coriander6438	1	0	7532		FALSE	99	212.032656	1	1	34	Female	No	[<qu>White<qu>]	3	LA	Rural	$19<com>999 or less	Working part-time	Single<com> never married	2	1	Hardcover	[<qu>Medical<qu><com> <qu>Science<qu><com> <qu>Thriller<qu>]	2	2	3	3	3	$15.99	$20.99	Science
7532	2	2020-07-02 01:01:12 UTC		2020-07-02 01:22:48 UTC	59	2020-07-02 01:24:09 UTC	Female	Millennial	White	4	Brianna	Brown	Technology	GrayNickel1470	0	1	7533	7531	FALSE	-33	80.607692	0	0	34	Female	No	[<qu>White<qu>]	3	LA	Rural	$19<com>999 or less	Working part-time	Single<com> never married	2	1	Hardcover	[<qu>Medical<qu><com> <qu>Science<qu><com> <qu>Thriller<qu>]	0	0	1	1	1	$20.99	$30.99	Technology
7533	2	2020-07-02 01:01:12 UTC		2020-07-02 01:23:23 UTC	59	2020-07-02 01:24:09 UTC	Male	Millennial	Black	4	Alexander	Jackson	Science	SteelBlue1596	0	2		7532	FALSE	-68	45.35748	0	0	34	Female	No	[<qu>White<qu>]	3	LA	Rural	$19<com>999 or less	Working part-time	Single<com> never married	2	1	Hardcover	[<qu>Medical<qu><com> <qu>Science<qu><com> <qu>Thriller<qu>]	3	3	4	4	3	$16.99	$22.99	Medical				none
7543	2	2020-07-02 01:01:13 UTC	2020-07-02 01:59:13 UTC	2020-07-02 01:13:51 UTC	60	2020-07-02 01:18:15 UTC	Male	Millennial	White	3	Logan	Johnson	Mystery	AlizarinCrimson2156	0	0	7544		FALSE	92	264.537144	7	11	40	Male	No	[<qu>White<qu>]	2	NY	Urban	$20<com>000 - $39<com>999	Keeping house	Married	8	8	Hardcover	[<qu>Business<qu><com> <qu>Social Science<qu><com> <qu>Science Fiction<qu><com> <qu>Thriller<qu>]	1	1	1	1	0	$10.99	$4.99	Thriller
7544	2	2020-07-02 01:01:13 UTC		2020-07-02 01:16:29 UTC	60	2020-07-02 01:18:15 UTC	Female	Millennial	White	0	Brittany	Williams	History	Swirl6400	0	1	7545	7543	FALSE	-66	106.521795	0	4	40	Male	No	[<qu>White<qu>]	2	NY	Urban	$20<com>000 - $39<com>999	Keeping house	Married	8	8	Hardcover	[<qu>Business<qu><com> <qu>Social Science<qu><com> <qu>Science Fiction<qu><com> <qu>Thriller<qu>]	0	0	0	0	0	$0	$0	History
7545	2	2020-07-02 01:01:13 UTC		2020-07-02 01:17:22 UTC	60	2020-07-02 01:18:15 UTC	Male	Millennial	White	4	Zachary	White	Religion	Firefly1795	2	2		7544	FALSE	-119	53.149032	0	4	40	Male	No	[<qu>White<qu>]	2	NY	Urban	$20<com>000 - $39<com>999	Keeping house	Married	8	8	Hardcover	[<qu>Business<qu><com> <qu>Social Science<qu><com> <qu>Science Fiction<qu><com> <qu>Thriller<qu>]	0	0	0	0	0	$0	$0	Religion				None
7591	2	2020-07-02 01:01:17 UTC	2020-07-02 01:59:17 UTC	2020-07-02 01:38:31 UTC	61	2020-07-02 01:47:24 UTC	Male	Boomer	White	1	Louis	Moore	Business	OxfordBlue3102	2	0	7592		FALSE	247	533.797386	0	0	30	Male	No	[<qu>White<qu>]	2	CO	Rural	$19<com>999 or less	Unemployed or laid-off	Single<com> never married	8	6	Hardcover	[<qu>History<qu><com> <qu>Science<qu><com> <qu>Technology<qu><com> <qu>Fantasy<qu><com> <qu>Mystery<qu><com> <qu>Science Fiction<qu>]	0	0	0	0	0	$7.99	$0	Business
7592	2	2020-07-02 01:01:17 UTC		2020-07-02 01:43:29 UTC	61	2020-07-02 01:47:24 UTC	Male	Millennial	White	1	Logan	Jackson	Social Science	RipeLemon4397	2	1	7593	7591	FALSE	-51	235.820238	0	0	30	Male	No	[<qu>White<qu>]	2	CO	Rural	$19<com>999 or less	Unemployed or laid-off	Single<com> never married	8	6	Hardcover	[<qu>History<qu><com> <qu>Science<qu><com> <qu>Technology<qu><com> <qu>Fantasy<qu><com> <qu>Mystery<qu><com> <qu>Science Fiction<qu>]	1	1	1	1	0	$11.99	$0.99	History
7593	2	2020-07-02 01:01:17 UTC		2020-07-02 01:44:14 UTC	61	2020-07-02 01:47:24 UTC	Male	GenX	White	0	Jamie	Johnson	Technology	BlueZodiac6819	2	2		7592	FALSE	-96	190.121301	0	4	30	Male	No	[<qu>White<qu>]	2	CO	Rural	$19<com>999 or less	Unemployed or laid-off	Single<com> never married	8	6	Hardcover	[<qu>History<qu><com> <qu>Science<qu><com> <qu>Technology<qu><com> <qu>Fantasy<qu><com> <qu>Mystery<qu><com> <qu>Science Fiction<qu>]	0	0	1	1	0	$9.99	$0	Business				no bugs
7594	2	2020-07-02 01:01:17 UTC	2020-07-02 01:59:17 UTC	2020-07-02 01:16:49 UTC	62	2020-07-02 01:24:49 UTC	Male	GenX	White	1	Greg	Brown	Thriller	Piper6135	1	0	7595		FALSE	97	479.820332	0	1	25	Female	No	[<qu>White<qu>]	1	FL	Suburban	$20<com>000 - $39<com>999	Working full-time	Single<com> never married	3	3	Hardcover	[<qu>Romance<qu><com> <qu>Science Fiction<qu>]	1	1	1	2	2	$19.99	$24.99	Mystery
7595	2	2020-07-02 01:01:17 UTC		2020-07-02 01:21:42 UTC	62	2020-07-02 01:24:49 UTC	Female	GenX	Black	5	Michele	Smith	Cooking	PickledBluewood5000	2	1	7596	7594	FALSE	-196	187.05587	0	0	25	Female	No	[<qu>White<qu>]	1	FL	Suburban	$20<com>000 - $39<com>999	Working full-time	Single<com> never married	3	3	Hardcover	[<qu>Romance<qu><com> <qu>Science Fiction<qu>]	2	3	2	2	2	$19.99	$24.99	Cooking
7596	2	2020-07-02 01:01:17 UTC		2020-07-02 01:23:02 UTC	62	2020-07-02 01:24:49 UTC	Male	GenX	White	3	Tim	Moore	Political Science or Law	Iron6823	2	2		7595	FALSE	-276	106.47615	0	0	25	Female	No	[<qu>White<qu>]	1	FL	Suburban	$20<com>000 - $39<com>999	Working full-time	Single<com> never married	3	3	Hardcover	[<qu>Romance<qu><com> <qu>Science Fiction<qu>]	0	0	2	2	0	$14.99	$29.99	Political Science or Law				No bugs<com> it was an easy and enjoyable survey
7609	2	2020-07-02 01:01:18 UTC	2020-07-02 01:59:18 UTC	2020-07-02 01:02:46 UTC	63	2020-07-02 01:11:25 UTC	Male	Boomer	Black	2	Eugene	Wilson	Business	OxfordBlue3102	1	0	7610		FALSE	227	519.215661	8	11	51	Female	No	[<qu>Asian<qu>]	3	CA	Urban	$40<com>000 - $59<com>999	Working full-time	Married	4	4	Paperback	[<qu>History<qu><com> <qu>Mystery<qu><com> <qu>Thriller<qu>]	3	3	3	3	2	$40.99	$47.99	Business
7610	2	2020-07-02 01:01:18 UTC		2020-07-02 01:08:31 UTC	63	2020-07-02 01:11:25 UTC	Male	GenX	Black	5	Jeff	Taylor	Romance	Zeus7148	2	1	7611	7609	FALSE	-118	173.976403	0	1	51	Female	No	[<qu>Asian<qu>]	3	CA	Urban	$40<com>000 - $59<com>999	Working full-time	Married	4	4	Paperback	[<qu>History<qu><com> <qu>Mystery<qu><com> <qu>Thriller<qu>]	3	3	3	3	3	$38.99	$43.99	Mystery
7611	2	2020-07-02 01:01:18 UTC		2020-07-02 01:09:38 UTC	63	2020-07-02 01:11:25 UTC	Male	Millennial	Black	0	Cameron	Thomas	Science Fiction	Swirl6479	0	2		7610	FALSE	-185	107.017543	0	2	51	Female	No	[<qu>Asian<qu>]	3	CA	Urban	$40<com>000 - $59<com>999	Working full-time	Married	4	4	Paperback	[<qu>History<qu><com> <qu>Mystery<qu><com> <qu>Thriller<qu>]	3	3	4	4	3	$34.99	$40.99	Fantasy				everything is good
7744	2	2020-07-02 01:01:26 UTC	2020-07-02 01:59:26 UTC	2020-07-02 01:17:07 UTC	64	2020-07-02 01:24:46 UTC	Male	Boomer	Black	0	Eugene	Anderson	Fantasy	Celtic3578	0	0	7745		FALSE	237	458.697257	0	0	21	Female	Yes	[<qu>White<qu>]	3	GA	Urban	$100<com>000 - $149<com>999	Working full-time	Single<com> never married	10	4	Paperback	[<qu>Science<qu><com> <qu>Fantasy<qu><com> <qu>Romance<qu><com> <qu>Science Fiction<qu><com> <qu>Thriller<qu>]	1	1	2	1	0	$10.99	$12.99	Fantasy
7745	2	2020-07-02 01:01:26 UTC		2020-07-02 01:22:06 UTC	64	2020-07-02 01:24:46 UTC	Male	GenX	Black	1	Troy	Davis	Religion	Geyser2296	0	1	7746	7744	FALSE	-62	160.02791	0	0	21	Female	Yes	[<qu>White<qu>]	3	GA	Urban	$100<com>000 - $149<com>999	Working full-time	Single<com> never married	10	4	Paperback	[<qu>Science<qu><com> <qu>Fantasy<qu><com> <qu>Romance<qu><com> <qu>Science Fiction<qu><com> <qu>Thriller<qu>]	2	2	2	3	1	$11.99	$15.99	Religion
7746	2	2020-07-02 01:01:26 UTC		2020-07-02 01:23:05 UTC	64	2020-07-02 01:24:46 UTC	Male	GenX	Black	2	Jeff	Miller	Mystery	AlizarinCrimson2156	0	2		7745	FALSE	-121	100.959159	0	0	21	Female	Yes	[<qu>White<qu>]	3	GA	Urban	$100<com>000 - $149<com>999	Working full-time	Single<com> never married	10	4	Paperback	[<qu>Science<qu><com> <qu>Fantasy<qu><com> <qu>Romance<qu><com> <qu>Science Fiction<qu><com> <qu>Thriller<qu>]	2	2	3	4	2	$11.99	$14.99	Thriller				No bugs!
7765	2	2020-07-02 01:01:27 UTC	2020-07-02 01:59:27 UTC	2020-07-02 01:59:20 UTC	65	2020-07-02 02:05:05 UTC	Female	GenX	White	0	Beth	Davis	Science Fiction	Tuna7080	1	0	7766		FALSE	87	344.800538	0	0	57	Female	No	[<qu>White<qu>]	4	CA	Rural	$100<com>000 - $149<com>999	Working part-time	Married	3	4	Audiobook	[<qu>History<qu><com> <qu>Religion<qu><com> <qu>Science Fiction<qu>]	0	1	2	4	1	$19.99	$24.99	Science Fiction
7766	2	2020-07-02 01:01:27 UTC		2020-07-02 02:02:29 UTC	65	2020-07-02 02:05:05 UTC	Female	GenX	White	3	Dawn	Taylor	Technology	GrayNickel1470	0	1	7767	7765	FALSE	-102	155.658604	0	0	57	Female	No	[<qu>White<qu>]	4	CA	Rural	$100<com>000 - $149<com>999	Working part-time	Married	3	4	Audiobook	[<qu>History<qu><com> <qu>Religion<qu><com> <qu>Science Fiction<qu>]	2	3	3	2	1	$9.99	$14.99	Technology
7767	2	2020-07-02 01:01:27 UTC		2020-07-02 02:03:44 UTC	65	2020-07-02 02:05:05 UTC	Male	Millennial	White	4	Caleb	Thomas	Social Science	RipeLemon4397	1	2		7766	FALSE	-177	80.442495	0	0	57	Female	No	[<qu>White<qu>]	4	CA	Rural	$100<com>000 - $149<com>999	Working part-time	Married	3	4	Audiobook	[<qu>History<qu><com> <qu>Religion<qu><com> <qu>Science Fiction<qu>]	0	0	2	3	0	$14.99	$19.99	Social Science
7786	2	2020-07-02 01:01:28 UTC	2020-07-02 01:59:29 UTC	2020-07-02 01:19:54 UTC	66	2020-07-02 01:23:34 UTC	Male	Millennial	White	5	Cameron	Anderson	Thriller	Oil4277	1	0	7787		FALSE	90	219.973876	0	0	30	Male	No	[<qu>White<qu>]	3	NY	Suburban	$150<com>000 - $199<com>999	Working full-time	Married	4	8	Hardcover	[<qu>Business<qu><com> <qu>Political Science or Law<qu><com> <qu>Science<qu><com> <qu>Social Science<qu><com> <qu>Technology<qu><com> <qu>Fantasy<qu>]	2	2	3	4	2	$14.99	$20.99	Thriller
7787	2	2020-07-02 01:01:28 UTC		2020-07-02 01:22:06 UTC	66	2020-07-02 01:23:34 UTC	Female	Boomer	Black	1	Dorothy	White	Political Science or Law	Mischka1736	0	1	7788	7786	FALSE	-42	87.953486	0	0	30	Male	No	[<qu>White<qu>]	3	NY	Suburban	$150<com>000 - $199<com>999	Working full-time	Married	4	8	Hardcover	[<qu>Business<qu><com> <qu>Political Science or Law<qu><com> <qu>Science<qu><com> <qu>Social Science<qu><com> <qu>Technology<qu><com> <qu>Fantasy<qu>]	0	0	3	4	0	$16.99	$19.99	Political Science or Law
7788	2	2020-07-02 01:01:28 UTC		2020-07-02 01:22:47 UTC	66	2020-07-02 01:23:34 UTC	Female	GenX	White	5	Tina	Wilson	Technology	Alto1499	1	2		7787	FALSE	-83	47.120918	0	0	30	Male	No	[<qu>White<qu>]	3	NY	Suburban	$150<com>000 - $199<com>999	Working full-time	Married	4	8	Hardcover	[<qu>Business<qu><com> <qu>Political Science or Law<qu><com> <qu>Science<qu><com> <qu>Social Science<qu><com> <qu>Technology<qu><com> <qu>Fantasy<qu>]	2	2	3	3	2	$19.99	$28.99	Technology				Nope
7887	2	2020-07-02 01:14:49 UTC	2020-07-02 02:12:50 UTC	2020-07-02 01:59:41 UTC	67	2020-07-02 02:12:35 UTC	Male	GenX	Black	3	Dean	Miller	Science Fiction	Tuna7080	1	0	7889		FALSE	217	774.068577	0	1	35	Male	Yes	[<qu>Black or African American<qu>]	3	WA	Urban	$40<com>000 - $59<com>999	Working full-time	Married	10	8	Paperback	[<qu>Business<qu><com> <qu>Medical<qu><com> <qu>Fantasy<qu>]	3	2	4	4	3	$33.99	$23.99	Business
7889	2	2020-07-02 01:14:49 UTC		2020-07-02 02:04:52 UTC	67	2020-07-02 02:12:35 UTC	Male	GenX	Black	5	Greg	Johnson	Social Science	RipeLemon4397	0	1	7890	7887	FALSE	-94	462.356271	0	0	35	Male	Yes	[<qu>Black or African American<qu>]	3	WA	Urban	$40<com>000 - $59<com>999	Working full-time	Married	10	8	Paperback	[<qu>Business<qu><com> <qu>Medical<qu><com> <qu>Fantasy<qu>]	2	3	4	4	2	$23.99	$23.99	Cooking
7890	2	2020-07-02 01:14:49 UTC		2020-07-02 02:10:58 UTC	67	2020-07-02 02:12:35 UTC	Female	Boomer	Black	5	Ruth	Williams	Cooking	MoonMist3146	2	2		7889	FALSE	-460	96.996252	0	0	35	Male	Yes	[<qu>Black or African American<qu>]	3	WA	Urban	$40<com>000 - $59<com>999	Working full-time	Married	10	8	Paperback	[<qu>Business<qu><com> <qu>Medical<qu><com> <qu>Fantasy<qu>]	3	2	4	4	3	$22.99	$21.99	History				good
7942	2	2020-07-02 02:00:04 UTC	2020-07-02 02:58:04 UTC	2020-07-02 02:47:04 UTC	68	2020-07-02 02:57:18 UTC	Female	GenX	Black	2	Tina	Taylor	Mystery	RobRoy2720	1	0	7943		FALSE	241	614.246177	5	6	32	Male	No	[<qu>Black or African American<qu>]	3	CA	Urban	$80<com>000 - $99<com>999	Working full-time	Married	5	5	Ebook	[<qu>Business<qu><com> <qu>Political Science or Law<qu><com> <qu>Technology<qu><com> <qu>Romance<qu>]	2	2	3	4	2	$10.99	$15.99	Thriller
7943	2	2020-07-02 02:00:04 UTC		2020-07-02 02:53:59 UTC	68	2020-07-02 02:57:18 UTC	Female	Millennial	White	3	Taylor	Anderson	Medical	Coriander6438	1	1	7944	7942	FALSE	-174	198.732862	0	0	32	Male	No	[<qu>Black or African American<qu>]	3	CA	Urban	$80<com>000 - $99<com>999	Working full-time	Married	5	5	Ebook	[<qu>Business<qu><com> <qu>Political Science or Law<qu><com> <qu>Technology<qu><com> <qu>Romance<qu>]	3	2	3	4	3	$10.99	$17.99	Science
7944	2	2020-07-02 02:00:04 UTC		2020-07-02 02:55:03 UTC	68	2020-07-02 02:57:18 UTC	Male	GenX	White	2	Greg	Thomas	Cooking	MoonMist3146	1	2		7943	FALSE	-238	135.285688	0	1	32	Male	No	[<qu>Black or African American<qu>]	3	CA	Urban	$80<com>000 - $99<com>999	Working full-time	Married	5	5	Ebook	[<qu>Business<qu><com> <qu>Political Science or Law<qu><com> <qu>Technology<qu><com> <qu>Romance<qu>]	2	2	3	3	3	$5.99	$10.99	Cooking				No bugs. Interesting study
7981	2	2020-07-02 02:00:06 UTC	2020-07-02 02:58:07 UTC	2020-07-02 02:57:28 UTC	69	2020-07-02 03:30:11 UTC	Female	Boomer	Black	1	Gloria	Smith	Mystery	RobRoy2720	1	0	7982		FALSE	177	1963.01834	0	1	57	Male	No	[<qu>White<qu>]	1	OH	Suburban	$40<com>000 - $59<com>999	Unemployed or laid-off	Living with a partner	5	0	Hardcover		1	2	2	2	2	$9.99	$19.99	Thriller
7982	2	2020-07-02 02:00:06 UTC		2020-07-02 03:25:01 UTC	69	2020-07-02 03:30:11 UTC	Male	GenX	Black	2	Jamie	White	Social Science	Dune4161	1	1	7983	7981	FALSE	-1476	309.319431	0	0	57	Male	No	[<qu>White<qu>]	1	OH	Suburban	$40<com>000 - $59<com>999	Unemployed or laid-off	Living with a partner	5	0	Hardcover		0	0	2	1	0	$5.99	$9.99	Science
7983	2	2020-07-02 02:00:06 UTC		2020-07-02 03:27:29 UTC	69	2020-07-02 03:30:11 UTC	Female	Millennial	White	3	Brianna	Jackson	Thriller	Piper6135	1	2		7982	FALSE	-1624	161.401555	0	0	57	Male	No	[<qu>White<qu>]	1	OH	Suburban	$40<com>000 - $59<com>999	Unemployed or laid-off	Living with a partner	5	0	Hardcover		2	2	3	3	2	$19.99	$24.99	Thriller				I feel it was an interesting survey. I did not come across any bugs.
7996	2	2020-07-02 02:00:07 UTC	2020-07-02 02:58:08 UTC	2020-07-02 02:30:33 UTC	70	2020-07-02 02:38:51 UTC	Female	Boomer	Black	3	Dorothy	White	Political Science or Law	Mischka1736	0	0	7997		FALSE	320	497.717549	2	3	35	Male	No	[<qu>White<qu>]	3	WI	Suburban	$60<com>000 - $79<com>999	Working full-time	Married	6	5	Paperback	[<qu>Technology<qu>]	2	2	3	3	2	$21.99	$20.99	Cooking
7997	2	2020-07-02 02:00:07 UTC		2020-07-02 02:36:22 UTC	70	2020-07-02 02:38:51 UTC	Male	Millennial	Black	5	Zachary	Williams	Mystery	AlizarinCrimson2156	1	1	7998	7996	FALSE	-29	149.08869	0	0	35	Male	No	[<qu>White<qu>]	3	WI	Suburban	$60<com>000 - $79<com>999	Working full-time	Married	6	5	Paperback	[<qu>Technology<qu>]	2	2	3	3	2	$11.99	$15.99	Religion
7998	2	2020-07-02 02:00:07 UTC		2020-07-02 02:38:05 UTC	70	2020-07-02 02:38:51 UTC	Male	Boomer	White	3	Louis	Smith	Social Science	Aluminium4229	0	2		7997	FALSE	-132	46.327519	0	0	35	Male	No	[<qu>White<qu>]	3	WI	Suburban	$60<com>000 - $79<com>999	Working full-time	Married	6	5	Paperback	[<qu>Technology<qu>]	2	2	3	3	2	$20.99	$21.99	Technology				good and interesting
8014	2	2020-07-02 02:00:09 UTC	2020-07-02 02:58:09 UTC	2020-07-02 02:00:16 UTC	71	2020-07-02 02:04:07 UTC	Female	Boomer	Black	2	Joan	Brown	Thriller	Oil4277	0	0	8015		FALSE	82	230.865463	0	0	29	Female	Yes	[<qu>American Indian or Alaska native<qu>]	3	CA	Rural	$20<com>000 - $39<com>999	Working full-time	Married	7	8	Ebook	[<qu>Business<qu><com> <qu>History<qu><com> <qu>Political Science or Law<qu><com> <qu>Medical<qu><com> <qu>Religion<qu><com> <qu>Science<qu><com> <qu>Social Science<qu><com> <qu>Fantasy<qu><com> <qu>Mystery<qu>]	2	3	1	1	1	$5.99	$6.99	Political Science or Law
8015	2	2020-07-02 02:00:09 UTC		2020-07-02 02:02:38 UTC	71	2020-07-02 02:04:07 UTC	Female	Boomer	Black	5	Betty	Thomas	Science Fiction	Tuna7080	2	1	8016	8014	FALSE	-60	88.972695	0	0	29	Female	Yes	[<qu>American Indian or Alaska native<qu>]	3	CA	Rural	$20<com>000 - $39<com>999	Working full-time	Married	7	8	Ebook	[<qu>Business<qu><com> <qu>History<qu><com> <qu>Political Science or Law<qu><com> <qu>Medical<qu><com> <qu>Religion<qu><com> <qu>Science<qu><com> <qu>Social Science<qu><com> <qu>Fantasy<qu><com> <qu>Mystery<qu>]	1	2	1	2	2	$7.99	$8.99	Social Science
8016	2	2020-07-02 02:00:09 UTC		2020-07-02 02:03:21 UTC	71	2020-07-02 02:04:07 UTC	Female	GenX	White	4	Tracy	Moore	History	Swirl6400	1	2		8015	FALSE	-103	46.265227	0	0	29	Female	Yes	[<qu>American Indian or Alaska native<qu>]	3	CA	Rural	$20<com>000 - $39<com>999	Working full-time	Married	7	8	Ebook	[<qu>Business<qu><com> <qu>History<qu><com> <qu>Political Science or Law<qu><com> <qu>Medical<qu><com> <qu>Religion<qu><com> <qu>Science<qu><com> <qu>Social Science<qu><com> <qu>Fantasy<qu><com> <qu>Mystery<qu>]	1	3	3	4	3	$11.99	$12.99	History				VERY GOOD
8041	2	2020-07-02 02:00:10 UTC	2020-07-02 02:58:10 UTC	2020-07-02 02:03:29 UTC	72	2020-07-02 02:09:38 UTC	Female	Boomer	White	5	Ruth	Anderson	Romance	Vanilla6051	2	0	8042		FALSE	169	369.006963	1	1	40	Male	Yes	[<qu>White<qu>]	4	AL	Urban	$60<com>000 - $79<com>999	Working full-time	Married	9	5	Ebook	[<qu>Science<qu><com> <qu>Technology<qu><com> <qu>Mystery<qu>]	1	1	0	2	2	$14.99	$15.99	Business
8042	2	2020-07-02 02:00:10 UTC		2020-07-02 02:07:28 UTC	72	2020-07-02 02:09:38 UTC	Male	Boomer	White	2	Harry	Miller	Science Fiction	CodGray4453	2	1	8043	8041	FALSE	-70	130.463004	0	0	40	Male	Yes	[<qu>White<qu>]	4	AL	Urban	$60<com>000 - $79<com>999	Working full-time	Married	9	5	Ebook	[<qu>Science<qu><com> <qu>Technology<qu><com> <qu>Mystery<qu>]	2	2	3	3	3	$15.99	$14.99	Political Science or Law
8043	2	2020-07-02 02:00:10 UTC		2020-07-02 02:08:26 UTC	72	2020-07-02 02:09:38 UTC	Female	Millennial	White	1	Samantha	Smith	Medical	PaleSky2924	2	2		8042	FALSE	-128	72.896899	0	0	40	Male	Yes	[<qu>White<qu>]	4	AL	Urban	$60<com>000 - $79<com>999	Working full-time	Married	9	5	Ebook	[<qu>Science<qu><com> <qu>Technology<qu><com> <qu>Mystery<qu>]	2	3	4	4	3	$24.99	$15.99	Medical				Nice HIT
8050	2	2020-07-02 02:00:11 UTC	2020-07-02 02:58:11 UTC	2020-07-02 02:26:56 UTC	73	2020-07-02 02:36:55 UTC	Male	Millennial	Black	3	Cameron	Wilson	Business	Mystic4363	0	0	8051		FALSE	339	598.946157	0	0	29	Male	Yes	[<qu>White<qu>]	3	TX	Urban	$150<com>000 - $199<com>999	Working full-time	Married	10	18	Ebook	[<qu>Business<qu><com> <qu>Cooking<qu><com> <qu>History<qu><com> <qu>Science<qu><com> <qu>Romance<qu>]	3	2	2	4	3	$26.99	$23.99	Science
8051	2	2020-07-02 02:00:11 UTC		2020-07-02 02:33:59 UTC	73	2020-07-02 02:36:55 UTC	Female	GenX	Black	2	Jill	Davis	Medical	PaleSky2924	2	1	8052	8050	FALSE	-84	175.937807	0	0	29	Male	Yes	[<qu>White<qu>]	3	TX	Urban	$150<com>000 - $199<com>999	Working full-time	Married	10	18	Ebook	[<qu>Business<qu><com> <qu>Cooking<qu><com> <qu>History<qu><com> <qu>Science<qu><com> <qu>Romance<qu>]	3	3	3	3	2	$33.99	$43.99	Medical
8052	2	2020-07-02 02:00:11 UTC		2020-07-02 02:34:56 UTC	73	2020-07-02 02:36:55 UTC	Female	GenX	White	3	Wendy	White	Science	Cabaret6802	0	2		8051	FALSE	-141	118.634933	0	0	29	Male	Yes	[<qu>White<qu>]	3	TX	Urban	$150<com>000 - $199<com>999	Working full-time	Married	10	18	Ebook	[<qu>Business<qu><com> <qu>Cooking<qu><com> <qu>History<qu><com> <qu>Science<qu><com> <qu>Romance<qu>]	2	2	3	3	2	$28.99	$38.99	Science				all books are best<com>this is valauble time to spend survey
8068	2	2020-07-02 02:00:12 UTC	2020-07-02 02:58:12 UTC	2020-07-02 02:57:19 UTC	74	2020-07-02 03:23:07 UTC	Male	Boomer	Black	2	Ralph	Anderson	Science Fiction	Tuna7080	0	0	8069		FALSE	568	1548.817977	12	26	35	Male	Yes	[<qu>Black or African American<qu>]	3	CO	Urban	$150<com>000 - $199<com>999	Working full-time	Married	2	1	Audiobook	[<qu>Business<qu><com> <qu>Medical<qu>]	1	1	0	0	3	$30.99	$33.99	Business
8069	2	2020-07-02 02:00:12 UTC		2020-07-02 03:10:46 UTC	74	2020-07-02 03:23:07 UTC	Male	Boomer	White	5	Albert	Davis	Cooking	PickledBluewood5000	1	1	8070	8068	FALSE	-239	740.863113	0	12	35	Male	Yes	[<qu>Black or African American<qu>]	3	CO	Urban	$150<com>000 - $199<com>999	Working full-time	Married	2	1	Audiobook	[<qu>Business<qu><com> <qu>Medical<qu>]	2	3	4	4	3	$43.99	$38.99	Cooking
8070	2	2020-07-02 02:00:12 UTC		2020-07-02 03:18:23 UTC	74	2020-07-02 03:23:07 UTC	Male	Millennial	White	0	Logan	Johnson	Mystery	AlizarinCrimson2156	0	2		8069	FALSE	-696	284.831442	0	13	35	Male	Yes	[<qu>Black or African American<qu>]	3	CO	Urban	$150<com>000 - $199<com>999	Working full-time	Married	2	1	Audiobook	[<qu>Business<qu><com> <qu>Medical<qu>]	3	3	3	4	2	$37.99	$38.99	History				good
8077	2	2020-07-02 02:00:12 UTC	2020-07-02 02:58:13 UTC	2020-07-02 02:34:22 UTC	75	2020-07-02 02:38:58 UTC	Female	Boomer	White	3	Virginia	Moore	Political Science or Law	Iron4236	1	0	8078		FALSE	42	276.587463	0	1	33	Male	No	[<qu>White<qu>]	3	MI	Suburban	$60<com>000 - $79<com>999	Working full-time	Single<com> never married	1	10	Ebook	[<qu>Fantasy<qu><com> <qu>Science Fiction<qu><com> <qu>Thriller<qu>]	0	0	2	3	0	$14.99	$4.99	Political Science or Law
8078	2	2020-07-02 02:00:12 UTC		2020-07-02 02:35:42 UTC	75	2020-07-02 02:38:58 UTC	Female	GenX	Black	2	Beth	Jones	Religion	Firefly1795	2	1	8079	8077	FALSE	-38	196.427674	0	1	33	Male	No	[<qu>White<qu>]	3	MI	Suburban	$60<com>000 - $79<com>999	Working full-time	Single<com> never married	1	10	Ebook	[<qu>Fantasy<qu><com> <qu>Science Fiction<qu><com> <qu>Thriller<qu>]	0	0	1	1	0	$9.99	$0	Religion
8079	2	2020-07-02 02:00:12 UTC		2020-07-02 02:38:29 UTC	75	2020-07-02 02:38:58 UTC	Female	Boomer	White	5	Marilyn	Johnson	Technology	GrayNickel1470	1	2		8078	FALSE	-205	29.446279	0	0	33	Male	No	[<qu>White<qu>]	3	MI	Suburban	$60<com>000 - $79<com>999	Working full-time	Single<com> never married	1	10	Ebook	[<qu>Fantasy<qu><com> <qu>Science Fiction<qu><com> <qu>Thriller<qu>]	1	1	3	3	1	$19.99	$4.99	Technology
8080	2	2020-07-02 02:00:13 UTC	2020-07-02 02:58:13 UTC	2020-07-02 02:16:34 UTC	76	2020-07-02 02:22:35 UTC	Male	GenX	White	3	Greg	Jones	Medical	Coriander6438	2	0	8081		FALSE	121	361.047793	0	1	29	Female	No	[<qu>White<qu>]	3	NV	Urban	$20<com>000 - $39<com>999	Working full-time	Married	5	5	Ebook	[<qu>Cooking<qu><com> <qu>History<qu><com> <qu>Technology<qu><com> <qu>Fantasy<qu>]	1	2	2	2	2	$20.99	$10.99	Cooking
8081	2	2020-07-02 02:00:13 UTC		2020-07-02 02:19:55 UTC	76	2020-07-02 02:22:35 UTC	Female	Millennial	White	5	Morgan	White	Mystery	Alto4798	2	1	8082	8080	FALSE	-80	160.494701	0	1	29	Female	No	[<qu>White<qu>]	3	NV	Urban	$20<com>000 - $39<com>999	Working full-time	Married	5	5	Ebook	[<qu>Cooking<qu><com> <qu>History<qu><com> <qu>Technology<qu><com> <qu>Fantasy<qu>]	1	2	2	2	1	$6.99	$16.99	History
8082	2	2020-07-02 02:00:13 UTC		2020-07-02 02:20:52 UTC	76	2020-07-02 02:22:35 UTC	Female	Millennial	White	3	Brittany	Smith	Fantasy	Celtic3578	1	2		8081	FALSE	-137	103.177876	0	3	29	Female	No	[<qu>White<qu>]	3	NV	Urban	$20<com>000 - $39<com>999	Working full-time	Married	5	5	Ebook	[<qu>Cooking<qu><com> <qu>History<qu><com> <qu>Technology<qu><com> <qu>Fantasy<qu>]	1	2	2	2	1	$22.99	$1.99	Religion				good
8101	2	2020-07-02 02:00:14 UTC	2020-07-02 02:58:14 UTC	2020-07-02 02:00:53 UTC	77	2020-07-02 02:04:44 UTC	Female	Boomer	Black	3	Joan	Taylor	Science Fiction	Tuna7080	0	0	8102		FALSE	89	231.108032	0	0	26	Male	Yes	[<qu>American Indian or Alaska native<qu>]	3	CA	Urban	$60<com>000 - $79<com>999	Working full-time	Married	1	2	Ebook	[<qu>Business<qu><com> <qu>Cooking<qu><com> <qu>History<qu><com> <qu>Political Science or Law<qu><com> <qu>Medical<qu><com> <qu>Religion<qu><com> <qu>Science<qu><com> <qu>Social Science<qu><com> <qu>Technology<qu><com> <qu>Fantasy<qu><com> <qu>Mystery<qu><com> <qu>Romance<qu><com> <qu>Science Fiction<qu><com> <qu>Thriller<qu>]	1	1	2	2	1	$1.99	$2.99	Cooking
8102	2	2020-07-02 02:00:14 UTC		2020-07-02 02:03:17 UTC	77	2020-07-02 02:04:44 UTC	Female	Millennial	White	5	Ashley	Smith	Religion	Geyser2296	1	1	8103	8101	FALSE	-55	86.894763	0	2	26	Male	Yes	[<qu>American Indian or Alaska native<qu>]	3	CA	Urban	$60<com>000 - $79<com>999	Working full-time	Married	1	2	Ebook	[<qu>Business<qu><com> <qu>Cooking<qu><com> <qu>History<qu><com> <qu>Political Science or Law<qu><com> <qu>Medical<qu><com> <qu>Religion<qu><com> <qu>Science<qu><com> <qu>Social Science<qu><com> <qu>Technology<qu><com> <qu>Fantasy<qu><com> <qu>Mystery<qu><com> <qu>Romance<qu><com> <qu>Science Fiction<qu><com> <qu>Thriller<qu>]	1	1	2	2	2	$11.99	$12.99	Science
8103	2	2020-07-02 02:00:14 UTC		2020-07-02 02:04:03 UTC	77	2020-07-02 02:04:44 UTC	Male	GenX	Black	3	Darryl	White	History	Vanilla3020	2	2		8102	FALSE	-101	40.827432	0	0	26	Male	Yes	[<qu>American Indian or Alaska native<qu>]	3	CA	Urban	$60<com>000 - $79<com>999	Working full-time	Married	1	2	Ebook	[<qu>Business<qu><com> <qu>Cooking<qu><com> <qu>History<qu><com> <qu>Political Science or Law<qu><com> <qu>Medical<qu><com> <qu>Religion<qu><com> <qu>Science<qu><com> <qu>Social Science<qu><com> <qu>Technology<qu><com> <qu>Fantasy<qu><com> <qu>Mystery<qu><com> <qu>Romance<qu><com> <qu>Science Fiction<qu><com> <qu>Thriller<qu>]	1	1	2	2	2	$21.99	$16.99	History				NO FEEDBACK
8122	2	2020-07-02 02:00:15 UTC	2020-07-02 02:58:15 UTC	2020-07-02 02:52:46 UTC	78	2020-07-02 03:01:40 UTC	Male	Boomer	Black	3	Leonard	Smith	Romance	Zeus7148	2	0	8123		FALSE	111	533.795143	1	1	23	Female	No	[<qu>White<qu>]	2	WA	Rural	$20<com>000 - $39<com>999	In school	Living with a partner	0	0	Hardcover		0	0	1	1	0	$14.99	$0	Romance
8123	2	2020-07-02 02:00:15 UTC		2020-07-02 02:57:32 UTC	78	2020-07-02 03:01:40 UTC	Female	Boomer	White	1	Dorothy	Miller	Science Fiction	Swirl6479	0	1	8124	8122	FALSE	-175	247.588794	0	0	23	Female	No	[<qu>White<qu>]	2	WA	Rural	$20<com>000 - $39<com>999	In school	Living with a partner	0	0	Hardcover		1	0	2	2	0	$24.99	$4.99	Science Fiction
8124	2	2020-07-02 02:00:15 UTC		2020-07-02 02:59:50 UTC	78	2020-07-02 03:01:40 UTC	Female	Boomer	Black	4	Gloria	Jones	Business	Mystic4363	1	2		8123	FALSE	-313	109.306888	0	0	23	Female	No	[<qu>White<qu>]	2	WA	Rural	$20<com>000 - $39<com>999	In school	Living with a partner	0	0	Hardcover		3	2	2	2	1	$15.99	$4.99	Business				The site crashed at one point and then came back after being reloaded.
8131	2	2020-07-02 02:00:16 UTC	2020-07-02 02:58:16 UTC	2020-07-02 02:10:39 UTC	79	2020-07-02 02:18:25 UTC	Male	Boomer	White	0	Howard	Thomas	Religion	Geyser2296	1	0	8132		FALSE	183	465.811787	0	0	26	Male	Yes	[<qu>White<qu>]	3	NE	Urban	$40<com>000 - $59<com>999	Working part-time	Single<com> never married	3	7	Ebook	[<qu>Romance<qu><com> <qu>Thriller<qu>]	2	1	2	4	2	$12.99	$32.99	Romance
8132	2	2020-07-02 02:00:16 UTC		2020-07-02 02:15:19 UTC	79	2020-07-02 02:18:25 UTC	Female	Millennial	Black	2	Lauren	Jones	Cooking	Abbey0217	2	1	8133	8131	FALSE	-97	186.346117	0	0	26	Male	Yes	[<qu>White<qu>]	3	NE	Urban	$40<com>000 - $59<com>999	Working part-time	Single<com> never married	3	7	Ebook	[<qu>Romance<qu><com> <qu>Thriller<qu>]	2	1	3	4	1	$5.99	$12.99	Cooking
8133	2	2020-07-02 02:00:16 UTC		2020-07-02 02:16:12 UTC	79	2020-07-02 02:18:25 UTC	Female	Boomer	White	2	Joan	Taylor	Science Fiction	Tuna7080	0	2		8132	FALSE	-150	133.361619	0	0	26	Male	Yes	[<qu>White<qu>]	3	NE	Urban	$40<com>000 - $59<com>999	Working part-time	Single<com> never married	3	7	Ebook	[<qu>Romance<qu><com> <qu>Thriller<qu>]	3	1	2	2	2	$8.99	$12.99	Thriller				Pleasent and interesting survey
8146	2	2020-07-02 02:00:17 UTC	2020-07-02 02:58:17 UTC	2020-07-02 02:57:18 UTC	80	2020-07-02 03:04:55 UTC	Female	Boomer	Black	4	Marilyn	Johnson	Technology	GrayNickel1470	1	0	8147		FALSE	225	457.170287	1	1	34	Female	No	[<qu>White<qu>]	3	KS	Suburban	I<qu>d rather not say	Working full-time	Single<com> never married	5	2	Hardcover	[<qu>Cooking<qu><com> <qu>History<qu><com> <qu>Fantasy<qu><com> <qu>Mystery<qu>]	2	2	2	1	1	$5.99	$7.99	Technology
8147	2	2020-07-02 02:00:17 UTC		2020-07-02 03:02:32 UTC	80	2020-07-02 03:04:55 UTC	Male	GenX	White	4	Jon	Thomas	Mystery	RobRoy2720	2	1	8148	8146	FALSE	-89	143.03953	0	0	34	Female	No	[<qu>White<qu>]	3	KS	Suburban	I<qu>d rather not say	Working full-time	Single<com> never married	5	2	Hardcover	[<qu>Cooking<qu><com> <qu>History<qu><com> <qu>Fantasy<qu><com> <qu>Mystery<qu>]	0	2	2	2	2	$5.99	$8.99	Mystery
8148	2	2020-07-02 02:00:17 UTC		2020-07-02 03:03:48 UTC	80	2020-07-02 03:04:55 UTC	Female	GenX	Black	1	Tracy	Moore	History	Swirl6400	1	2		8147	FALSE	-165	66.579761	0	0	34	Female	No	[<qu>White<qu>]	3	KS	Suburban	I<qu>d rather not say	Working full-time	Single<com> never married	5	2	Hardcover	[<qu>Cooking<qu><com> <qu>History<qu><com> <qu>Fantasy<qu><com> <qu>Mystery<qu>]	3	2	3	4	2	$7.99	$10.99	History				internet connect issues<com> buthat was on my side.
8161	2	2020-07-02 02:00:18 UTC	2020-07-02 02:58:18 UTC	2020-07-02 02:00:19 UTC	81	2020-07-02 02:05:05 UTC	Male	GenX	White	3	Greg	Smith	Religion	DodgerBlue0011	1	0	8162		FALSE	95	285.614025	0	0	19	Male	No	[<qu>White<qu><com> <qu>Asian<qu>]	2	IL	Suburban	$19<com>999 or less	In school	Single<com> never married	14	10	Hardcover	[<qu>Business<qu><com> <qu>History<qu><com> <qu>Science<qu><com> <qu>Technology<qu><com> <qu>Fantasy<qu><com> <qu>Thriller<qu>]	1	2	1	1	1	$9.99	$14.99	Religion
8162	2	2020-07-02 02:00:18 UTC		2020-07-02 02:03:03 UTC	81	2020-07-02 02:05:05 UTC	Male	Millennial	White	4	Logan	Jackson	Social Science	RipeLemon4397	2	1	8163	8161	FALSE	-69	121.445549	0	0	19	Male	No	[<qu>White<qu><com> <qu>Asian<qu>]	2	IL	Suburban	$19<com>999 or less	In school	Single<com> never married	14	10	Hardcover	[<qu>Business<qu><com> <qu>History<qu><com> <qu>Science<qu><com> <qu>Technology<qu><com> <qu>Fantasy<qu><com> <qu>Thriller<qu>]	0	1	1	4	0	$9.99	$9.99	Social Science
8163	2	2020-07-02 02:00:18 UTC		2020-07-02 02:04:00 UTC	81	2020-07-02 02:05:05 UTC	Male	Boomer	White	5	Howard	Williams	Thriller	Firefly6744	0	2		8162	FALSE	-126	64.379445	0	0	19	Male	No	[<qu>White<qu><com> <qu>Asian<qu>]	2	IL	Suburban	$19<com>999 or less	In school	Single<com> never married	14	10	Hardcover	[<qu>Business<qu><com> <qu>History<qu><com> <qu>Science<qu><com> <qu>Technology<qu><com> <qu>Fantasy<qu><com> <qu>Thriller<qu>]	3	2	3	2	2	$14.99	$19.99	Mystery				I didn<qu>t find any bugs on this HIT.
8179	2	2020-07-02 02:00:20 UTC	2020-07-02 02:58:20 UTC	2020-07-02 02:42:54 UTC	82	2020-07-02 02:52:46 UTC	Male	Millennial	White	3	Ethan	Anderson	Medical	Coriander6438	0	0	8180		FALSE	303	592.681757	2	3	36	Female	No	[<qu>White<qu>]	3	NY	Suburban	$19<com>999 or less	Working full-time	Married	3	1	Paperback	[<qu>Cooking<qu>]	2	1	2	2	1	$29.99	$45.99	Mystery
8180	2	2020-07-02 02:00:20 UTC		2020-07-02 02:50:53 UTC	82	2020-07-02 02:52:46 UTC	Female	Millennial	Black	5	Lauren	Brown	History	Swirl6400	2	1	8181	8179	FALSE	-176	113.418736	0	0	36	Female	No	[<qu>White<qu>]	3	NY	Suburban	$19<com>999 or less	Working full-time	Married	3	1	Paperback	[<qu>Cooking<qu>]	1	1	2	2	1	$26.99	$31.99	History
8181	2	2020-07-02 02:00:20 UTC		2020-07-02 02:51:30 UTC	82	2020-07-02 02:52:46 UTC	Male	Millennial	Black	2	Alexander	Miller	Social Science	Aluminium4229	2	2		8180	FALSE	-213	76.721608	0	0	36	Female	No	[<qu>White<qu>]	3	NY	Suburban	$19<com>999 or less	Working full-time	Married	3	1	Paperback	[<qu>Cooking<qu>]	1	2	2	2	1	$31.99	$21.99	Medical				no nice
8203	2	2020-07-02 02:00:21 UTC	2020-07-02 02:58:22 UTC	2020-07-02 02:15:05 UTC	83	2020-07-02 02:20:31 UTC	Male	Boomer	Black	3	Ralph	Moore	Science	SteelBlue1596	0	0	8204		FALSE	152	325.951576	3	5	35	Male	No	[<qu>White<qu>]	3	CA	Suburban	$60<com>000 - $79<com>999	Working full-time	Married	5	6	Paperback	[<qu>Cooking<qu><com> <qu>Science<qu><com> <qu>Social Science<qu>]	2	2	3	2	2	$31.99	$20.99	Science
8204	2	2020-07-02 02:00:21 UTC		2020-07-02 02:18:58 UTC	83	2020-07-02 02:20:31 UTC	Male	Millennial	Black	2	Alexander	Thomas	Business	OxfordBlue3102	1	1	8205	8203	FALSE	-81	92.113831	0	0	35	Male	No	[<qu>White<qu>]	3	CA	Suburban	$60<com>000 - $79<com>999	Working full-time	Married	5	6	Paperback	[<qu>Cooking<qu><com> <qu>Science<qu><com> <qu>Social Science<qu>]	2	2	3	2	2	$6.99	$21.99	Religion
8205	2	2020-07-02 02:00:21 UTC		2020-07-02 02:19:36 UTC	83	2020-07-02 02:20:31 UTC	Female	Boomer	White	5	Marilyn	Taylor	Romance	Vanilla6051	1	2		8204	FALSE	-119	54.496763	0	0	35	Male	No	[<qu>White<qu>]	3	CA	Suburban	$60<com>000 - $79<com>999	Working full-time	Married	5	6	Paperback	[<qu>Cooking<qu><com> <qu>Science<qu><com> <qu>Social Science<qu>]	2	2	3	4	2	$25.99	$10.99	Romance				good and interesting
8245	2	2020-07-02 02:00:24 UTC	2020-07-02 02:58:24 UTC	2020-07-02 02:08:40 UTC	84	2020-07-02 02:14:18 UTC	Female	GenX	White	4	Jill	Davis	Romance	Vanilla6051	2	0	8246		FALSE	101	338.508453	0	0	29	Female	No	[<qu>White<qu>]	2	CA	Urban	$150<com>000 - $199<com>999	Working full-time	Married	8	8	Hardcover	[<qu>Business<qu><com> <qu>Political Science or Law<qu><com> <qu>Medical<qu><com> <qu>Science<qu><com> <qu>Social Science<qu><com> <qu>Fantasy<qu><com> <qu>Romance<qu>]	2	3	2	3	2	$9.99	$12.99	Romance
8246	2	2020-07-02 02:00:24 UTC		2020-07-02 02:11:30 UTC	84	2020-07-02 02:14:18 UTC	Female	Millennial	White	3	Brittany	Moore	Religion	DodgerBlue0011	1	1	8247	8245	FALSE	-69	167.780834	0	0	29	Female	No	[<qu>White<qu>]	2	CA	Urban	$150<com>000 - $199<com>999	Working full-time	Married	8	8	Hardcover	[<qu>Business<qu><com> <qu>Political Science or Law<qu><com> <qu>Medical<qu><com> <qu>Science<qu><com> <qu>Social Science<qu><com> <qu>Fantasy<qu><com> <qu>Romance<qu>]	1	3	3	3	2	$7.99	$9.99	Religion
8247	2	2020-07-02 02:00:24 UTC		2020-07-02 02:12:44 UTC	84	2020-07-02 02:14:18 UTC	Female	Millennial	White	0	Taylor	Miller	Social Science	Dune4161	0	2		8246	FALSE	-143	94.492839	0	0	29	Female	No	[<qu>White<qu>]	2	CA	Urban	$150<com>000 - $199<com>999	Working full-time	Married	8	8	Hardcover	[<qu>Business<qu><com> <qu>Political Science or Law<qu><com> <qu>Medical<qu><com> <qu>Science<qu><com> <qu>Social Science<qu><com> <qu>Fantasy<qu><com> <qu>Romance<qu>]	2	3	3	2	2	$12.99	$19.99	Science				N/A
8263	2	2020-07-02 02:00:25 UTC	2020-07-02 02:58:25 UTC	2020-07-02 02:32:54 UTC	85	2020-07-02 02:38:38 UTC	Male	GenX	Black	4	Jamie	White	Science Fiction	CodGray4453	0	0	8264		FALSE	120	343.163818	0	0	30	Male	No	[<qu>White<qu>]	3	TX	Suburban	$40<com>000 - $59<com>999	Working full-time	Married	3	7	Paperback	[<qu>Medical<qu><com> <qu>Religion<qu><com> <qu>Science<qu><com> <qu>Social Science<qu>]	2	1	3	2	1	$21.99	$25.99	Technology
8264	2	2020-07-02 02:00:25 UTC		2020-07-02 02:37:38 UTC	85	2020-07-02 02:38:38 UTC	Male	Millennial	Black	4	Dylan	Miller	Thriller	Firefly6744	0	1	8265	8263	FALSE	-164	59.521446	0	0	30	Male	No	[<qu>White<qu>]	3	TX	Suburban	$40<com>000 - $59<com>999	Working full-time	Married	3	7	Paperback	[<qu>Medical<qu><com> <qu>Religion<qu><com> <qu>Science<qu><com> <qu>Social Science<qu>]	2	1	3	1	2	$17.99	$27.99	Science
8265	2	2020-07-02 02:00:25 UTC		2020-07-02 02:37:45 UTC	85	2020-07-02 02:38:38 UTC	Female	Boomer	White	5	Helen	Jackson	Mystery	AlizarinCrimson2156	2	2		8264	FALSE	-171	52.355989	0	0	30	Male	No	[<qu>White<qu>]	3	TX	Suburban	$40<com>000 - $59<com>999	Working full-time	Married	3	7	Paperback	[<qu>Medical<qu><com> <qu>Religion<qu><com> <qu>Science<qu><com> <qu>Social Science<qu>]	0	2	2	3	2	$22.99	$24.99	Political Science or Law				good survey
8281	2	2020-07-02 02:00:26 UTC	2020-07-02 02:58:26 UTC	2020-07-02 02:19:52 UTC	86	2020-07-02 02:24:47 UTC	Female	Boomer	White	0	Helen	Thomas	Political Science or Law	Iron6823	1	0	8282		FALSE	123	294.245077	2	4	34	Male	Yes	[<qu>Black or African American<qu>]	3	IN	Urban	$60<com>000 - $79<com>999	Working full-time	Married	5	17	Ebook	[<qu>Business<qu><com> <qu>History<qu>]	2	2	3	4	2	$20.99	$25.99	History
8282	2	2020-07-02 02:00:26 UTC		2020-07-02 02:23:05 UTC	86	2020-07-02 02:24:47 UTC	Male	Boomer	Black	0	Albert	Brown	History	Vanilla3020	2	1	8283	8281	FALSE	-70	101.691417	0	0	34	Male	Yes	[<qu>Black or African American<qu>]	3	IN	Urban	$60<com>000 - $79<com>999	Working full-time	Married	5	17	Ebook	[<qu>Business<qu><com> <qu>History<qu>]	2	3	3	3	3	$25.99	$20.99	History
8283	2	2020-07-02 02:00:26 UTC		2020-07-02 02:23:55 UTC	86	2020-07-02 02:24:47 UTC	Male	Millennial	Black	1	Logan	Johnson	Mystery	AlizarinCrimson2156	0	2		8282	FALSE	-120	51.866353	0	0	34	Male	Yes	[<qu>Black or African American<qu>]	3	IN	Urban	$60<com>000 - $79<com>999	Working full-time	Married	5	17	Ebook	[<qu>Business<qu><com> <qu>History<qu>]	2	3	3	4	2	$30.99	$30.99	History				none
8341	2	2020-07-02 02:00:30 UTC	2020-07-02 02:58:30 UTC	2020-07-02 02:02:13 UTC	87	2020-07-02 02:06:01 UTC	Male	GenX	White	1	Jamie	Taylor	Mystery	RobRoy2720	0	0	8342		FALSE	86	228.637349	1	1	42	Female	No	[<qu>White<qu>]	3	TX	Urban	$40<com>000 - $59<com>999	Working full-time	Married	3	2	Paperback	[<qu>Business<qu>]	2	2	3	3	2	$14.99	$16.99	Business
8342	2	2020-07-02 02:00:30 UTC		2020-07-02 02:04:18 UTC	87	2020-07-02 02:06:01 UTC	Male	Millennial	White	5	Zachary	Jackson	Medical	Coriander6438	2	1	8343	8341	FALSE	-39	102.721407	0	0	42	Female	No	[<qu>White<qu>]	3	TX	Urban	$40<com>000 - $59<com>999	Working full-time	Married	3	2	Paperback	[<qu>Business<qu>]	2	2	3	3	2	$10.99	$10.99	Business
8343	2	2020-07-02 02:00:30 UTC		2020-07-02 02:04:49 UTC	87	2020-07-02 02:06:01 UTC	Female	GenX	Black	5	Tracy	Johnson	Science Fiction	Swirl6479	0	2		8342	FALSE	-70	72.290912	0	0	42	Female	No	[<qu>White<qu>]	3	TX	Urban	$40<com>000 - $59<com>999	Working full-time	Married	3	2	Paperback	[<qu>Business<qu>]	2	2	3	2	1	$26.99	$25.99	Business				nice
8374	2	2020-07-02 02:00:32 UTC	2020-07-02 02:58:32 UTC	2020-07-02 02:11:05 UTC	88	2020-07-02 02:18:24 UTC	Female	Millennial	White	4	Ashley	Jones	Mystery	RobRoy2720	0	0	8375		FALSE	98	439.359557	0	0	47	Female	No	[<qu>White<qu>]	3	PA	Suburban	$20<com>000 - $39<com>999	Keeping house	Married	1	0	Paperback	[<qu>History<qu>]	2	3	2	2	1	$19.99	$24.99	Thriller
8375	2	2020-07-02 02:00:32 UTC		2020-07-02 02:14:28 UTC	88	2020-07-02 02:18:24 UTC	Female	Boomer	White	4	Dorothy	White	Political Science or Law	Mischka1736	0	1	8376	8374	FALSE	-105	236.01921	0	0	47	Female	No	[<qu>White<qu>]	3	PA	Suburban	$20<com>000 - $39<com>999	Keeping house	Married	1	0	Paperback	[<qu>History<qu>]	2	3	3	3	3	$14.99	$29.99	Social Science
8376	2	2020-07-02 02:00:32 UTC		2020-07-02 02:16:04 UTC	88	2020-07-02 02:18:24 UTC	Female	Boomer	Black	2	Joan	Williams	History	Vanilla3020	1	2		8375	FALSE	-201	139.957429	0	0	47	Female	No	[<qu>White<qu>]	3	PA	Suburban	$20<com>000 - $39<com>999	Keeping house	Married	1	0	Paperback	[<qu>History<qu>]	3	3	4	3	3	$19.99	$24.99	Political Science or Law				No bugs; interesting descriptions
8401	2	2020-07-02 02:00:34 UTC	2020-07-02 02:58:34 UTC	2020-07-02 02:18:55 UTC	89	2020-07-02 02:25:12 UTC	Female	Millennial	White	0	Madison	Johnson	Romance	Zeus7148	0	0	8402		FALSE	124	376.082539	0	1	45	Male	No	[<qu>White<qu>]	3	NV	Urban	$60<com>000 - $79<com>999	Temporarily not working	Married	12	9	Hardcover	[<qu>Cooking<qu><com> <qu>History<qu><com> <qu>Political Science or Law<qu><com> <qu>Medical<qu><com> <qu>Religion<qu><com> <qu>Science<qu><com> <qu>Social Science<qu><com> <qu>Fantasy<qu>]	2	2	3	3	2	$5.99	$7.99	Political Science or Law
8402	2	2020-07-02 02:00:34 UTC		2020-07-02 02:22:38 UTC	89	2020-07-02 02:25:12 UTC	Female	GenX	White	2	Beth	Jackson	Technology	BlueZodiac6819	0	1	8403	8401	FALSE	-99	153.17042	0	0	45	Male	No	[<qu>White<qu>]	3	NV	Urban	$60<com>000 - $79<com>999	Temporarily not working	Married	12	9	Hardcover	[<qu>Cooking<qu><com> <qu>History<qu><com> <qu>Political Science or Law<qu><com> <qu>Medical<qu><com> <qu>Religion<qu><com> <qu>Science<qu><com> <qu>Social Science<qu><com> <qu>Fantasy<qu>]	2	2	2	3	2	$4.99	$5.99	Technology
8403	2	2020-07-02 02:00:34 UTC		2020-07-02 02:23:51 UTC	89	2020-07-02 02:25:12 UTC	Female	Boomer	White	1	Helen	Miller	Science	Cabaret6802	2	2		8402	FALSE	-172	80.542872	0	0	45	Male	No	[<qu>White<qu>]	3	NV	Urban	$60<com>000 - $79<com>999	Temporarily not working	Married	12	9	Hardcover	[<qu>Cooking<qu><com> <qu>History<qu><com> <qu>Political Science or Law<qu><com> <qu>Medical<qu><com> <qu>Religion<qu><com> <qu>Science<qu><com> <qu>Social Science<qu><com> <qu>Fantasy<qu>]	2	2	2	3	2	$7.99	$10.99	Science				No bugs.
8422	2	2020-07-02 02:00:35 UTC	2020-07-02 02:58:35 UTC	2020-07-02 02:45:55 UTC	90	2020-07-02 02:54:22 UTC	Male	Millennial	Black	1	Dylan	Taylor	Technology	BlueZodiac6819	1	0	8423		FALSE	220	506.157719	7	10	42	Female	No	[<qu>White<qu>]	2	CA	Suburban	$20<com>000 - $39<com>999	Working full-time	Married	5	4	Hardcover	[<qu>History<qu><com> <qu>Science<qu><com> <qu>Mystery<qu><com> <qu>Science Fiction<qu>]	1	1	2	1	2	$16.99	$18.99	Technology
8423	2	2020-07-02 02:00:35 UTC		2020-07-02 02:51:18 UTC	90	2020-07-02 02:54:22 UTC	Female	GenX	Black	2	Beth	Moore	Social Science	Aluminium4229	0	1	8424	8422	FALSE	-103	183.826413	0	0	42	Female	No	[<qu>White<qu>]	2	CA	Suburban	$20<com>000 - $39<com>999	Working full-time	Married	5	4	Hardcover	[<qu>History<qu><com> <qu>Science<qu><com> <qu>Mystery<qu><com> <qu>Science Fiction<qu>]	1	1	2	1	2	$11.99	$13.99	Political Science or Law
8424	2	2020-07-02 02:00:35 UTC		2020-07-02 02:52:28 UTC	90	2020-07-02 02:54:22 UTC	Male	Boomer	White	2	Albert	Jackson	Mystery	AlizarinCrimson2156	1	2		8423	FALSE	-173	113.4826	0	4	42	Female	No	[<qu>White<qu>]	2	CA	Suburban	$20<com>000 - $39<com>999	Working full-time	Married	5	4	Hardcover	[<qu>History<qu><com> <qu>Science<qu><com> <qu>Mystery<qu><com> <qu>Science Fiction<qu>]	1	2	2	3	2	$15.99	$16.99	Mystery				no i never found any bugs also thanks
8440	2	2020-07-02 02:00:36 UTC	2020-07-02 02:58:36 UTC	2020-07-02 02:06:14 UTC	91	2020-07-02 02:12:44 UTC	Male	GenX	Black	4	Tim	Williams	Medical	Coriander6438	1	0	8441		FALSE	105	390.127674	0	0	36	Female	No	[<qu>White<qu>]	4	GA	Rural	$200<com>000 or more	Keeping house	Married	0	0	Paperback		2	3	3	3	3	$16.99	$19.99	Medical
8441	2	2020-07-02 02:00:36 UTC		2020-07-02 02:09:48 UTC	91	2020-07-02 02:12:44 UTC	Male	Millennial	White	2	Tyler	Thomas	Romance	Parchment5698	1	1	8442	8440	FALSE	-109	175.391419	0	0	36	Female	No	[<qu>White<qu>]	4	GA	Rural	$200<com>000 or more	Keeping house	Married	0	0	Paperback		0	1	1	1	1	$9.99	$9.99	Romance
8442	2	2020-07-02 02:00:36 UTC		2020-07-02 02:11:28 UTC	91	2020-07-02 02:12:44 UTC	Male	GenX	White	0	Troy	Jackson	Cooking	MoonMist3146	2	2		8441	FALSE	-209	76.015808	0	0	36	Female	No	[<qu>White<qu>]	4	GA	Rural	$200<com>000 or more	Keeping house	Married	0	0	Paperback		2	2	2	2	1	$14.99	$14.99	Cooking				I found no bugs.
8479	2	2020-07-02 02:00:39 UTC	2020-07-02 02:58:39 UTC	2020-07-02 02:48:19 UTC	92	2020-07-02 02:58:38 UTC	Male	GenX	Black	2	Troy	Davis	Medical	PaleSky2924	1	0	8480		FALSE	162	619.104913	0	0	61	Female	No	[<qu>Other<qu>]	2	TX	Urban	$19<com>999 or less	Unemployed or laid-off	Divorced	12	6	Ebook	[<qu>History<qu><com> <qu>Political Science or Law<qu><com> <qu>Religion<qu><com> <qu>Fantasy<qu><com> <qu>Science Fiction<qu>]	1	1	2	2	1	$4.99	$1.99	Medical
8480	2	2020-07-02 02:00:39 UTC		2020-07-02 02:53:55 UTC	92	2020-07-02 02:58:38 UTC	Male	Boomer	Black	2	Harry	Anderson	Mystery	Alto4798	2	1	8481	8479	FALSE	-174	282.587176	0	0	61	Female	No	[<qu>Other<qu>]	2	TX	Urban	$19<com>999 or less	Unemployed or laid-off	Divorced	12	6	Ebook	[<qu>History<qu><com> <qu>Political Science or Law<qu><com> <qu>Religion<qu><com> <qu>Fantasy<qu><com> <qu>Science Fiction<qu>]	3	3	3	2	2	$4.99	$4.99	Mystery
8481	2	2020-07-02 02:00:39 UTC		2020-07-02 02:55:26 UTC	92	2020-07-02 02:58:38 UTC	Female	GenX	Black	5	Tracy	Johnson	Science Fiction	Swirl6479	0	2		8480	FALSE	-265	192.339721	0	0	61	Female	No	[<qu>Other<qu>]	2	TX	Urban	$19<com>999 or less	Unemployed or laid-off	Divorced	12	6	Ebook	[<qu>History<qu><com> <qu>Political Science or Law<qu><com> <qu>Religion<qu><com> <qu>Fantasy<qu><com> <qu>Science Fiction<qu>]	1	1	1	1	1	$3.99	$2.99	Science Fiction				some pages to a long time to move to the next one.
8494	2	2020-07-02 02:00:39 UTC	2020-07-02 02:58:40 UTC	2020-07-02 02:45:45 UTC	93	2020-07-02 02:51:55 UTC	Male	Boomer	White	3	Howard	Johnson	Business	GreenWhite2218	1	0	8495		FALSE	139	370.823631	9	16	36	Female	Yes	[<qu>Other<qu>]	2	CA	Urban	$20<com>000 - $39<com>999	Working part-time	Living with a partner	5	5	Hardcover	[<qu>Technology<qu>]	1	2	1	1	2	$9.99	$14.99	Business
8495	2	2020-07-02 02:00:39 UTC		2020-07-02 02:49:35 UTC	93	2020-07-02 02:51:55 UTC	Male	GenX	White	3	Dean	Taylor	Social Science	Aluminium4229	0	1	8496	8494	FALSE	-91	140.446981	0	9	36	Female	Yes	[<qu>Other<qu>]	2	CA	Urban	$20<com>000 - $39<com>999	Working part-time	Living with a partner	5	5	Hardcover	[<qu>Technology<qu>]	2	2	1	4	2	$9.99	$14.99	Social Science
8496	2	2020-07-02 02:00:40 UTC		2020-07-02 02:51:11 UTC	93	2020-07-02 02:51:55 UTC	Female	Boomer	Black	3	Gloria	Jackson	Political Science or Law	Iron6823	2	2		8495	FALSE	-187	44.529201	0	4	36	Female	Yes	[<qu>Other<qu>]	2	CA	Urban	$20<com>000 - $39<com>999	Working part-time	Living with a partner	5	5	Hardcover	[<qu>Technology<qu>]	0	0	2	2	0	$4.99	$9.99	Political Science or Law				no bugs
8500	2	2020-07-02 02:00:40 UTC	2020-07-02 02:58:40 UTC	2020-07-02 02:02:16 UTC	94	2020-07-02 02:11:51 UTC	Female	GenX	White	3	Tammy	Wilson	Cooking	Abbey0217	1	0	8501		FALSE	148	575.026906	0	5	30	Male	No	[<qu>White<qu>]	3	VA	Urban	$100<com>000 - $149<com>999	Working part-time	Married	15	10	Ebook	[<qu>Business<qu><com> <qu>Political Science or Law<qu><com> <qu>Medical<qu><com> <qu>Religion<qu><com> <qu>Romance<qu>]	3	3	2	3	3	$10.99	$10.99	Cooking
8501	2	2020-07-02 02:00:40 UTC		2020-07-02 02:09:14 UTC	94	2020-07-02 02:11:51 UTC	Female	GenX	White	2	Wendy	Brown	Political Science or Law	Iron4236	2	1	8502	8500	FALSE	-270	156.640605	0	0	30	Male	No	[<qu>White<qu>]	3	VA	Urban	$100<com>000 - $149<com>999	Working part-time	Married	15	10	Ebook	[<qu>Business<qu><com> <qu>Political Science or Law<qu><com> <qu>Medical<qu><com> <qu>Religion<qu><com> <qu>Romance<qu>]	3	3	2	3	3	$10.99	$10.99	Political Science or Law
8502	2	2020-07-02 02:00:40 UTC		2020-07-02 02:10:45 UTC	94	2020-07-02 02:11:51 UTC	Female	Millennial	Black	2	Morgan	Jackson	Science	SteelBlue1596	1	2		8501	FALSE	-361	66.372997	0	0	30	Male	No	[<qu>White<qu>]	3	VA	Urban	$100<com>000 - $149<com>999	Working part-time	Married	15	10	Ebook	[<qu>Business<qu><com> <qu>Political Science or Law<qu><com> <qu>Medical<qu><com> <qu>Religion<qu><com> <qu>Romance<qu>]	2	2	2	2	2	$8.99	$8.99	Science				very nice
8503	2	2020-07-02 02:00:40 UTC	2020-07-02 02:58:40 UTC	2020-07-02 03:01:25 UTC	95	2020-07-02 03:08:26 UTC	Male	GenX	White	3	Troy	Moore	Fantasy	HeavyMetal1508	0	0	8504		FALSE	143	421.433343	7	11	58	Female	No	[<qu>White<qu>]	4	SC	Urban	$40<com>000 - $59<com>999	Working full-time	Married	3	2	Ebook	[<qu>Business<qu>]	2	1	2	2	2	$0.99	$31.99	Business
8504	2	2020-07-02 02:00:40 UTC		2020-07-02 03:05:19 UTC	95	2020-07-02 03:08:26 UTC	Female	Millennial	White	3	Morgan	Smith	Science Fiction	Tuna7080	1	1	8505	8503	FALSE	-91	187.166216	0	4	58	Female	No	[<qu>White<qu>]	4	SC	Urban	$40<com>000 - $59<com>999	Working full-time	Married	3	2	Ebook	[<qu>Business<qu>]	1	2	2	4	3	$5.99	$7.99	Technology
8505	2	2020-07-02 02:00:40 UTC		2020-07-02 03:06:37 UTC	95	2020-07-02 03:08:26 UTC	Male	Millennial	Black	5	Cameron	Wilson	Social Science	Dune4161	0	2		8504	FALSE	-169	108.780733	0	4	58	Female	No	[<qu>White<qu>]	4	SC	Urban	$40<com>000 - $59<com>999	Working full-time	Married	3	2	Ebook	[<qu>Business<qu>]	1	2	3	4	3	$6.99	$22.99	Fantasy				GOOD AND INTREST
8557	2	2020-07-02 02:00:43 UTC	2020-07-02 02:58:43 UTC	2020-07-02 02:04:35 UTC	96	2020-07-02 02:14:43 UTC	Male	Millennial	White	4	Dustin	Moore	Social Science	Dune4161	1	0	8558		FALSE	385	608.683258	0	0	37	Male	No	[<qu>White<qu>]	3	FL	Rural	$40<com>000 - $59<com>999	Working part-time	Married	10	3	Ebook	[<qu>Political Science or Law<qu><com> <qu>Medical<qu><com> <qu>Technology<qu>]	2	2	2	2	3	$15.99	$19.99	Technology
8558	2	2020-07-02 02:00:43 UTC		2020-07-02 02:12:24 UTC	96	2020-07-02 02:14:43 UTC	Male	Boomer	White	2	Louis	White	Medical	TropicalBlue0116	1	1	8559	8557	FALSE	-84	139.130981	0	0	37	Male	No	[<qu>White<qu>]	3	FL	Rural	$40<com>000 - $59<com>999	Working part-time	Married	10	3	Ebook	[<qu>Political Science or Law<qu><com> <qu>Medical<qu><com> <qu>Technology<qu>]	1	2	2	3	2	$14.99	$21.99	Science
8559	2	2020-07-02 02:00:43 UTC		2020-07-02 02:13:27 UTC	96	2020-07-02 02:14:43 UTC	Female	Boomer	White	5	Helen	Miller	Business	OxfordBlue3102	1	2		8558	FALSE	-147	76.107007	0	0	37	Male	No	[<qu>White<qu>]	3	FL	Rural	$40<com>000 - $59<com>999	Working part-time	Married	10	3	Ebook	[<qu>Political Science or Law<qu><com> <qu>Medical<qu><com> <qu>Technology<qu>]	3	3	4	4	3	$21.99	$26.99	Business				NO COMMENTS
8650	2	2020-07-02 02:00:49 UTC	2020-07-02 02:58:49 UTC	2020-07-02 02:21:06 UTC	97	2020-07-02 02:26:56 UTC	Female	GenX	White	4	Michele	Jackson	Social Science	Dune4161	1	0	8651		FALSE	96	350.228218	0	0	30	Female	No	[<qu>Black or African American<qu>]	3	NV	Suburban	$20<com>000 - $39<com>999	Working part-time	Married	5	9	Ebook	[<qu>Cooking<qu><com> <qu>History<qu><com> <qu>Science<qu><com> <qu>Thriller<qu>]	2	2	2	2	2	$3.99	$5.99	Social Science
8651	2	2020-07-02 02:00:49 UTC		2020-07-02 02:24:29 UTC	97	2020-07-02 02:26:56 UTC	Female	GenX	Black	3	Tracy	Davis	Political Science or Law	Iron6823	0	1	8652	8650	FALSE	-107	146.880753	0	0	30	Female	No	[<qu>Black or African American<qu>]	3	NV	Suburban	$20<com>000 - $39<com>999	Working part-time	Married	5	9	Ebook	[<qu>Cooking<qu><com> <qu>History<qu><com> <qu>Science<qu><com> <qu>Thriller<qu>]	2	0	2	1	2	$2.99	$4.99	Political Science or Law
8652	2	2020-07-02 02:00:49 UTC		2020-07-02 02:25:16 UTC	97	2020-07-02 02:26:56 UTC	Male	Boomer	White	2	Harry	Moore	Medical	Coriander6438	2	2		8651	FALSE	-154	100.229068	0	0	30	Female	No	[<qu>Black or African American<qu>]	3	NV	Suburban	$20<com>000 - $39<com>999	Working part-time	Married	5	9	Ebook	[<qu>Cooking<qu><com> <qu>History<qu><com> <qu>Science<qu><com> <qu>Thriller<qu>]	1	2	2	2	2	$3.99	$4.99	Medical				All are good
8686	2	2020-07-02 02:00:51 UTC	2020-07-02 02:58:51 UTC	2020-07-02 02:34:04 UTC	98	2020-07-02 02:43:19 UTC	Female	Boomer	Black	0	Virginia	Taylor	Mystery	Alto4798	2	0	8687		FALSE	115	554.713863	1	1	65	Male	No	[<qu>White<qu>]	1	FL	Urban	$19<com>999 or less	Retired	Divorced	5	5	Paperback	[<qu>Business<qu><com> <qu>Technology<qu>]	1	1	2	3	0	$9.99	$9.99	Mystery
8687	2	2020-07-02 02:00:51 UTC		2020-07-02 02:37:50 UTC	98	2020-07-02 02:43:19 UTC	Female	Millennial	Black	1	Madison	Davis	Fantasy	NightRider3339	0	1	8688	8686	FALSE	-111	329.007937	0	0	65	Male	No	[<qu>White<qu>]	1	FL	Urban	$19<com>999 or less	Retired	Divorced	5	5	Paperback	[<qu>Business<qu><com> <qu>Technology<qu>]	0	0	2	3	0	$9.99	$0	Fantasy
8688	2	2020-07-02 02:00:51 UTC		2020-07-02 02:39:09 UTC	98	2020-07-02 02:43:19 UTC	Male	Boomer	White	1	Leonard	Jones	History	Vanilla3020	1	2		8687	FALSE	-190	249.496681	0	0	65	Male	No	[<qu>White<qu>]	1	FL	Urban	$19<com>999 or less	Retired	Divorced	5	5	Paperback	[<qu>Business<qu><com> <qu>Technology<qu>]	0	0	2	2	0	$14.99	$0	History				One page took a while to load
8695	2	2020-07-02 02:00:52 UTC	2020-07-02 02:58:52 UTC	2020-07-02 02:07:09 UTC	99	2020-07-02 02:15:25 UTC	Male	Millennial	White	3	Ethan	Taylor	Business	Mystic4363	2	0	8696		FALSE	164	496.144675	0	1	40	Male	No	[<qu>White<qu>]	2	MO	Rural	$80<com>000 - $99<com>999	Working full-time	Married	10	20	Paperback	[<qu>History<qu><com> <qu>Fantasy<qu><com> <qu>Mystery<qu><com> <qu>Science Fiction<qu><com> <qu>Thriller<qu>]	1	2	2	2	1	$5.99	$5.99	Business
8696	2	2020-07-02 02:00:52 UTC		2020-07-02 02:11:46 UTC	99	2020-07-02 02:15:25 UTC	Female	GenX	Black	2	Tammy	Moore	Romance	Zeus7148	2	1	8697	8695	FALSE	-113	219.007285	0	0	40	Male	No	[<qu>White<qu>]	2	MO	Rural	$80<com>000 - $99<com>999	Working full-time	Married	10	20	Paperback	[<qu>History<qu><com> <qu>Fantasy<qu><com> <qu>Mystery<qu><com> <qu>Science Fiction<qu><com> <qu>Thriller<qu>]	0	0	2	2	0	$0	$0	Romance
8697	2	2020-07-02 02:00:52 UTC		2020-07-02 02:13:08 UTC	99	2020-07-02 02:15:25 UTC	Male	GenX	Black	1	Jamie	Jackson	Thriller	Firefly6744	1	2		8696	FALSE	-195	136.856698	0	0	40	Male	No	[<qu>White<qu>]	2	MO	Rural	$80<com>000 - $99<com>999	Working full-time	Married	10	20	Paperback	[<qu>History<qu><com> <qu>Fantasy<qu><com> <qu>Mystery<qu><com> <qu>Science Fiction<qu><com> <qu>Thriller<qu>]	2	2	2	2	2	$5.99	$5.99	Thriller				none
8701	2	2020-07-02 02:00:52 UTC	2020-07-02 02:58:52 UTC	2020-07-02 02:43:01 UTC	100	2020-07-02 02:49:52 UTC	Female	Millennial	White	0	Taylor	Moore	Science Fiction	CodGray4453	1	0	8702		FALSE	112	410.431705	8	12	45	Male	No	[<qu>White<qu>]	2	NH	Suburban	$100<com>000 - $149<com>999	Working full-time	Married	30	25	Paperback	[<qu>History<qu><com> <qu>Science<qu><com> <qu>Fantasy<qu><com> <qu>Science Fiction<qu>]	1	2	2	3	1	$9.99	$14.99	Science Fiction
8702	2	2020-07-02 02:00:52 UTC		2020-07-02 02:46:09 UTC	100	2020-07-02 02:49:52 UTC	Female	GenX	Black	0	Tina	Jackson	History	Vanilla3020	2	1	8703	8701	FALSE	-76	222.4018	0	5	45	Male	No	[<qu>White<qu>]	2	NH	Suburban	$100<com>000 - $149<com>999	Working full-time	Married	30	25	Paperback	[<qu>History<qu><com> <qu>Science<qu><com> <qu>Fantasy<qu><com> <qu>Science Fiction<qu>]	2	3	4	4	3	$19.99	$24.99	History
8703	2	2020-07-02 02:00:52 UTC		2020-07-02 02:48:00 UTC	100	2020-07-02 02:49:52 UTC	Male	Millennial	White	1	Dustin	Johnson	Fantasy	Celtic3578	1	2		8702	FALSE	-187	112.104342	0	5	45	Male	No	[<qu>White<qu>]	2	NH	Suburban	$100<com>000 - $149<com>999	Working full-time	Married	30	25	Paperback	[<qu>History<qu><com> <qu>Science<qu><com> <qu>Fantasy<qu><com> <qu>Science Fiction<qu>]	1	1	1	3	1	$8.99	$10.99	Fantasy				there were delays after clicking continue on many pages that made it appear frozen. Also this is too long for the reward given.
8722	2	2020-07-02 02:00:53 UTC	2020-07-02 02:58:53 UTC	2020-07-02 02:11:05 UTC	101	2020-07-02 02:21:15 UTC	Male	Boomer	Black	4	Louis	White	Medical	TropicalBlue0116	1	0	8723		FALSE	170	609.925461	0	0	68	Female	No	[<qu>White<qu>]	4	TN	Suburban	$19<com>999 or less	Temporarily not working	Divorced	2	0	Hardcover	[<qu>Business<qu><com> <qu>Religion<qu>]	2	3	4	4	1	$13.99	$24.99	Medical
8723	2	2020-07-02 02:00:53 UTC		2020-07-02 02:17:15 UTC	101	2020-07-02 02:21:15 UTC	Male	GenX	White	2	Dean	Brown	Religion	Firefly1795	2	1	8724	8722	FALSE	-200	240.095067	0	0	68	Female	No	[<qu>White<qu>]	4	TN	Suburban	$19<com>999 or less	Temporarily not working	Divorced	2	0	Hardcover	[<qu>Business<qu><com> <qu>Religion<qu>]	3	3	2	3	0	$9.99	$15.99	Religion
8724	2	2020-07-02 02:00:53 UTC		2020-07-02 02:18:46 UTC	101	2020-07-02 02:21:15 UTC	Male	Millennial	Black	0	Dustin	Jackson	Business	OxfordBlue3102	2	2		8723	FALSE	-291	148.535014	0	1	68	Female	No	[<qu>White<qu>]	4	TN	Suburban	$19<com>999 or less	Temporarily not working	Divorced	2	0	Hardcover	[<qu>Business<qu><com> <qu>Religion<qu>]	3	3	2	3	2	$9.99	$15.99	Business				I didn<qu>t have any problems. Images loaded immediately.
8734	2	2020-07-02 02:00:54 UTC	2020-07-02 02:58:54 UTC	2020-07-02 02:34:06 UTC	102	2020-07-02 02:43:18 UTC	Male	GenX	Black	5	Chris	Taylor	Fantasy	HeavyMetal1508	1	0	8735		FALSE	99	551.876359	0	0	34	Female	No	[<qu>White<qu>]	3	IA	Rural	$40<com>000 - $59<com>999	Keeping house	Married	5	7	Hardcover	[<qu>History<qu><com> <qu>Science<qu><com> <qu>Science Fiction<qu>]	3	3	3	4	3	$14.99	$17.99	Fantasy
8735	2	2020-07-02 02:00:54 UTC		2020-07-02 02:37:31 UTC	102	2020-07-02 02:43:18 UTC	Female	Boomer	White	4	Ruth	Brown	Social Science	Dune4161	2	1	8736	8734	FALSE	-106	346.270253	0	0	34	Female	No	[<qu>White<qu>]	3	IA	Rural	$40<com>000 - $59<com>999	Keeping house	Married	5	7	Hardcover	[<qu>History<qu><com> <qu>Science<qu><com> <qu>Science Fiction<qu>]	3	3	3	3	3	$17.99	$19.99	Social Science
8736	2	2020-07-02 02:00:54 UTC		2020-07-02 02:38:51 UTC	102	2020-07-02 02:43:18 UTC	Female	GenX	Black	3	Tracy	Johnson	Science Fiction	Swirl6479	0	2		8735	FALSE	-186	266.459098	0	1	34	Female	No	[<qu>White<qu>]	3	IA	Rural	$40<com>000 - $59<com>999	Keeping house	Married	5	7	Hardcover	[<qu>History<qu><com> <qu>Science<qu><com> <qu>Science Fiction<qu>]	3	3	4	4	3	$14.99	$18.99	Science Fiction				I had issues with submitting my answer on one of the pages<com> but it ended up working in the end. It just took a little extra time to load.
8737	2	2020-07-02 02:00:54 UTC	2020-07-02 02:58:54 UTC	2020-07-02 02:35:47 UTC	103	2020-07-02 02:38:55 UTC	Female	Millennial	White	4	Alexis	Smith	Mystery	AlizarinCrimson2156	0	0	8738		FALSE	62	187.600471	0	0	26	Male	Yes	[<qu>American Indian or Alaska native<qu>]	3	CA	Urban	$80<com>000 - $99<com>999	Working full-time	Married	8	5	Ebook	[<qu>Social Science<qu>]	1	1	3	2	3	$6.99	$26.99	History
8738	2	2020-07-02 02:00:54 UTC		2020-07-02 02:37:33 UTC	103	2020-07-02 02:38:55 UTC	Female	Millennial	Black	5	Taylor	White	Religion	Geyser2296	0	1	8739	8737	FALSE	-44	82.092559	0	0	26	Male	Yes	[<qu>American Indian or Alaska native<qu>]	3	CA	Urban	$80<com>000 - $99<com>999	Working full-time	Married	8	5	Ebook	[<qu>Social Science<qu>]	1	2	2	2	3	$5.99	$10.99	Political Science or Law
8739	2	2020-07-02 02:00:54 UTC		2020-07-02 02:38:08 UTC	103	2020-07-02 02:38:55 UTC	Male	Millennial	White	3	Cameron	Davis	Technology	GrayNickel1470	0	2		8738	FALSE	-79	46.555228	0	0	26	Male	Yes	[<qu>American Indian or Alaska native<qu>]	3	CA	Urban	$80<com>000 - $99<com>999	Working full-time	Married	8	5	Ebook	[<qu>Social Science<qu>]	1	2	3	3	3	$10.99	$5.99	Social Science				NO COMMENTS
8749	2	2020-07-02 02:00:55 UTC	2020-07-02 02:58:55 UTC	2020-07-02 02:17:11 UTC	104	2020-07-02 02:21:43 UTC	Female	Millennial	White	0	Morgan	Jackson	Political Science or Law	Iron4236	1	0	8750		FALSE	73	271.740627	0	0	30	Male	Yes	[<qu>White<qu>]	3	CA	Urban	$60<com>000 - $79<com>999	Working full-time	Living with a partner	10	5	Hardcover	[<qu>History<qu><com> <qu>Political Science or Law<qu><com> <qu>Science<qu><com> <qu>Social Science<qu><com> <qu>Technology<qu><com> <qu>Fantasy<qu><com> <qu>Mystery<qu><com> <qu>Science Fiction<qu><com> <qu>Thriller<qu>]	3	3	3	4	3	$15.99	$19.99	Political Science or Law
8750	2	2020-07-02 02:00:55 UTC		2020-07-02 02:19:40 UTC	104	2020-07-02 02:21:43 UTC	Male	Boomer	White	5	Eugene	Brown	Science Fiction	CodGray4453	0	1	8751	8749	FALSE	-76	122.98685	0	0	30	Male	Yes	[<qu>White<qu>]	3	CA	Urban	$60<com>000 - $79<com>999	Working full-time	Living with a partner	10	5	Hardcover	[<qu>History<qu><com> <qu>Political Science or Law<qu><com> <qu>Science<qu><com> <qu>Social Science<qu><com> <qu>Technology<qu><com> <qu>Fantasy<qu><com> <qu>Mystery<qu><com> <qu>Science Fiction<qu><com> <qu>Thriller<qu>]	3	3	4	4	3	$19.99	$24.99	Science Fiction
8751	2	2020-07-02 02:00:55 UTC		2020-07-02 02:20:30 UTC	104	2020-07-02 02:21:43 UTC	Male	Millennial	Black	5	Logan	Smith	Thriller	Piper6135	2	2		8750	FALSE	-126	72.737248	0	0	30	Male	Yes	[<qu>White<qu>]	3	CA	Urban	$60<com>000 - $79<com>999	Working full-time	Living with a partner	10	5	Hardcover	[<qu>History<qu><com> <qu>Political Science or Law<qu><com> <qu>Science<qu><com> <qu>Social Science<qu><com> <qu>Technology<qu><com> <qu>Fantasy<qu><com> <qu>Mystery<qu><com> <qu>Science Fiction<qu><com> <qu>Thriller<qu>]	2	3	4	4	2	$24.99	$29.99	Thriller				None
8770	2	2020-07-02 02:00:56 UTC	2020-07-02 02:58:56 UTC	2020-07-02 02:14:07 UTC	105	2020-07-02 02:17:40 UTC	Male	GenX	Black	1	Greg	Miller	Political Science or Law	Iron6823	0	0	8771		FALSE	78	213.178785	0	0	34	Female	Yes	[<qu>White<qu>]	4	IL	Urban	$60<com>000 - $79<com>999	Working full-time	Separated	12	6	Paperback	[<qu>History<qu><com> <qu>Social Science<qu><com> <qu>Romance<qu><com> <qu>Thriller<qu>]	1	2	2	3	1	$12.99	$15.99	Political Science or Law
8771	2	2020-07-02 02:00:56 UTC		2020-07-02 02:16:15 UTC	105	2020-07-02 02:17:40 UTC	Female	Millennial	Black	5	Madison	Taylor	Cooking	PickledBluewood5000	2	1	8772	8770	FALSE	-50	85.018956	0	0	34	Female	Yes	[<qu>White<qu>]	4	IL	Urban	$60<com>000 - $79<com>999	Working full-time	Separated	12	6	Paperback	[<qu>History<qu><com> <qu>Social Science<qu><com> <qu>Romance<qu><com> <qu>Thriller<qu>]	2	3	3	3	2	$19.99	$21.99	Cooking
8772	2	2020-07-02 02:00:56 UTC		2020-07-02 02:16:56 UTC	105	2020-07-02 02:17:40 UTC	Male	Millennial	Black	1	Caleb	Smith	Fantasy	Celtic3578	0	2		8771	FALSE	-91	44.202362	0	0	34	Female	Yes	[<qu>White<qu>]	4	IL	Urban	$60<com>000 - $79<com>999	Working full-time	Separated	12	6	Paperback	[<qu>History<qu><com> <qu>Social Science<qu><com> <qu>Romance<qu><com> <qu>Thriller<qu>]	0	0	2	4	0	$12.99	$0	Fantasy				None. Thank you.
8776	2	2020-07-02 02:00:57 UTC	2020-07-02 02:58:57 UTC	2020-07-02 02:47:41 UTC	106	2020-07-02 02:57:19 UTC	Male	Boomer	White	2	Eugene	Moore	Religion	Firefly1795	1	0	8777		FALSE	192	578.309337	0	0	34	Male	No	[<qu>White<qu>]	3	CA	Urban	$60<com>000 - $79<com>999	Working full-time	Married	9	7	Ebook	[<qu>Romance<qu><com> <qu>Science Fiction<qu><com> <qu>Thriller<qu>]	3	3	3	3	3	$15.99	$15.99	Religion
8777	2	2020-07-02 02:00:57 UTC		2020-07-02 02:52:51 UTC	106	2020-07-02 02:57:19 UTC	Male	Millennial	Black	3	Cameron	Jones	Fantasy	HeavyMetal1508	0	1	8778	8776	FALSE	-118	268.311734	0	0	34	Male	No	[<qu>White<qu>]	3	CA	Urban	$60<com>000 - $79<com>999	Working full-time	Married	9	7	Ebook	[<qu>Romance<qu><com> <qu>Science Fiction<qu><com> <qu>Thriller<qu>]	3	3	4	4	3	$18.99	$19.99	Fantasy
8778	2	2020-07-02 02:00:57 UTC		2020-07-02 02:54:43 UTC	106	2020-07-02 02:57:19 UTC	Male	Millennial	White	1	Dylan	Brown	Mystery	RobRoy2720	0	2		8777	FALSE	-230	156.053767	0	0	34	Male	No	[<qu>White<qu>]	3	CA	Urban	$60<com>000 - $79<com>999	Working full-time	Married	9	7	Ebook	[<qu>Romance<qu><com> <qu>Science Fiction<qu><com> <qu>Thriller<qu>]	3	2	3	3	3	$16.99	$16.99	Mystery				nothing found<com> thank you
8824	2	2020-07-02 02:01:00 UTC	2020-07-02 02:59:00 UTC	2020-07-02 02:42:36 UTC	107	2020-07-02 02:52:29 UTC	Male	Boomer	Black	5	Leonard	Miller	Religion	DodgerBlue0011	2	0	8825		FALSE	153	592.556208	0	0	44	Female	Yes	[<qu>Other<qu>]	3	TX	Urban	$19<com>999 or less	Unemployed or laid-off	Single<com> never married	1	0	Hardcover	[<qu>History<qu><com> <qu>Political Science or Law<qu><com> <qu>Science<qu><com> <qu>Technology<qu><com> <qu>Mystery<qu>]	0	0	0	0	0	$0	$0.99	Religion
8825	2	2020-07-02 02:01:00 UTC		2020-07-02 02:46:38 UTC	107	2020-07-02 02:52:29 UTC	Male	Boomer	Black	0	Harry	Moore	Thriller	Piper6135	0	1	8826	8824	FALSE	-89	351.213981	0	0	44	Female	Yes	[<qu>Other<qu>]	3	TX	Urban	$19<com>999 or less	Unemployed or laid-off	Single<com> never married	1	0	Hardcover	[<qu>History<qu><com> <qu>Political Science or Law<qu><com> <qu>Science<qu><com> <qu>Technology<qu><com> <qu>Mystery<qu>]	1	1	1	1	0	$0	$0	Religion
8826	2	2020-07-02 02:01:00 UTC		2020-07-02 02:48:38 UTC	107	2020-07-02 02:52:29 UTC	Male	GenX	White	1	Greg	Williams	Romance	Parchment5698	1	2		8825	FALSE	-209	230.296028	0	0	44	Female	Yes	[<qu>Other<qu>]	3	TX	Urban	$19<com>999 or less	Unemployed or laid-off	Single<com> never married	1	0	Hardcover	[<qu>History<qu><com> <qu>Political Science or Law<qu><com> <qu>Science<qu><com> <qu>Technology<qu><com> <qu>Mystery<qu>]	0	0	0	0	0	$0	$0	Romance				thuring this times I think no one is interesting reading books just survive thanks
8830	2	2020-07-02 02:01:00 UTC	2020-07-02 02:59:00 UTC	2020-07-02 02:45:07 UTC	108	2020-07-02 02:54:59 UTC	Male	Boomer	White	5	Harry	Anderson	Mystery	Alto4798	2	0	8831		FALSE	210	592.405501	1	1	55	Female	No	[<qu>White<qu>]	4	AZ	Suburban	$80<com>000 - $99<com>999	Working full-time	Married	7	5	Hardcover	[<qu>Religion<qu><com> <qu>Social Science<qu>]	2	3	3	4	2	$11.99	$24.99	Mystery
8831	2	2020-07-02 02:01:00 UTC		2020-07-02 02:51:02 UTC	108	2020-07-02 02:54:59 UTC	Male	Boomer	Black	3	Louis	Moore	Business	OxfordBlue3102	2	1	8832	8830	FALSE	-145	237.593677	0	0	55	Female	No	[<qu>White<qu>]	4	AZ	Suburban	$80<com>000 - $99<com>999	Working full-time	Married	7	5	Hardcover	[<qu>Religion<qu><com> <qu>Social Science<qu>]	2	2	2	2	1	$12.99	$20.99	Business
8832	2	2020-07-02 02:01:00 UTC		2020-07-02 02:52:46 UTC	108	2020-07-02 02:54:59 UTC	Female	GenX	Black	1	Wendy	Brown	Political Science or Law	Iron4236	2	2		8831	FALSE	-249	133.319658	0	0	55	Female	No	[<qu>White<qu>]	4	AZ	Suburban	$80<com>000 - $99<com>999	Working full-time	Married	7	5	Hardcover	[<qu>Religion<qu><com> <qu>Social Science<qu>]	3	3	3	2	2	$12.99	$24.99	Political Science or Law				It was very slow moving from page to page. My computer said it was waiting on Crime Bytes Media.
8878	2	2020-07-02 02:01:03 UTC	2020-07-02 02:59:03 UTC	2020-07-02 02:09:34 UTC	109	2020-07-02 02:23:40 UTC	Female	Millennial	Black	1	Alexis	Jones	Romance	Zeus7148	2	0	8879		FALSE	170	845.448267	2	6	23	Male	No	[<qu>Asian<qu>]	3	NY	Urban	$40<com>000 - $59<com>999	Working full-time	Single<com> never married	5	3	Hardcover	[<qu>Business<qu><com> <qu>Cooking<qu><com> <qu>Political Science or Law<qu><com> <qu>Medical<qu><com> <qu>Science<qu><com> <qu>Social Science<qu><com> <qu>Technology<qu><com> <qu>Fantasy<qu><com> <qu>Science Fiction<qu>]	2	2	3	3	2	$48.99	$11.99	Romance
8879	2	2020-07-02 02:01:03 UTC		2020-07-02 02:22:30 UTC	109	2020-07-02 02:23:40 UTC	Male	Boomer	Black	5	Ralph	Jackson	Political Science or Law	Iron6823	1	1	8880	8878	FALSE	-606	70.217342	0	3	23	Male	No	[<qu>Asian<qu>]	3	NY	Urban	$40<com>000 - $59<com>999	Working full-time	Single<com> never married	5	3	Hardcover	[<qu>Business<qu><com> <qu>Cooking<qu><com> <qu>Political Science or Law<qu><com> <qu>Medical<qu><com> <qu>Science<qu><com> <qu>Social Science<qu><com> <qu>Technology<qu><com> <qu>Fantasy<qu><com> <qu>Science Fiction<qu>]	2	2	3	3	2	$31.99	$36.99	Mystery
8880	2	2020-07-02 02:01:03 UTC		2020-07-02 02:23:19 UTC	109	2020-07-02 02:23:40 UTC	Male	Boomer	Black	2	Harry	Williams	Fantasy	NightRider3339	0	2		8879	FALSE	-655	20.930896	0	0	23	Male	No	[<qu>Asian<qu>]	3	NY	Urban	$40<com>000 - $59<com>999	Working full-time	Single<com> never married	5	3	Hardcover	[<qu>Business<qu><com> <qu>Cooking<qu><com> <qu>Political Science or Law<qu><com> <qu>Medical<qu><com> <qu>Science<qu><com> <qu>Social Science<qu><com> <qu>Technology<qu><com> <qu>Fantasy<qu><com> <qu>Science Fiction<qu>]	2	2	3	3	2	$36.99	$48.99	Fantasy				XD
8884	2	2020-07-02 02:01:03 UTC	2020-07-02 02:59:03 UTC	2020-07-02 02:55:50 UTC	110	2020-07-02 03:02:09 UTC	Male	Millennial	Black	4	Dustin	Wilson	History	Vanilla3020	1	0	8885		FALSE	164	379.227042	1	1	29	Female	No	[<qu>White<qu>]	2	NY	Urban	$150<com>000 - $199<com>999	Working full-time	Married	7	7	Ebook	[<qu>History<qu><com> <qu>Medical<qu><com> <qu>Science Fiction<qu>]	3	2	4	3	2	$31.99	$13.99	Religion
8885	2	2020-07-02 02:01:03 UTC		2020-07-02 03:00:12 UTC	110	2020-07-02 03:02:09 UTC	Male	Millennial	Black	2	Logan	Williams	Science Fiction	Tuna7080	2	1	8886	8884	FALSE	-98	117.25894	0	1	29	Female	No	[<qu>White<qu>]	2	NY	Urban	$150<com>000 - $199<com>999	Working full-time	Married	7	7	Ebook	[<qu>History<qu><com> <qu>Medical<qu><com> <qu>Science Fiction<qu>]	3	2	2	3	3	$31.99	$17.99	Political Science or Law
8886	2	2020-07-02 02:01:03 UTC		2020-07-02 03:00:59 UTC	110	2020-07-02 03:02:09 UTC	Male	Millennial	Black	1	Alexander	Thomas	Medical	Coriander6438	1	2		8885	FALSE	-145	69.458428	0	0	29	Female	No	[<qu>White<qu>]	2	NY	Urban	$150<com>000 - $199<com>999	Working full-time	Married	7	7	Ebook	[<qu>History<qu><com> <qu>Medical<qu><com> <qu>Science Fiction<qu>]	2	2	2	4	2	$26.99	$6.99	History				good suvey
8992	2	2020-07-02 02:01:10 UTC	2020-07-02 02:59:10 UTC	2020-07-02 02:59:39 UTC	111	2020-07-02 03:04:47 UTC	Male	Boomer	Black	3	Fred	Taylor	Science Fiction	Swirl6479	2	0	8993		FALSE	137	307.090637	0	1	35	Female	No	[<qu>White<qu>]	3	UT	Urban	$40<com>000 - $59<com>999	Working full-time	Married	16	4	Hardcover	[<qu>Cooking<qu><com> <qu>History<qu><com> <qu>Science<qu><com> <qu>Technology<qu><com> <qu>Romance<qu>]	2	3	3	4	3	$29.99	$10.99	Business
8993	2	2020-07-02 02:01:10 UTC		2020-07-02 03:03:05 UTC	111	2020-07-02 03:04:47 UTC	Male	Millennial	Black	5	Tyler	Moore	Thriller	Firefly6744	2	1	8994	8992	FALSE	-69	101.959302	0	0	35	Female	No	[<qu>White<qu>]	3	UT	Urban	$40<com>000 - $59<com>999	Working full-time	Married	16	4	Hardcover	[<qu>Cooking<qu><com> <qu>History<qu><com> <qu>Science<qu><com> <qu>Technology<qu><com> <qu>Romance<qu>]	3	3	4	4	3	$14.99	$19.99	Science Fiction
8994	2	2020-07-02 02:01:10 UTC		2020-07-02 03:03:45 UTC	111	2020-07-02 03:04:47 UTC	Male	GenX	White	2	Troy	Davis	Medical	PaleSky2924	1	2		8993	FALSE	-109	61.783539	0	0	35	Female	No	[<qu>White<qu>]	3	UT	Urban	$40<com>000 - $59<com>999	Working full-time	Married	16	4	Hardcover	[<qu>Cooking<qu><com> <qu>History<qu><com> <qu>Science<qu><com> <qu>Technology<qu><com> <qu>Romance<qu>]	3	2	3	4	2	$4.99	$5.99	Romance				nice
8995	2	2020-07-02 02:01:10 UTC	2020-07-02 02:59:10 UTC	2020-07-02 02:48:13 UTC	112	2020-07-02 02:54:19 UTC	Male	Boomer	Black	2	Harry	Jones	Cooking	MoonMist3146	2	0	8996		FALSE	131	365.70888	2	2	50	Male	No	[<qu>White<qu>]	3	SD	Suburban	$200<com>000 or more	Unemployed or laid-off	Separated	3	3	Paperback	[<qu>History<qu><com> <qu>Thriller<qu>]	1	2	2	2	1	$14.99	$16.99	Cooking
8996	2	2020-07-02 02:01:10 UTC		2020-07-02 02:51:30 UTC	112	2020-07-02 02:54:19 UTC	Male	GenX	White	4	Dean	Miller	Romance	Vanilla6051	2	1	8997	8995	FALSE	-66	168.351307	0	0	50	Male	No	[<qu>White<qu>]	3	SD	Suburban	$200<com>000 or more	Unemployed or laid-off	Separated	3	3	Paperback	[<qu>History<qu><com> <qu>Thriller<qu>]	0	0	1	2	0	$9.99	$0	Romance
8997	2	2020-07-02 02:01:10 UTC		2020-07-02 02:52:23 UTC	112	2020-07-02 02:54:19 UTC	Female	GenX	Black	0	Tammy	Brown	Science Fiction	Tuna7080	0	2		8996	FALSE	-119	115.5204	0	2	50	Male	No	[<qu>White<qu>]	3	SD	Suburban	$200<com>000 or more	Unemployed or laid-off	Separated	3	3	Paperback	[<qu>History<qu><com> <qu>Thriller<qu>]	1	1	1	2	1	$9.99	$9.99	Science Fiction				n/a
8998	2	2020-07-02 02:01:10 UTC	2020-07-02 02:59:10 UTC	2020-07-02 02:12:26 UTC	113	2020-07-02 02:27:45 UTC	Female	GenX	Black	2	Jill	Wilson	Fantasy	HeavyMetal1508	0	0	8999		FALSE	274	919.742318	5	5	51	Male	Yes	[<qu>Other<qu>]	4	CA	Urban	$60<com>000 - $79<com>999	Working full-time	Single<com> never married	12	5	Hardcover	[<qu>Business<qu><com> <qu>History<qu><com> <qu>Science<qu>]	1	2	2	2	0	$9.99	$19.99	Fantasy
8999	2	2020-07-02 02:01:10 UTC		2020-07-02 02:20:58 UTC	113	2020-07-02 02:27:45 UTC	Female	GenX	Black	1	Tammy	Thomas	Social Science	Dune4161	0	1	9000	8998	FALSE	-238	407.789507	0	2	51	Male	Yes	[<qu>Other<qu>]	4	CA	Urban	$60<com>000 - $79<com>999	Working full-time	Single<com> never married	12	5	Hardcover	[<qu>Business<qu><com> <qu>History<qu><com> <qu>Science<qu>]	3	2	3	3	2	$14.99	$24.99	Social Science
9000	2	2020-07-02 02:01:10 UTC		2020-07-02 02:24:21 UTC	113	2020-07-02 02:27:45 UTC	Male	Millennial	Black	1	Tyler	Anderson	Business	OxfordBlue3102	0	2		8999	FALSE	-441	204.695641	0	3	51	Male	Yes	[<qu>Other<qu>]	4	CA	Urban	$60<com>000 - $79<com>999	Working full-time	Single<com> never married	12	5	Hardcover	[<qu>Business<qu><com> <qu>History<qu><com> <qu>Science<qu>]	0	2	2	2	0	$4.99	$14.99	Business				none
9070	2	2020-07-02 02:01:15 UTC	2020-07-02 02:59:15 UTC	2020-07-02 02:06:27 UTC	114	2020-07-02 02:12:49 UTC	Male	Boomer	Black	4	Harry	Davis	Business	Mystic4363	2	0	9071		FALSE	81	382.471989	0	0	44	Male	No	[<qu>White<qu>]	2	GA	Suburban	$60<com>000 - $79<com>999	Working full-time	Divorced	10	3	Hardcover	[<qu>History<qu><com> <qu>Science<qu><com> <qu>Science Fiction<qu>]	1	2	1	0	1	$4.99	$9.99	Business
9071	2	2020-07-02 02:01:15 UTC		2020-07-02 02:09:29 UTC	114	2020-07-02 02:12:49 UTC	Female	Millennial	White	0	Lauren	Wilson	Religion	DodgerBlue0011	0	1	9072	9070	FALSE	-101	199.797115	0	0	44	Male	No	[<qu>White<qu>]	2	GA	Suburban	$60<com>000 - $79<com>999	Working full-time	Divorced	10	3	Hardcover	[<qu>History<qu><com> <qu>Science<qu><com> <qu>Science Fiction<qu>]	0	0	0	0	0	$3.99	$5.99	Religion
9072	2	2020-07-02 02:01:15 UTC		2020-07-02 02:10:53 UTC	114	2020-07-02 02:12:49 UTC	Female	Boomer	Black	1	Shirley	Moore	Romance	Vanilla6051	0	2		9071	FALSE	-185	116.228905	0	0	44	Male	No	[<qu>White<qu>]	2	GA	Suburban	$60<com>000 - $79<com>999	Working full-time	Divorced	10	3	Hardcover	[<qu>History<qu><com> <qu>Science<qu><com> <qu>Science Fiction<qu>]	2	2	2	2	2	$9.99	$14.99	Romance				no bugs<line><line>I liked the HIT. Fun to do.
9139	2	2020-07-02 02:01:19 UTC	2020-07-02 02:59:19 UTC	2020-07-02 02:51:39 UTC	115	2020-07-02 03:03:41 UTC	Male	GenX	White	5	Jeff	Jackson	Social Science	Dune4161	0	0	9140		FALSE	251	722.151281	5	9	35	Male	Yes	[<qu>Black or African American<qu>]	3	WA	Urban	$40<com>000 - $59<com>999	Working full-time	Married	4	3	Ebook	[<qu>Cooking<qu><com> <qu>History<qu><com> <qu>Religion<qu><com> <qu>Romance<qu>]	2	3	3	3	3	$28.99	$33.99	History
9140	2	2020-07-02 02:01:19 UTC		2020-07-02 03:00:49 UTC	115	2020-07-02 03:03:41 UTC	Male	Boomer	Black	3	Louis	Smith	Cooking	Abbey0217	2	1	9141	9139	FALSE	-299	171.806427	0	0	35	Male	Yes	[<qu>Black or African American<qu>]	3	WA	Urban	$40<com>000 - $59<com>999	Working full-time	Married	4	3	Ebook	[<qu>Cooking<qu><com> <qu>History<qu><com> <qu>Religion<qu><com> <qu>Romance<qu>]	3	3	3	3	3	$23.99	$28.99	Cooking
9141	2	2020-07-02 02:01:19 UTC		2020-07-02 03:01:56 UTC	115	2020-07-02 03:03:41 UTC	Female	GenX	White	0	Michele	Miller	Romance	Zeus7148	0	2		9140	FALSE	-366	105.117135	0	1	35	Male	Yes	[<qu>Black or African American<qu>]	3	WA	Urban	$40<com>000 - $59<com>999	Working full-time	Married	4	3	Ebook	[<qu>Cooking<qu><com> <qu>History<qu><com> <qu>Religion<qu><com> <qu>Romance<qu>]	3	3	3	3	3	$23.99	$33.99	Romance				good survey
9178	2	2020-07-02 02:01:22 UTC	2020-07-02 02:59:22 UTC	2020-07-02 02:35:18 UTC	116	2020-07-02 02:50:29 UTC	Female	GenX	White	5	Beth	Brown	Science	SteelBlue1596	2	0	9179		FALSE	170	910.232133	0	1	53	Male	Yes	[<qu>White<qu>]	3	TX	Urban	$20<com>000 - $39<com>999	Working part-time	Divorced	10	2	Ebook	[<qu>Business<qu><com> <qu>Cooking<qu><com> <qu>History<qu><com> <qu>Political Science or Law<qu><com> <qu>Medical<qu><com> <qu>Science<qu><com> <qu>Technology<qu>]	2	1	2	3	1	$8.99	$8.99	Medical
9179	2	2020-07-02 02:01:22 UTC		2020-07-02 02:43:54 UTC	116	2020-07-02 02:50:29 UTC	Male	Millennial	White	4	Ethan	Miller	Mystery	RobRoy2720	2	1	9180	9178	FALSE	-346	394.99737	0	0	53	Male	Yes	[<qu>White<qu>]	3	TX	Urban	$20<com>000 - $39<com>999	Working part-time	Divorced	10	2	Ebook	[<qu>Business<qu><com> <qu>Cooking<qu><com> <qu>History<qu><com> <qu>Political Science or Law<qu><com> <qu>Medical<qu><com> <qu>Science<qu><com> <qu>Technology<qu>]	0	0	3	3	0	$7.99	$0	Romance
9180	2	2020-07-02 02:01:22 UTC		2020-07-02 02:45:52 UTC	116	2020-07-02 02:50:29 UTC	Male	GenX	White	3	Jamie	Taylor	History	Swirl6400	1	2		9179	FALSE	-464	276.178518	0	2	53	Male	Yes	[<qu>White<qu>]	3	TX	Urban	$20<com>000 - $39<com>999	Working part-time	Divorced	10	2	Ebook	[<qu>Business<qu><com> <qu>Cooking<qu><com> <qu>History<qu><com> <qu>Political Science or Law<qu><com> <qu>Medical<qu><com> <qu>Science<qu><com> <qu>Technology<qu>]	1	1	4	4	1	$8.99	$8.99	History				Yes<com> on one the pages an error message appeared that prevented to continue. I had to go to my hit queue to continue.
9205	2	2020-07-02 02:01:23 UTC	2020-07-02 02:59:23 UTC	2020-07-02 02:19:02 UTC	117	2020-07-02 02:24:58 UTC	Female	Millennial	Black	2	Alexis	Davis	Thriller	Firefly6744	0	0	9206		FALSE	152	355.584273	2	5	35	Female	No	[<qu>White<qu>]	3	NV	Urban	$20<com>000 - $39<com>999	Working full-time	Married	6	6	Paperback	[<qu>Cooking<qu><com> <qu>Technology<qu>]	2	1	2	3	1	$5.99	$3.99	Mystery
9206	2	2020-07-02 02:01:23 UTC		2020-07-02 02:23:22 UTC	117	2020-07-02 02:24:58 UTC	Female	Millennial	White	1	Ashley	Smith	Religion	Geyser2296	1	1	9207	9205	FALSE	-108	96.295112	0	0	35	Female	No	[<qu>White<qu>]	3	NV	Urban	$20<com>000 - $39<com>999	Working full-time	Married	6	6	Paperback	[<qu>Cooking<qu><com> <qu>Technology<qu>]	1	2	2	3	3	$5.99	$2.99	Medical
9207	2	2020-07-02 02:01:23 UTC		2020-07-02 02:24:01 UTC	117	2020-07-02 02:24:58 UTC	Female	Millennial	White	5	Brittany	Thomas	Business	OxfordBlue3102	2	2		9206	FALSE	-147	56.820326	0	0	35	Female	No	[<qu>White<qu>]	3	NV	Urban	$20<com>000 - $39<com>999	Working full-time	Married	6	6	Paperback	[<qu>Cooking<qu><com> <qu>Technology<qu>]	2	2	2	3	2	$6.99	$2.99	Business				good
9238	2	2020-07-02 02:01:25 UTC	2020-07-02 02:59:25 UTC	2020-07-02 02:53:23 UTC	118	2020-07-02 03:00:14 UTC	Male	Millennial	White	4	Caleb	Taylor	Religion	DodgerBlue0011	1	0	9239		FALSE	86	410.592054	0	2	32	Female	No	[<qu>White<qu>]	3	WA	Urban	$40<com>000 - $59<com>999	Working full-time	Single<com> never married	12	2	Hardcover	[<qu>History<qu><com> <qu>Religion<qu><com> <qu>Fantasy<qu>]	2	3	3	3	2	$9.99	$8.99	Religion
9239	2	2020-07-02 02:01:25 UTC		2020-07-02 02:57:18 UTC	118	2020-07-02 03:00:14 UTC	Female	Boomer	Black	3	Betty	Williams	Business	Mystic4363	0	1	9240	9238	FALSE	-149	176.240061	0	0	32	Female	No	[<qu>White<qu>]	3	WA	Urban	$40<com>000 - $59<com>999	Working full-time	Single<com> never married	12	2	Hardcover	[<qu>History<qu><com> <qu>Religion<qu><com> <qu>Fantasy<qu>]	2	2	3	3	2	$9.99	$8.99	Business
9240	2	2020-07-02 02:01:25 UTC		2020-07-02 02:58:34 UTC	118	2020-07-02 03:00:14 UTC	Male	GenX	White	5	Tim	Moore	Political Science or Law	Iron6823	2	2		9239	FALSE	-225	99.822123	0	1	32	Female	No	[<qu>White<qu>]	3	WA	Urban	$40<com>000 - $59<com>999	Working full-time	Single<com> never married	12	2	Hardcover	[<qu>History<qu><com> <qu>Religion<qu><com> <qu>Fantasy<qu>]	2	1	3	3	0	$9.99	$8.99	Political Science or Law				No bugs.
9265	2	2020-07-02 02:01:27 UTC	2020-07-02 02:59:27 UTC	2020-07-02 02:50:24 UTC	119	2020-07-02 02:54:30 UTC	Female	Boomer	White	3	Joan	Wilson	Mystery	Alto4798	0	0	9266		FALSE	80	246.15351	0	0	68	Male	No	[<qu>White<qu>]	3	CA	Rural	$20<com>000 - $39<com>999	Working full-time	Married	13	9	Ebook	[<qu>History<qu><com> <qu>Political Science or Law<qu><com> <qu>Social Science<qu><com> <qu>Mystery<qu><com> <qu>Science Fiction<qu><com> <qu>Thriller<qu>]	3	3	4	3	3	$46.99	$30.99	Mystery
9266	2	2020-07-02 02:01:27 UTC		2020-07-02 02:52:46 UTC	119	2020-07-02 02:54:30 UTC	Male	Millennial	Black	3	Caleb	Jackson	Romance	Parchment5698	2	1	9267	9265	FALSE	-62	104.239817	0	1	68	Male	No	[<qu>White<qu>]	3	CA	Rural	$20<com>000 - $39<com>999	Working full-time	Married	13	9	Ebook	[<qu>History<qu><com> <qu>Political Science or Law<qu><com> <qu>Social Science<qu><com> <qu>Mystery<qu><com> <qu>Science Fiction<qu><com> <qu>Thriller<qu>]	2	2	4	3	3	$47.99	$40.99	Romance
9267	2	2020-07-02 02:01:27 UTC		2020-07-02 02:53:51 UTC	119	2020-07-02 02:54:30 UTC	Female	GenX	Black	1	Dawn	Brown	Religion	Geyser2296	0	2		9266	FALSE	-127	39.447765	0	0	68	Male	No	[<qu>White<qu>]	3	CA	Rural	$20<com>000 - $39<com>999	Working full-time	Married	13	9	Ebook	[<qu>History<qu><com> <qu>Political Science or Law<qu><com> <qu>Social Science<qu><com> <qu>Mystery<qu><com> <qu>Science Fiction<qu><com> <qu>Thriller<qu>]	3	3	3	4	3	$31.99	$30.99	Medical				good
9439	2	2020-07-02 03:00:04 UTC	2020-07-02 03:58:04 UTC	2020-07-02 03:07:15 UTC	120	2020-07-02 03:10:13 UTC	Female	GenX	White	4	Wendy	Anderson	Cooking	MoonMist3146	1	0	9440		FALSE	55	177.79346	1	4	25	Male	No	[<qu>Asian<qu>]	2	NV	Urban	$19<com>999 or less	In school	Divorced	3	0	Hardcover	[<qu>Science<qu><com> <qu>Technology<qu>]	0	0	0	0	0	$0.99	$0.99	Cooking
9440	2	2020-07-02 03:00:04 UTC		2020-07-02 03:09:19 UTC	120	2020-07-02 03:10:13 UTC	Female	Millennial	White	0	Samantha	Taylor	Romance	Parchment5698	0	1	9441	9439	FALSE	-69	54.213695	0	0	25	Male	No	[<qu>Asian<qu>]	2	NV	Urban	$19<com>999 or less	In school	Divorced	3	0	Hardcover	[<qu>Science<qu><com> <qu>Technology<qu>]	0	0	0	0	0	$0.99	$0.99	Romance
9441	2	2020-07-02 03:00:04 UTC		2020-07-02 03:09:43 UTC	120	2020-07-02 03:10:13 UTC	Female	Boomer	White	4	Helen	Smith	Social Science	Aluminium4229	1	2		9440	FALSE	-93	30.507174	0	0	25	Male	No	[<qu>Asian<qu>]	2	NV	Urban	$19<com>999 or less	In school	Divorced	3	0	Hardcover	[<qu>Science<qu><com> <qu>Technology<qu>]	0	0	0	0	0	$0.99	$0.99	Political Science or Law				No
9448	2	2020-07-02 03:00:05 UTC	2020-07-02 03:58:05 UTC	2020-07-02 03:20:48 UTC	121	2020-07-02 03:24:49 UTC	Female	Boomer	Black	4	Betty	Williams	Business	Mystic4363	0	0	9449		FALSE	83	241.742275	7	11	32	Male	No	[<qu>White<qu>]	4	PA	Rural	$40<com>000 - $59<com>999	Temporarily not working	Married	100	12	Hardcover	[<qu>History<qu><com> <qu>Political Science or Law<qu><com> <qu>Medical<qu><com> <qu>Religion<qu><com> <qu>Science<qu><com> <qu>Social Science<qu><com> <qu>Fantasy<qu><com> <qu>Mystery<qu><com> <qu>Romance<qu><com> <qu>Science Fiction<qu>]	0	0	2	1	0	$14.99	$0	Business
9449	2	2020-07-02 03:00:05 UTC		2020-07-02 03:23:13 UTC	121	2020-07-02 03:24:49 UTC	Female	GenX	Black	5	Tina	White	Social Science	Dune4161	2	1	9450	9448	FALSE	-62	96.116954	0	4	32	Male	No	[<qu>White<qu>]	4	PA	Rural	$40<com>000 - $59<com>999	Temporarily not working	Married	100	12	Hardcover	[<qu>History<qu><com> <qu>Political Science or Law<qu><com> <qu>Medical<qu><com> <qu>Religion<qu><com> <qu>Science<qu><com> <qu>Social Science<qu><com> <qu>Fantasy<qu><com> <qu>Mystery<qu><com> <qu>Romance<qu><com> <qu>Science Fiction<qu>]	2	2	2	2	1	$14.99	$10.99	Social Science
9450	2	2020-07-02 03:00:05 UTC		2020-07-02 03:23:59 UTC	121	2020-07-02 03:24:49 UTC	Female	GenX	White	3	Jill	Davis	Medical	PaleSky2924	2	2		9449	FALSE	-108	50.147377	0	4	32	Male	No	[<qu>White<qu>]	4	PA	Rural	$40<com>000 - $59<com>999	Temporarily not working	Married	100	12	Hardcover	[<qu>History<qu><com> <qu>Political Science or Law<qu><com> <qu>Medical<qu><com> <qu>Religion<qu><com> <qu>Science<qu><com> <qu>Social Science<qu><com> <qu>Fantasy<qu><com> <qu>Mystery<qu><com> <qu>Romance<qu><com> <qu>Science Fiction<qu>]	2	2	2	2	2	$22.99	$15.99	Medical				No issues.
9481	2	2020-07-02 03:00:07 UTC	2020-07-02 03:58:07 UTC	2020-07-02 03:20:24 UTC	122	2020-07-02 03:25:27 UTC	Female	Millennial	White	3	Taylor	White	Science	SteelBlue1596	2	0	9482		FALSE	81	302.817781	7	11	50	Female	No	[<qu>White<qu>]	3	AZ	Urban	$40<com>000 - $59<com>999	Working full-time	Divorced	21	10	Audiobook	[<qu>History<qu><com> <qu>Science<qu><com> <qu>Social Science<qu><com> <qu>Fantasy<qu><com> <qu>Mystery<qu><com> <qu>Science Fiction<qu>]	3	3	3	3	2	$9.99	$9.99	Science
9482	2	2020-07-02 03:00:07 UTC		2020-07-02 03:22:52 UTC	122	2020-07-02 03:25:27 UTC	Female	Boomer	Black	2	Helen	Jackson	Mystery	AlizarinCrimson2156	2	1	9483	9481	FALSE	-67	154.900963	0	4	50	Female	No	[<qu>White<qu>]	3	AZ	Urban	$40<com>000 - $59<com>999	Working full-time	Divorced	21	10	Audiobook	[<qu>History<qu><com> <qu>Science<qu><com> <qu>Social Science<qu><com> <qu>Fantasy<qu><com> <qu>Mystery<qu><com> <qu>Science Fiction<qu>]	3	3	3	4	3	$9.99	$9.99	Mystery
9483	2	2020-07-02 03:00:07 UTC		2020-07-02 03:23:55 UTC	122	2020-07-02 03:25:27 UTC	Male	Boomer	White	5	Harry	Williams	Fantasy	NightRider3339	0	2		9482	FALSE	-130	92.064124	0	4	50	Female	No	[<qu>White<qu>]	3	AZ	Urban	$40<com>000 - $59<com>999	Working full-time	Divorced	21	10	Audiobook	[<qu>History<qu><com> <qu>Science<qu><com> <qu>Social Science<qu><com> <qu>Fantasy<qu><com> <qu>Mystery<qu><com> <qu>Science Fiction<qu>]	2	3	4	4	1	$9.99	$9.99	Fantasy				I did not find any bugs on this hit. Are these real books? They look good but I<qu>m too lazy to write down the titles. Also<com> I don<qu>t think I<qu>ll get credit for this<com> because I didn<qu>t open a new tab and therefore will not be able to submit the code into MTurk.
9505	2	2020-07-02 03:00:09 UTC	2020-07-02 03:58:09 UTC	2020-07-02 03:08:04 UTC	123	2020-07-02 03:18:04 UTC	Female	Millennial	White	2	Madison	Davis	Fantasy	NightRider3339	0	0	9506		FALSE	241	599.323069	0	0	60	Female	No	[<qu>White<qu>]	3	GA	Suburban	I<qu>d rather not say	Temporarily not working	Divorced	0	2	Audiobook	[<qu>Business<qu>]	0	0	2	2	0	$9.99	$9.99	Thriller
9506	2	2020-07-02 03:00:09 UTC		2020-07-02 03:14:10 UTC	123	2020-07-02 03:18:04 UTC	Female	Millennial	Black	2	Lauren	Jones	Cooking	Abbey0217	2	1	9507	9505	FALSE	-125	233.202959	0	0	60	Female	No	[<qu>White<qu>]	3	GA	Suburban	I<qu>d rather not say	Temporarily not working	Divorced	0	2	Audiobook	[<qu>Business<qu>]	2	3	3	4	3	$14.99	$19.99	Cooking
9507	2	2020-07-02 03:00:09 UTC		2020-07-02 03:15:54 UTC	123	2020-07-02 03:18:04 UTC	Male	Millennial	White	5	Tyler	Smith	Political Science or Law	Iron4236	2	2		9506	FALSE	-229	129.91841	0	0	60	Female	No	[<qu>White<qu>]	3	GA	Suburban	I<qu>d rather not say	Temporarily not working	Divorced	0	2	Audiobook	[<qu>Business<qu>]	2	3	3	3	2	$9.99	$4.99	Political Science or Law				NO BUGS<com> INTERESTING SURVEY
9508	2	2020-07-02 03:00:09 UTC	2020-07-02 03:58:09 UTC	2020-07-02 03:03:09 UTC	124	2020-07-02 03:15:59 UTC	Male	Millennial	Black	4	Dustin	Anderson	Science	Cabaret6802	1	0	9509		FALSE	397	769.733341	0	0	32	Female	No	[<qu>Black or African American<qu>]	2	LA	Urban	$80<com>000 - $99<com>999	Keeping house	Married	7	4	Paperback	[<qu>Medical<qu><com> <qu>Social Science<qu><com> <qu>Romance<qu>]	3	3	3	4	3	$16.99	$20.99	Science
9509	2	2020-07-02 03:00:09 UTC		2020-07-02 03:12:46 UTC	124	2020-07-02 03:15:59 UTC	Female	GenX	Black	3	Michele	Thomas	History	Vanilla3020	1	1	9510	9508	FALSE	-180	192.3135	0	0	32	Female	No	[<qu>Black or African American<qu>]	2	LA	Urban	$80<com>000 - $99<com>999	Keeping house	Married	7	4	Paperback	[<qu>Medical<qu><com> <qu>Social Science<qu><com> <qu>Romance<qu>]	1	1	2	3	0	$15.99	$10.99	History
9510	2	2020-07-02 03:00:09 UTC		2020-07-02 03:14:21 UTC	124	2020-07-02 03:15:59 UTC	Male	Millennial	White	0	Alexander	Miller	Social Science	Aluminium4229	2	2		9509	FALSE	-275	97.992804	0	0	32	Female	No	[<qu>Black or African American<qu>]	2	LA	Urban	$80<com>000 - $99<com>999	Keeping house	Married	7	4	Paperback	[<qu>Medical<qu><com> <qu>Social Science<qu><com> <qu>Romance<qu>]	3	3	2	3	2	$12.99	$12.99	Social Science				No bugs were found
9514	2	2020-07-02 03:00:09 UTC	2020-07-02 03:58:09 UTC	2020-07-02 03:02:16 UTC	125	2020-07-02 03:10:49 UTC	Male	Boomer	White	2	Leonard	Smith	Medical	TropicalBlue0116	2	0	9515		FALSE	201	512.839168	1	1	25	Male	No	[<qu>White<qu>]	3	CA	Suburban	$60<com>000 - $79<com>999	Working full-time	Single<com> never married	8	8	Paperback	[<qu>Religion<qu><com> <qu>Technology<qu><com> <qu>Fantasy<qu>]	3	3	3	2	3	$29.99	$48.99	Technology
9515	2	2020-07-02 03:00:09 UTC		2020-07-02 03:07:08 UTC	125	2020-07-02 03:10:49 UTC	Female	GenX	White	5	Tammy	Wilson	Cooking	Abbey0217	1	1	9516	9514	FALSE	-91	221.22294	0	2	25	Male	No	[<qu>White<qu>]	3	CA	Suburban	$60<com>000 - $79<com>999	Working full-time	Single<com> never married	8	8	Paperback	[<qu>Religion<qu><com> <qu>Technology<qu><com> <qu>Fantasy<qu>]	3	2	2	4	3	$35.99	$40.99	Cooking
9516	2	2020-07-02 03:00:09 UTC		2020-07-02 03:08:44 UTC	125	2020-07-02 03:10:49 UTC	Male	Boomer	White	5	Howard	Thomas	Religion	Geyser2296	1	2		9515	FALSE	-187	124.642668	0	1	25	Male	No	[<qu>White<qu>]	3	CA	Suburban	$60<com>000 - $79<com>999	Working full-time	Single<com> never married	8	8	Paperback	[<qu>Religion<qu><com> <qu>Technology<qu><com> <qu>Fantasy<qu>]	2	2	3	3	2	$24.99	$47.99	Religion				None
9517	2	2020-07-02 03:00:09 UTC	2020-07-02 03:58:09 UTC	2020-07-02 03:16:30 UTC	126	2020-07-02 03:27:26 UTC	Male	GenX	White	2	Darryl	Taylor	Technology	Alto1499	2	0	9518		FALSE	145	656.260186	0	1	65	Male	Yes	[<qu>Black or African American<qu>]	4	MO	Urban	$60<com>000 - $79<com>999	Working full-time	Married	5	5	Paperback	[<qu>Business<qu><com> <qu>History<qu><com> <qu>Medical<qu><com> <qu>Science<qu><com> <qu>Social Science<qu>]	2	3	3	3	2	$24.99	$29.99	Science
9518	2	2020-07-02 03:00:09 UTC		2020-07-02 03:21:50 UTC	126	2020-07-02 03:27:26 UTC	Female	GenX	White	5	Tracy	Smith	Medical	Coriander6438	0	1	9519	9517	FALSE	-175	335.997747	0	1	65	Male	Yes	[<qu>Black or African American<qu>]	4	MO	Urban	$60<com>000 - $79<com>999	Working full-time	Married	5	5	Paperback	[<qu>Business<qu><com> <qu>History<qu><com> <qu>Medical<qu><com> <qu>Science<qu><com> <qu>Social Science<qu>]	3	2	4	3	3	$36.99	$38.99	Science
9519	2	2020-07-02 03:00:09 UTC		2020-07-02 03:26:13 UTC	126	2020-07-02 03:27:26 UTC	Female	Boomer	White	2	Marilyn	White	Cooking	Abbey0217	2	2		9518	FALSE	-438	72.959474	0	0	65	Male	Yes	[<qu>Black or African American<qu>]	4	MO	Urban	$60<com>000 - $79<com>999	Working full-time	Married	5	5	Paperback	[<qu>Business<qu><com> <qu>History<qu><com> <qu>Medical<qu><com> <qu>Science<qu><com> <qu>Social Science<qu>]	2	2	3	3	3	$26.99	$26.99	Medical				good study
9532	2	2020-07-02 03:00:10 UTC	2020-07-02 03:58:10 UTC	2020-07-02 03:00:26 UTC	127	2020-07-02 03:12:57 UTC	Male	Boomer	Black	3	Ralph	Jackson	Medical	TropicalBlue0116	0	0	9533		FALSE	420	751.44535	1	1	27	Female	No	[<qu>White<qu>]	3	MI	Suburban	$19<com>999 or less	Working full-time	Married	3	11	Hardcover	[<qu>Business<qu><com> <qu>Religion<qu>]	3	3	3	3	2	$26.99	$37.99	Science
9533	2	2020-07-02 03:00:10 UTC		2020-07-02 03:08:02 UTC	127	2020-07-02 03:12:57 UTC	Male	GenX	Black	0	Jamie	White	Science	Bunting4404	2	1	9534	9532	FALSE	-36	294.870882	0	0	27	Female	No	[<qu>White<qu>]	3	MI	Suburban	$19<com>999 or less	Working full-time	Married	3	11	Hardcover	[<qu>Business<qu><com> <qu>Religion<qu>]	3	3	3	3	2	$30.99	$36.99	Social Science
9534	2	2020-07-02 03:00:10 UTC		2020-07-02 03:08:44 UTC	127	2020-07-02 03:12:57 UTC	Male	GenX	White	5	Tim	Anderson	Fantasy	HeavyMetal1508	2	2		9533	FALSE	-78	253.100074	0	0	27	Female	No	[<qu>White<qu>]	3	MI	Suburban	$19<com>999 or less	Working full-time	Married	3	11	Hardcover	[<qu>Business<qu><com> <qu>Religion<qu>]	1	2	4	4	3	$43.99	$48.99	Social Science				none<line>
9577	2	2020-07-02 03:00:13 UTC	2020-07-02 03:58:13 UTC	2020-07-02 03:01:35 UTC	128	2020-07-02 03:06:08 UTC	Male	Boomer	Black	2	Albert	Johnson	Technology	GrayNickel1470	0	0	9578		FALSE	78	273.156618	0	0	25	Male	No	[<qu>White<qu>]	3	IL	Suburban	$20<com>000 - $39<com>999	Working full-time	Married	4	7	Paperback	[<qu>Medical<qu><com> <qu>Technology<qu><com> <qu>Fantasy<qu>]	1	1	3	3	2	$16.99	$27.99	Science
9578	2	2020-07-02 03:00:13 UTC		2020-07-02 03:04:17 UTC	128	2020-07-02 03:06:08 UTC	Female	Millennial	Black	3	Madison	Thomas	Political Science or Law	Iron4236	0	1	9579	9577	FALSE	-84	111.641686	0	0	25	Male	No	[<qu>White<qu>]	3	IL	Suburban	$20<com>000 - $39<com>999	Working full-time	Married	4	7	Paperback	[<qu>Medical<qu><com> <qu>Technology<qu><com> <qu>Fantasy<qu>]	2	2	3	3	3	$25.99	$31.99	Science
9579	2	2020-07-02 03:00:13 UTC		2020-07-02 03:04:59 UTC	128	2020-07-02 03:06:08 UTC	Female	Boomer	White	5	Marilyn	Taylor	Romance	Vanilla6051	1	2		9578	FALSE	-126	69.268494	0	0	25	Male	No	[<qu>White<qu>]	3	IL	Suburban	$20<com>000 - $39<com>999	Working full-time	Married	4	7	Paperback	[<qu>Medical<qu><com> <qu>Technology<qu><com> <qu>Fantasy<qu>]	1	2	1	4	1	$21.99	$18.99	Social Science				no
9643	2	2020-07-02 03:00:17 UTC	2020-07-02 03:58:17 UTC	2020-07-02 03:50:37 UTC	129	2020-07-02 03:53:40 UTC	Female	Millennial	White	2	Brittany	Thomas	Business	OxfordBlue3102	2	0	9644		FALSE	57	182.7366	0	0	23	Male	No	[<qu>White<qu>]	0	MO	Urban	$20<com>000 - $39<com>999	Working part-time	Single<com> never married	12	12	Hardcover	[<qu>History<qu><com> <qu>Science<qu><com> <qu>Fantasy<qu><com> <qu>Science Fiction<qu><com> <qu>Thriller<qu>]	0	1	3	2	0	$19.99	$0	Business
9644	2	2020-07-02 03:00:17 UTC		2020-07-02 03:52:25 UTC	129	2020-07-02 03:53:40 UTC	Male	Boomer	Black	4	Albert	Johnson	Fantasy	HeavyMetal1508	2	1	9645	9643	FALSE	-51	74.523895	0	0	23	Male	No	[<qu>White<qu>]	0	MO	Urban	$20<com>000 - $39<com>999	Working part-time	Single<com> never married	12	12	Hardcover	[<qu>History<qu><com> <qu>Science<qu><com> <qu>Fantasy<qu><com> <qu>Science Fiction<qu><com> <qu>Thriller<qu>]	2	1	2	2	2	$19.99	$19.99	Fantasy
9645	2	2020-07-02 03:00:17 UTC		2020-07-02 03:52:56 UTC	129	2020-07-02 03:53:40 UTC	Male	GenX	Black	3	Jeff	White	Thriller	Firefly6744	2	2		9644	FALSE	-82	43.354942	0	0	23	Male	No	[<qu>White<qu>]	0	MO	Urban	$20<com>000 - $39<com>999	Working part-time	Single<com> never married	12	12	Hardcover	[<qu>History<qu><com> <qu>Science<qu><com> <qu>Fantasy<qu><com> <qu>Science Fiction<qu><com> <qu>Thriller<qu>]	3	3	3	3	2	$24.99	$19.99	Thriller				No bugs. Thank you!
9649	2	2020-07-02 03:00:17 UTC	2020-07-02 03:58:17 UTC	2020-07-02 03:01:40 UTC	130	2020-07-02 03:04:57 UTC	Female	GenX	Black	1	Michele	Miller	Romance	Zeus7148	0	0	9650		FALSE	75	196.498989	0	0	67	Male	No	[<qu>White<qu>]	3	CA	Urban	$80<com>000 - $99<com>999	Working full-time	Married	2	1	Paperback	[<qu>Business<qu><com> <qu>Technology<qu>]	1	1	2	1	1	$21.99	$10.99	Medical
9650	2	2020-07-02 03:00:17 UTC		2020-07-02 03:03:40 UTC	130	2020-07-02 03:04:57 UTC	Male	GenX	Black	3	Jeff	Johnson	Science Fiction	CodGray4453	2	1	9651	9649	FALSE	-45	76.951765	0	0	67	Male	No	[<qu>White<qu>]	3	CA	Urban	$80<com>000 - $99<com>999	Working full-time	Married	2	1	Paperback	[<qu>Business<qu><com> <qu>Technology<qu>]	2	1	2	2	1	$11.99	$17.99	Medical
9651	2	2020-07-02 03:00:17 UTC		2020-07-02 03:04:11 UTC	130	2020-07-02 03:04:57 UTC	Female	Boomer	White	3	Gloria	Jones	Business	Mystic4363	1	2		9650	FALSE	-76	46.05406	0	1	67	Male	No	[<qu>White<qu>]	3	CA	Urban	$80<com>000 - $99<com>999	Working full-time	Married	2	1	Paperback	[<qu>Business<qu><com> <qu>Technology<qu>]	1	1	2	2	1	$6.99	$17.99	Social Science				good
9664	2	2020-07-02 03:00:18 UTC	2020-07-02 03:58:18 UTC	2020-07-02 03:55:11 UTC	131	2020-07-02 03:59:09 UTC	Male	Millennial	Black	1	Tyler	Moore	Science	Bunting4404	2	0	9665		FALSE	78	238.196881	0	0	22	Male	Yes	[<qu>White<qu>]	3	NY	Urban	$40<com>000 - $59<com>999	Working full-time	Single<com> never married	14	10	Ebook	[<qu>Business<qu><com> <qu>Cooking<qu><com> <qu>History<qu><com> <qu>Medical<qu><com> <qu>Science<qu><com> <qu>Social Science<qu><com> <qu>Technology<qu><com> <qu>Fantasy<qu><com> <qu>Mystery<qu><com> <qu>Romance<qu><com> <qu>Science Fiction<qu><com> <qu>Thriller<qu>]	3	2	3	4	3	$20.99	$20.99	Technology
9665	2	2020-07-02 03:00:18 UTC		2020-07-02 03:57:24 UTC	131	2020-07-02 03:59:09 UTC	Male	Boomer	White	0	Howard	Williams	Cooking	MoonMist3146	1	1	9666	9664	FALSE	-55	104.959006	0	0	22	Male	Yes	[<qu>White<qu>]	3	NY	Urban	$40<com>000 - $59<com>999	Working full-time	Single<com> never married	14	10	Ebook	[<qu>Business<qu><com> <qu>Cooking<qu><com> <qu>History<qu><com> <qu>Medical<qu><com> <qu>Science<qu><com> <qu>Social Science<qu><com> <qu>Technology<qu><com> <qu>Fantasy<qu><com> <qu>Mystery<qu><com> <qu>Romance<qu><com> <qu>Science Fiction<qu><com> <qu>Thriller<qu>]	3	3	4	3	3	$15.99	$15.99	Technology
9666	2	2020-07-02 03:00:18 UTC		2020-07-02 03:58:03 UTC	131	2020-07-02 03:59:09 UTC	Female	Boomer	Black	5	Ruth	Anderson	Romance	Vanilla6051	2	2		9665	FALSE	-94	65.89752	0	0	22	Male	Yes	[<qu>White<qu>]	3	NY	Urban	$40<com>000 - $59<com>999	Working full-time	Single<com> never married	14	10	Ebook	[<qu>Business<qu><com> <qu>Cooking<qu><com> <qu>History<qu><com> <qu>Medical<qu><com> <qu>Science<qu><com> <qu>Social Science<qu><com> <qu>Technology<qu><com> <qu>Fantasy<qu><com> <qu>Mystery<qu><com> <qu>Romance<qu><com> <qu>Science Fiction<qu><com> <qu>Thriller<qu>]	2	3	4	3	3	$10.99	$10.99	Romance				Very useful Task for me
9679	2	2020-07-02 03:00:19 UTC	2020-07-02 03:58:19 UTC	2020-07-02 03:06:28 UTC	132	2020-07-02 03:13:21 UTC	Female	Boomer	Black	3	Dorothy	Thomas	Medical	TropicalBlue0116	0	0	9680		FALSE	142	413.209439	1	1	37	Female	No	[<qu>White<qu>]	3	CT	Urban	$40<com>000 - $59<com>999	Working full-time	Married	17	9	Audiobook	[<qu>Cooking<qu><com> <qu>Religion<qu><com> <qu>Science<qu><com> <qu>Social Science<qu><com> <qu>Romance<qu><com> <qu>Science Fiction<qu>]	3	3	3	3	3	$24.99	$34.99	Science
9680	2	2020-07-02 03:00:19 UTC		2020-07-02 03:10:33 UTC	132	2020-07-02 03:13:21 UTC	Male	Millennial	Black	5	Dylan	Brown	Cooking	Abbey0217	2	1	9681	9679	FALSE	-103	168.43185	0	0	37	Female	No	[<qu>White<qu>]	3	CT	Urban	$40<com>000 - $59<com>999	Working full-time	Married	17	9	Audiobook	[<qu>Cooking<qu><com> <qu>Religion<qu><com> <qu>Science<qu><com> <qu>Social Science<qu><com> <qu>Romance<qu><com> <qu>Science Fiction<qu>]	3	3	4	4	3	$14.99	$24.99	Cooking
9681	2	2020-07-02 03:00:19 UTC		2020-07-02 03:11:48 UTC	132	2020-07-02 03:13:21 UTC	Male	Boomer	White	4	Ralph	Taylor	Religion	Firefly1795	2	2		9680	FALSE	-178	93.255015	0	0	37	Female	No	[<qu>White<qu>]	3	CT	Urban	$40<com>000 - $59<com>999	Working full-time	Married	17	9	Audiobook	[<qu>Cooking<qu><com> <qu>Religion<qu><com> <qu>Science<qu><com> <qu>Social Science<qu><com> <qu>Romance<qu><com> <qu>Science Fiction<qu>]	2	1	3	2	1	$4.99	$14.99	Mystery				nice surveys there is no bugs in this hits
9703	2	2020-07-02 03:00:20 UTC	2020-07-02 03:58:20 UTC	2020-07-02 03:02:23 UTC	133	2020-07-02 03:10:43 UTC	Female	Boomer	White	2	Virginia	Jackson	History	Swirl6400	0	0	9704		FALSE	190	499.675882	2	3	25	Female	No	[<qu>White<qu>]	3	NC	Urban	$60<com>000 - $79<com>999	Working full-time	Single<com> never married	6	4	Ebook	[<qu>Religion<qu><com> <qu>Science<qu><com> <qu>Thriller<qu>]	3	3	3	3	2	$24.99	$39.99	Mystery
9704	2	2020-07-02 03:00:20 UTC		2020-07-02 03:07:18 UTC	133	2020-07-02 03:10:43 UTC	Male	Boomer	Black	2	Harry	Davis	Technology	BlueZodiac6819	1	1	9705	9703	FALSE	-105	205.40825	0	1	25	Female	No	[<qu>White<qu>]	3	NC	Urban	$60<com>000 - $79<com>999	Working full-time	Single<com> never married	6	4	Ebook	[<qu>Religion<qu><com> <qu>Science<qu><com> <qu>Thriller<qu>]	3	2	4	3	2	$42.99	$47.99	Science
9705	2	2020-07-02 03:00:20 UTC		2020-07-02 03:09:19 UTC	133	2020-07-02 03:10:43 UTC	Female	GenX	White	3	Tonya	Johnson	Science	Cabaret6802	2	2		9704	FALSE	-226	84.158766	0	1	25	Female	No	[<qu>White<qu>]	3	NC	Urban	$60<com>000 - $79<com>999	Working full-time	Single<com> never married	6	4	Ebook	[<qu>Religion<qu><com> <qu>Science<qu><com> <qu>Thriller<qu>]	3	1	3	2	2	$40.99	$48.99	Science				Nil
9730	2	2020-07-02 03:00:22 UTC	2020-07-02 03:58:22 UTC	2020-07-02 03:31:48 UTC	134	2020-07-02 03:37:48 UTC	Male	Boomer	Black	3	Albert	Johnson	Technology	GrayNickel1470	0	0	9731		FALSE	72	360.040217	1	2	38	Male	No	[<qu>Asian<qu>]	4	MA	Urban	$60<com>000 - $79<com>999	Working full-time	Married	10	5	Audiobook	[<qu>Cooking<qu><com> <qu>Medical<qu><com> <qu>Science<qu><com> <qu>Technology<qu>]	2	1	3	2	2	$15.99	$19.99	Technology
9731	2	2020-07-02 03:00:22 UTC		2020-07-02 03:35:09 UTC	134	2020-07-02 03:37:48 UTC	Female	GenX	White	5	Dawn	Brown	Religion	Geyser2296	0	1	9732	9730	FALSE	-129	158.496965	0	0	38	Male	No	[<qu>Asian<qu>]	4	MA	Urban	$60<com>000 - $79<com>999	Working full-time	Married	10	5	Audiobook	[<qu>Cooking<qu><com> <qu>Medical<qu><com> <qu>Science<qu><com> <qu>Technology<qu>]	0	1	1	1	0	$10.99	$11.99	Medical
9732	2	2020-07-02 03:00:22 UTC		2020-07-02 03:36:45 UTC	134	2020-07-02 03:37:48 UTC	Female	GenX	White	4	Tonya	Jackson	Science Fiction	CodGray4453	0	2		9731	FALSE	-225	62.478402	0	0	38	Male	No	[<qu>Asian<qu>]	4	MA	Urban	$60<com>000 - $79<com>999	Working full-time	Married	10	5	Audiobook	[<qu>Cooking<qu><com> <qu>Medical<qu><com> <qu>Science<qu><com> <qu>Technology<qu>]	1	1	2	3	1	$12.99	$14.99	Science Fiction				All worked well
9739	2	2020-07-02 03:00:23 UTC	2020-07-02 03:58:23 UTC	2020-07-02 03:31:31 UTC	135	2020-07-02 03:39:45 UTC	Male	GenX	White	4	Jon	Jones	Political Science or Law	Iron4236	0	0	9740		FALSE	96	493.939827	5	21	28	Male	No	[<qu>White<qu>]	3	TX	Urban	$80<com>000 - $99<com>999	Working full-time	Married	7	4	Hardcover	[<qu>Business<qu><com> <qu>Medical<qu>]	2	2	2	4	3	$26.99	$14.99	Business
9740	2	2020-07-02 03:00:23 UTC		2020-07-02 03:35:43 UTC	135	2020-07-02 03:39:45 UTC	Male	GenX	Black	4	Troy	Davis	Religion	Geyser2296	0	1	9741	9739	FALSE	-156	241.074474	0	6	28	Male	No	[<qu>White<qu>]	3	TX	Urban	$80<com>000 - $99<com>999	Working full-time	Married	7	4	Hardcover	[<qu>Business<qu><com> <qu>Medical<qu>]	2	3	3	3	3	$25.99	$16.99	Science Fiction
9741	2	2020-07-02 03:00:23 UTC		2020-07-02 03:37:15 UTC	135	2020-07-02 03:39:45 UTC	Female	Boomer	White	5	Marilyn	Johnson	Technology	GrayNickel1470	1	2		9740	FALSE	-248	149.495084	0	4	28	Male	No	[<qu>White<qu>]	3	TX	Urban	$80<com>000 - $99<com>999	Working full-time	Married	7	4	Hardcover	[<qu>Business<qu><com> <qu>Medical<qu>]	3	3	4	4	3	$16.99	$41.99	Technology				NICE STUDY
9742	2	2020-07-02 03:00:23 UTC	2020-07-02 03:58:23 UTC	2020-07-02 03:01:10 UTC	136	2020-07-02 03:11:09 UTC	Female	Boomer	Black	3	Marilyn	Jones	Social Science	Dune4161	1	0	9743		FALSE	269	598.789909	5	8	40	Male	Yes	[<qu>Black or African American<qu>]	3	CA	Urban	$40<com>000 - $59<com>999	Working full-time	Married	2	5	Paperback	[<qu>Business<qu><com> <qu>Cooking<qu><com> <qu>History<qu><com> <qu>Science<qu><com> <qu>Social Science<qu>]	2	3	2	4	2	$23.99	$38.99	Business
9743	2	2020-07-02 03:00:23 UTC		2020-07-02 03:08:01 UTC	136	2020-07-02 03:11:09 UTC	Female	Boomer	Black	1	Betty	Wilson	Religion	Firefly1795	1	1	9744	9742	FALSE	-142	187.310925	0	0	40	Male	Yes	[<qu>Black or African American<qu>]	3	CA	Urban	$40<com>000 - $59<com>999	Working full-time	Married	2	5	Paperback	[<qu>Business<qu><com> <qu>Cooking<qu><com> <qu>History<qu><com> <qu>Science<qu><com> <qu>Social Science<qu>]	2	3	2	3	3	$33.99	$43.99	Technology
9744	2	2020-07-02 03:00:23 UTC		2020-07-02 03:09:34 UTC	136	2020-07-02 03:11:09 UTC	Male	Millennial	Black	1	Tyler	Miller	Technology	GrayNickel1470	1	2		9743	FALSE	-235	94.65931	0	1	40	Male	Yes	[<qu>Black or African American<qu>]	3	CA	Urban	$40<com>000 - $59<com>999	Working full-time	Married	2	5	Paperback	[<qu>Business<qu><com> <qu>Cooking<qu><com> <qu>History<qu><com> <qu>Science<qu><com> <qu>Social Science<qu>]	2	3	3	4	2	$37.99	$27.99	Medical				good
9760	2	2020-07-02 03:00:24 UTC	2020-07-02 03:58:24 UTC	2020-07-02 03:19:24 UTC	137	2020-07-02 03:25:05 UTC	Male	Boomer	Black	1	Louis	Wilson	Science	Cabaret6802	2	0	9761		FALSE	134	341.377324	0	0	27	Male	Yes	[<qu>White<qu>]	3	ND	Urban	$40<com>000 - $59<com>999	Working full-time	Married	6	6	Ebook	[<qu>Business<qu><com> <qu>Medical<qu><com> <qu>Social Science<qu><com> <qu>Romance<qu>]	3	3	4	3	2	$38.99	$43.99	Medical
9761	2	2020-07-02 03:00:24 UTC		2020-07-02 03:23:14 UTC	137	2020-07-02 03:25:05 UTC	Male	Millennial	White	0	Logan	Moore	History	Vanilla3020	2	1	9762	9760	FALSE	-96	111.152819	0	0	27	Male	Yes	[<qu>White<qu>]	3	ND	Urban	$40<com>000 - $59<com>999	Working full-time	Married	6	6	Ebook	[<qu>Business<qu><com> <qu>Medical<qu><com> <qu>Social Science<qu><com> <qu>Romance<qu>]	2	2	3	3	2	$22.99	$32.99	Religion
9762	2	2020-07-02 03:00:24 UTC		2020-07-02 03:24:05 UTC	137	2020-07-02 03:25:05 UTC	Female	GenX	White	1	Beth	Brown	Romance	Vanilla6051	1	2		9761	FALSE	-147	59.735334	0	0	27	Male	Yes	[<qu>White<qu>]	3	ND	Urban	$40<com>000 - $59<com>999	Working full-time	Married	6	6	Ebook	[<qu>Business<qu><com> <qu>Medical<qu><com> <qu>Social Science<qu><com> <qu>Romance<qu>]	3	3	3	4	2	$26.99	$36.99	Romance				Overall nice survey
9763	2	2020-07-02 03:00:24 UTC	2020-07-02 03:58:24 UTC	2020-07-02 03:08:44 UTC	138	2020-07-02 03:13:20 UTC	Female	Millennial	Black	4	Madison	Thomas	Political Science or Law	Iron4236	0	0	9764		FALSE	112	276.200494	1	1	36	Female	No	[<qu>White<qu>]	2	IN	Suburban	$40<com>000 - $59<com>999	Working full-time	Married	6	6	Hardcover	[<qu>Cooking<qu><com> <qu>Mystery<qu><com> <qu>Thriller<qu>]	1	1	1	1	1	$9.99	$14.99	Political Science or Law
9764	2	2020-07-02 03:00:24 UTC		2020-07-02 03:11:44 UTC	138	2020-07-02 03:13:20 UTC	Male	Boomer	Black	4	Leonard	Wilson	Thriller	Oil4277	2	1	9765	9763	FALSE	-68	95.824872	0	0	36	Female	No	[<qu>White<qu>]	2	IN	Suburban	$40<com>000 - $59<com>999	Working full-time	Married	6	6	Hardcover	[<qu>Cooking<qu><com> <qu>Mystery<qu><com> <qu>Thriller<qu>]	2	2	2	2	2	$9.99	$14.99	Political Science or Law
9765	2	2020-07-02 03:00:24 UTC		2020-07-02 03:12:30 UTC	138	2020-07-02 03:13:20 UTC	Male	Boomer	White	1	Fred	Davis	Science	Cabaret6802	0	2		9764	FALSE	-114	50.489453	0	0	36	Female	No	[<qu>White<qu>]	2	IN	Suburban	$40<com>000 - $59<com>999	Working full-time	Married	6	6	Hardcover	[<qu>Cooking<qu><com> <qu>Mystery<qu><com> <qu>Thriller<qu>]	0	0	0	0	0	$9.99	$14.99	Political Science or Law				none
9781	2	2020-07-02 03:00:25 UTC	2020-07-02 03:58:25 UTC	2020-07-02 03:20:40 UTC	139	2020-07-02 03:30:28 UTC	Female	Millennial	Black	2	Lauren	Thomas	Thriller	Piper6135	0	0	9782		FALSE	357	588.562237	2	2	40	Male	No	[<qu>White<qu>]	3	OR	Urban	$60<com>000 - $79<com>999	Working full-time	Single<com> never married	4	4	Hardcover	[<qu>Business<qu><com> <qu>Thriller<qu>]	1	2	3	3	0	$15.99	$20.99	Thriller
9782	2	2020-07-02 03:00:25 UTC		2020-07-02 03:27:49 UTC	139	2020-07-02 03:30:28 UTC	Male	GenX	White	1	Jamie	Davis	Romance	Vanilla6051	1	1	9783	9781	FALSE	-72	158.95613	0	0	40	Male	No	[<qu>White<qu>]	3	OR	Urban	$60<com>000 - $79<com>999	Working full-time	Single<com> never married	4	4	Hardcover	[<qu>Business<qu><com> <qu>Thriller<qu>]	1	3	3	3	1	$15.99	$20.99	Romance
9783	2	2020-07-02 03:00:25 UTC		2020-07-02 03:29:06 UTC	139	2020-07-02 03:30:28 UTC	Male	Boomer	White	2	Stanley	Johnson	Mystery	RobRoy2720	1	2		9782	FALSE	-149	82.204413	0	1	40	Male	No	[<qu>White<qu>]	3	OR	Urban	$60<com>000 - $79<com>999	Working full-time	Single<com> never married	4	4	Hardcover	[<qu>Business<qu><com> <qu>Thriller<qu>]	1	2	3	3	1	$15.99	$20.99	Thriller				none
9814	2	2020-07-02 03:00:27 UTC	2020-07-02 03:58:27 UTC	2020-07-02 03:20:20 UTC	140	2020-07-02 03:23:47 UTC	Male	Millennial	White	0	Ethan	Taylor	Science	Cabaret6802	0	0	9815		FALSE	82	206.440424	0	0	49	Male	Yes	[<qu>White<qu>]	3	AZ	Suburban	$20<com>000 - $39<com>999	Working full-time	Living with a partner	6	6	Audiobook	[<qu>Business<qu><com> <qu>Cooking<qu><com> <qu>Religion<qu><com> <qu>Social Science<qu><com> <qu>Technology<qu>]	1	2	1	2	1	$19.99	$24.99	Business
9815	2	2020-07-02 03:00:27 UTC		2020-07-02 03:22:31 UTC	140	2020-07-02 03:23:47 UTC	Female	Millennial	Black	4	Taylor	Davis	Political Science or Law	Mischka1736	2	1	9816	9814	FALSE	-49	75.878615	0	0	49	Male	Yes	[<qu>White<qu>]	3	AZ	Suburban	$20<com>000 - $39<com>999	Working full-time	Living with a partner	6	6	Audiobook	[<qu>Business<qu><com> <qu>Cooking<qu><com> <qu>Religion<qu><com> <qu>Social Science<qu><com> <qu>Technology<qu>]	1	0	3	2	3	$24.99	$20.99	History
9816	2	2020-07-02 03:00:27 UTC		2020-07-02 03:23:04 UTC	140	2020-07-02 03:23:47 UTC	Male	GenX	Black	1	Tim	Williams	Medical	Coriander6438	1	2		9815	FALSE	-82	43.09018	0	0	49	Male	Yes	[<qu>White<qu>]	3	AZ	Suburban	$20<com>000 - $39<com>999	Working full-time	Living with a partner	6	6	Audiobook	[<qu>Business<qu><com> <qu>Cooking<qu><com> <qu>Religion<qu><com> <qu>Social Science<qu><com> <qu>Technology<qu>]	1	2	2	1	3	$34.99	$26.99	Fantasy				good
9826	2	2020-07-02 03:00:28 UTC	2020-07-02 03:58:28 UTC	2020-07-02 03:43:40 UTC	141	2020-07-02 03:55:23 UTC	Male	Millennial	White	5	Zachary	Jackson	Medical	Coriander6438	2	0	9827		FALSE	503	702.518407	11	13	30	Female	No	[<qu>White<qu>]	3	IN	Urban	$100<com>000 - $149<com>999	Working full-time	Married	3	4	Paperback	[<qu>History<qu><com> <qu>Medical<qu><com> <qu>Science<qu>]	1	2	2	2	2	$15.99	$11.99	History
9827	2	2020-07-02 03:00:28 UTC		2020-07-02 03:53:41 UTC	141	2020-07-02 03:55:23 UTC	Male	GenX	Black	0	Dean	Wilson	Political Science or Law	Iron6823	1	1	9828	9826	FALSE	-98	101.578147	0	4	30	Female	No	[<qu>White<qu>]	3	IN	Urban	$100<com>000 - $149<com>999	Working full-time	Married	3	4	Paperback	[<qu>History<qu><com> <qu>Medical<qu><com> <qu>Science<qu>]	2	2	2	3	2	$15.99	$22.99	Science
9828	2	2020-07-02 03:00:28 UTC		2020-07-02 03:54:30 UTC	141	2020-07-02 03:55:23 UTC	Female	Millennial	White	3	Morgan	Miller	History	Vanilla3020	1	2		9827	FALSE	-147	52.334856	0	3	30	Female	No	[<qu>White<qu>]	3	IN	Urban	$100<com>000 - $149<com>999	Working full-time	Married	3	4	Paperback	[<qu>History<qu><com> <qu>Medical<qu><com> <qu>Science<qu>]	1	2	3	2	2	$20.99	$26.99	Business				NICE
9841	2	2020-07-02 03:00:29 UTC	2020-07-02 03:58:29 UTC	2020-07-02 03:30:48 UTC	142	2020-07-02 03:59:20 UTC	Male	Millennial	White	0	Caleb	Moore	Business	Mystic4363	1	0	9842		FALSE	346	1711.873106	0	0	38	Female	No	[<qu>White<qu>]	3	TN	Urban	$40<com>000 - $59<com>999	Working part-time	Married	17	16	Paperback	[<qu>Cooking<qu><com> <qu>History<qu><com> <qu>Science<qu><com> <qu>Technology<qu><com> <qu>Mystery<qu>]	3	2	2	2	3	$3.99	$4.99	Business
9842	2	2020-07-02 03:00:29 UTC		2020-07-02 03:44:50 UTC	142	2020-07-02 03:59:20 UTC	Male	GenX	White	1	Dean	Smith	Science	Cabaret6802	0	1	9843	9841	FALSE	-496	869.960731	0	0	38	Female	No	[<qu>White<qu>]	3	TN	Urban	$40<com>000 - $59<com>999	Working part-time	Married	17	16	Paperback	[<qu>Cooking<qu><com> <qu>History<qu><com> <qu>Science<qu><com> <qu>Technology<qu><com> <qu>Mystery<qu>]	3	3	2	2	2	$4.99	$4.99	Business
9843	2	2020-07-02 03:00:29 UTC		2020-07-02 03:54:21 UTC	142	2020-07-02 03:59:20 UTC	Male	Boomer	Black	2	Howard	Anderson	Political Science or Law	Iron4236	2	2		9842	FALSE	-1067	298.477071	0	0	38	Female	No	[<qu>White<qu>]	3	TN	Urban	$40<com>000 - $59<com>999	Working part-time	Married	17	16	Paperback	[<qu>Cooking<qu><com> <qu>History<qu><com> <qu>Science<qu><com> <qu>Technology<qu><com> <qu>Mystery<qu>]	3	2	2	2	3	$3.99	$4.99	Political Science or Law				nothing
9847	2	2020-07-02 03:00:30 UTC	2020-07-02 03:58:30 UTC	2020-07-02 03:02:16 UTC	143	2020-07-02 03:06:51 UTC	Female	GenX	White	4	Tracy	White	Business	Mystic4363	2	0	9848		FALSE	67	274.774532	0	0	26	Female	No	[<qu>White<qu>]	3	MN	Suburban	$40<com>000 - $59<com>999	Working full-time	Living with a partner	1	0	Paperback	[<qu>Mystery<qu>]	2	2	3	3	1	$15.99	$15.99	Business
9848	2	2020-07-02 03:00:30 UTC		2020-07-02 03:04:35 UTC	143	2020-07-02 03:06:51 UTC	Female	Boomer	Black	3	Helen	Jackson	Medical	TropicalBlue0116	1	1	9849	9847	FALSE	-72	136.435608	0	0	26	Female	No	[<qu>White<qu>]	3	MN	Suburban	$40<com>000 - $59<com>999	Working full-time	Living with a partner	1	0	Paperback	[<qu>Mystery<qu>]	1	1	2	2	0	$15.99	$4.99	Medical
9849	2	2020-07-02 03:00:30 UTC		2020-07-02 03:05:58 UTC	143	2020-07-02 03:06:51 UTC	Female	GenX	Black	4	Dawn	Davis	Fantasy	Celtic3578	1	2		9848	FALSE	-155	53.165789	0	0	26	Female	No	[<qu>White<qu>]	3	MN	Suburban	$40<com>000 - $59<com>999	Working full-time	Living with a partner	1	0	Paperback	[<qu>Mystery<qu>]	1	2	2	2	1	$15.99	$9.99	Fantasy				none
9865	2	2020-07-02 03:00:31 UTC	2020-07-02 03:58:31 UTC	2020-07-02 03:05:16 UTC	144	2020-07-02 03:20:19 UTC	Female	GenX	White	0	Tammy	Miller	Technology	Alto1499	0	0	9866		FALSE	474	902.27744	6	7	35	Male	Yes	[<qu>Black or African American<qu>]	3	NE	Urban	$40<com>000 - $59<com>999	Working full-time	Married	4	5	Paperback	[<qu>Business<qu><com> <qu>History<qu><com> <qu>Political Science or Law<qu><com> <qu>Medical<qu><com> <qu>Science<qu><com> <qu>Social Science<qu>]	3	3	3	3	3	$37.99	$47.99	Social Science
9866	2	2020-07-02 03:00:31 UTC		2020-07-02 03:16:31 UTC	144	2020-07-02 03:20:19 UTC	Female	Millennial	Black	3	Taylor	Wilson	Cooking	PickledBluewood5000	0	1	9867	9865	FALSE	-201	227.520088	0	0	35	Male	Yes	[<qu>Black or African American<qu>]	3	NE	Urban	$40<com>000 - $59<com>999	Working full-time	Married	4	5	Paperback	[<qu>Business<qu><com> <qu>History<qu><com> <qu>Political Science or Law<qu><com> <qu>Medical<qu><com> <qu>Science<qu><com> <qu>Social Science<qu>]	3	2	3	4	3	$27.99	$32.99	Science
9867	2	2020-07-02 03:00:31 UTC		2020-07-02 03:17:41 UTC	144	2020-07-02 03:20:19 UTC	Female	Millennial	Black	0	Samantha	Taylor	Social Science	RipeLemon4397	0	2		9866	FALSE	-271	157.390105	0	3	35	Male	Yes	[<qu>Black or African American<qu>]	3	NE	Urban	$40<com>000 - $59<com>999	Working full-time	Married	4	5	Paperback	[<qu>Business<qu><com> <qu>History<qu><com> <qu>Political Science or Law<qu><com> <qu>Medical<qu><com> <qu>Science<qu><com> <qu>Social Science<qu>]	3	3	3	3	3	$11.99	$21.99	Medical				nice
9877	2	2020-07-02 03:00:31 UTC	2020-07-02 03:58:32 UTC	2020-07-02 03:22:46 UTC	145	2020-07-02 03:25:50 UTC	Male	Millennial	Black	4	Caleb	Taylor	Cooking	PickledBluewood5000	1	0	9878		FALSE	72	184.031321	1	2	24	Male	No	[<qu>White<qu>]	3	MA	Urban	$40<com>000 - $59<com>999	Unemployed or laid-off	Single<com> never married	1	1	Ebook	[<qu>Social Science<qu>]	2	2	4	2	2	$15.99	$16.99	Cooking
9878	2	2020-07-02 03:00:31 UTC		2020-07-02 03:24:47 UTC	145	2020-07-02 03:25:50 UTC	Female	Boomer	Black	0	Gloria	Williams	Social Science	Dune4161	0	1	9879	9877	FALSE	-49	62.619443	0	0	24	Male	No	[<qu>White<qu>]	3	MA	Urban	$40<com>000 - $59<com>999	Unemployed or laid-off	Single<com> never married	1	1	Ebook	[<qu>Social Science<qu>]	2	2	4	4	2	$12.99	$12.99	Social Science
9879	2	2020-07-02 03:00:31 UTC		2020-07-02 03:25:21 UTC	145	2020-07-02 03:25:50 UTC	Male	Boomer	White	2	Fred	Wilson	Religion	Firefly1795	0	2		9878	FALSE	-83	29.03577	0	0	24	Male	No	[<qu>White<qu>]	3	MA	Urban	$40<com>000 - $59<com>999	Unemployed or laid-off	Single<com> never married	1	1	Ebook	[<qu>Social Science<qu>]	0	0	1	2	0	$0	$0	Religion				n/a
9889	2	2020-07-02 03:00:32 UTC	2020-07-02 03:58:32 UTC	2020-07-02 03:07:13 UTC	146	2020-07-02 03:11:33 UTC	Female	Boomer	Black	1	Virginia	Taylor	Mystery	Alto4798	2	0	9890		FALSE	70	259.876103	0	0	51	Male	No	[<qu>White<qu>]	3	CA	Urban	$40<com>000 - $59<com>999	Working full-time	Living with a partner	5	5	Hardcover	[<qu>History<qu><com> <qu>Science<qu><com> <qu>Science Fiction<qu>]	2	2	3	2	2	$10.99	$14.99	Thriller
9890	2	2020-07-02 03:00:32 UTC		2020-07-02 03:10:10 UTC	146	2020-07-02 03:11:33 UTC	Female	Boomer	Black	4	Shirley	Johnson	Business	GreenWhite2218	2	1	9891	9889	FALSE	-107	83.05208	0	0	51	Male	No	[<qu>White<qu>]	3	CA	Urban	$40<com>000 - $59<com>999	Working full-time	Living with a partner	5	5	Hardcover	[<qu>History<qu><com> <qu>Science<qu><com> <qu>Science Fiction<qu>]	0	1	1	2	0	$10.99	$14.99	Business
9891	2	2020-07-02 03:00:32 UTC		2020-07-02 03:10:52 UTC	146	2020-07-02 03:11:33 UTC	Male	Millennial	Black	4	Ethan	Anderson	Medical	Coriander6438	0	2		9890	FALSE	-149	41.555445	0	0	51	Male	No	[<qu>White<qu>]	3	CA	Urban	$40<com>000 - $59<com>999	Working full-time	Living with a partner	5	5	Hardcover	[<qu>History<qu><com> <qu>Science<qu><com> <qu>Science Fiction<qu>]	0	0	1	2	0	$10.99	$14.99	Medical				thank you
9910	2	2020-07-02 03:00:33 UTC	2020-07-02 03:58:34 UTC	2020-07-02 03:54:09 UTC	147	2020-07-02 04:00:14 UTC	Female	Boomer	Black	0	Virginia	White	Social Science	Aluminium4229	0	0	9911		FALSE	94	365.654464	0	0	38	Male	No	[<qu>White<qu>]	4	KY	Rural	$40<com>000 - $59<com>999	Working full-time	Living with a partner	10	1	Ebook	[<qu>History<qu><com> <qu>Political Science or Law<qu><com> <qu>Social Science<qu>]	0	1	2	2	0	$24.99	$0	Social Science
9911	2	2020-07-02 03:00:33 UTC		2020-07-02 03:57:41 UTC	147	2020-07-02 04:00:14 UTC	Female	GenX	White	0	Dawn	Taylor	History	Swirl6400	2	1	9912	9910	FALSE	-118	153.970838	0	0	38	Male	No	[<qu>White<qu>]	4	KY	Rural	$40<com>000 - $59<com>999	Working full-time	Living with a partner	10	1	Ebook	[<qu>History<qu><com> <qu>Political Science or Law<qu><com> <qu>Social Science<qu>]	1	1	2	3	0	$29.99	$0	History
9912	2	2020-07-02 03:00:33 UTC		2020-07-02 03:58:49 UTC	147	2020-07-02 04:00:14 UTC	Male	Millennial	White	2	Logan	Jones	Medical	TropicalBlue0116	1	2		9911	FALSE	-186	85.37072	0	0	38	Male	No	[<qu>White<qu>]	4	KY	Rural	$40<com>000 - $59<com>999	Working full-time	Living with a partner	10	1	Ebook	[<qu>History<qu><com> <qu>Political Science or Law<qu><com> <qu>Social Science<qu>]	1	0	1	2	0	$14.99	$0	Medical				n/a
9958	2	2020-07-02 03:00:36 UTC	2020-07-02 03:58:36 UTC	2020-07-02 03:07:49 UTC	148	2020-07-02 03:14:15 UTC	Male	GenX	White	1	Dean	Thomas	Business	GreenWhite2218	2	0	9959		FALSE	157	386.636716	0	0	19	Female	No	[<qu>White<qu>]	2	VA	Suburban	$19<com>999 or less	In school	Single<com> never married	45	18	Paperback	[<qu>Political Science or Law<qu><com> <qu>Fantasy<qu><com> <qu>Romance<qu><com> <qu>Science Fiction<qu><com> <qu>Thriller<qu>]	0	0	2	3	0	$9.99	$0	Business
9959	2	2020-07-02 03:00:36 UTC		2020-07-02 03:11:39 UTC	148	2020-07-02 03:14:15 UTC	Male	Boomer	Black	1	Albert	Brown	Social Science	Dune4161	1	1	9960	9958	FALSE	-73	155.659704	0	0	19	Female	No	[<qu>White<qu>]	2	VA	Suburban	$19<com>999 or less	In school	Single<com> never married	45	18	Paperback	[<qu>Political Science or Law<qu><com> <qu>Fantasy<qu><com> <qu>Romance<qu><com> <qu>Science Fiction<qu><com> <qu>Thriller<qu>]	2	2	3	4	1	$13.99	$9.99	Social Science
9960	2	2020-07-02 03:00:36 UTC		2020-07-02 03:12:56 UTC	148	2020-07-02 03:14:15 UTC	Female	Boomer	White	3	Dorothy	Miller	Science Fiction	Swirl6479	0	2		9959	FALSE	-150	78.864741	0	0	19	Female	No	[<qu>White<qu>]	2	VA	Suburban	$19<com>999 or less	In school	Single<com> never married	45	18	Paperback	[<qu>Political Science or Law<qu><com> <qu>Fantasy<qu><com> <qu>Romance<qu><com> <qu>Science Fiction<qu><com> <qu>Thriller<qu>]	1	1	2	2	0	$9.99	$0.99	Science Fiction				Everything worked fine.
9988	2	2020-07-02 03:00:38 UTC	2020-07-02 03:58:38 UTC	2020-07-02 03:09:19 UTC	149	2020-07-02 03:22:27 UTC	Female	Millennial	White	1	Madison	Thomas	Science Fiction	Swirl6479	1	0	9989		FALSE	270	788.583446	2	2	25	Male	Yes	[<qu>White<qu>]	3	SC	Urban	$20<com>000 - $39<com>999	Working full-time	Living with a partner	3	3	Audiobook	[<qu>Technology<qu><com> <qu>Science Fiction<qu><com> <qu>Thriller<qu>]	3	2	3	3	2	$15.99	$15.99	Technology
9989	2	2020-07-02 03:00:38 UTC		2020-07-02 03:15:29 UTC	149	2020-07-02 03:22:27 UTC	Male	Millennial	White	5	Logan	Davis	Political Science or Law	Mischka1736	1	1	9990	9988	FALSE	-100	417.934753	0	0	25	Male	Yes	[<qu>White<qu>]	3	SC	Urban	$20<com>000 - $39<com>999	Working full-time	Living with a partner	3	3	Audiobook	[<qu>Technology<qu><com> <qu>Science Fiction<qu><com> <qu>Thriller<qu>]	2	2	3	3	3	$25.99	$23.99	Social Science
9990	2	2020-07-02 03:00:38 UTC		2020-07-02 03:16:51 UTC	149	2020-07-02 03:22:27 UTC	Male	Boomer	Black	0	Fred	Wilson	Religion	Firefly1795	0	2		9989	FALSE	-182	336.19106	0	2	25	Male	Yes	[<qu>White<qu>]	3	SC	Urban	$20<com>000 - $39<com>999	Working full-time	Living with a partner	3	3	Audiobook	[<qu>Technology<qu><com> <qu>Science Fiction<qu><com> <qu>Thriller<qu>]	3	3	3	3	2	$22.99	$22.99	Religion				Blog on the Topic of Your Book
10009	2	2020-07-02 03:00:39 UTC	2020-07-02 03:58:39 UTC	2020-07-02 03:18:58 UTC	150	2020-07-02 03:25:30 UTC	Male	Millennial	White	3	Dustin	Thomas	Thriller	Oil4277	2	0	10010		FALSE	115	392.029612	0	0	23	Male	Yes	[<qu>Other<qu>]	3	NJ	Suburban	$40<com>000 - $59<com>999	Temporarily not working	Single<com> never married	3	1	Ebook	[<qu>Fantasy<qu><com> <qu>Mystery<qu><com> <qu>Romance<qu><com> <qu>Science Fiction<qu><com> <qu>Thriller<qu>]	1	2	1	1	1	$9.99	$9.99	Thriller
10010	2	2020-07-02 03:00:39 UTC		2020-07-02 03:22:35 UTC	150	2020-07-02 03:25:30 UTC	Male	GenX	Black	1	Troy	Jackson	Cooking	MoonMist3146	2	1	10011	10009	FALSE	-102	175.384842	0	0	23	Male	Yes	[<qu>Other<qu>]	3	NJ	Suburban	$40<com>000 - $59<com>999	Temporarily not working	Single<com> never married	3	1	Ebook	[<qu>Fantasy<qu><com> <qu>Mystery<qu><com> <qu>Romance<qu><com> <qu>Science Fiction<qu><com> <qu>Thriller<qu>]	2	1	3	2	1	$19.99	$19.99	Cooking
10011	2	2020-07-02 03:00:39 UTC		2020-07-02 03:23:58 UTC	150	2020-07-02 03:25:30 UTC	Male	Millennial	White	0	Ethan	Taylor	Science	Cabaret6802	0	2		10010	FALSE	-185	92.257942	0	0	23	Male	Yes	[<qu>Other<qu>]	3	NJ	Suburban	$40<com>000 - $59<com>999	Temporarily not working	Single<com> never married	3	1	Ebook	[<qu>Fantasy<qu><com> <qu>Mystery<qu><com> <qu>Romance<qu><com> <qu>Science Fiction<qu><com> <qu>Thriller<qu>]	3	2	3	4	2	$14.99	$14.99	Science				I found no bugs on this HIT.
10012	2	2020-07-02 03:00:39 UTC	2020-07-02 03:58:40 UTC	2020-07-02 03:38:19 UTC	151	2020-07-02 03:52:47 UTC	Male	Boomer	White	1	Stanley	Brown	Science	Bunting4404	2	0	10013		FALSE	294	867.605348	6	8	25	Male	Yes	[<qu>White<qu>]	4	DE	Urban	$40<com>000 - $59<com>999	Working full-time	Married	5	3	Hardcover	[<qu>History<qu><com> <qu>Religion<qu><com> <qu>Romance<qu>]	3	3	3	2	2	$40.99	$40.99	Technology
10013	2	2020-07-02 03:00:39 UTC		2020-07-02 03:48:46 UTC	151	2020-07-02 03:52:47 UTC	Female	GenX	White	5	Wendy	Davis	Religion	Geyser2296	1	1	10014	10012	FALSE	-333	240.930087	0	0	25	Male	Yes	[<qu>White<qu>]	4	DE	Urban	$40<com>000 - $59<com>999	Working full-time	Married	5	3	Hardcover	[<qu>History<qu><com> <qu>Religion<qu><com> <qu>Romance<qu>]	2	2	3	2	2	$30.99	$30.99	Religion
10014	2	2020-07-02 03:00:39 UTC		2020-07-02 03:49:37 UTC	151	2020-07-02 03:52:47 UTC	Male	GenX	Black	5	Greg	Jones	Medical	Coriander6438	2	2		10013	FALSE	-384	189.779765	0	2	25	Male	Yes	[<qu>White<qu>]	4	DE	Urban	$40<com>000 - $59<com>999	Working full-time	Married	5	3	Hardcover	[<qu>History<qu><com> <qu>Religion<qu><com> <qu>Romance<qu>]	2	3	2	2	2	$30.99	$30.99	Medical				NONE<com> INTERESTING STUDY
10015	2	2020-07-02 03:00:40 UTC	2020-07-02 03:58:40 UTC	2020-07-02 03:26:44 UTC	152	2020-07-02 03:41:25 UTC	Female	Boomer	White	5	Betty	Johnson	History	Vanilla3020	0	0	10016		FALSE	145	881.534542	2	2	25	Female	No	[<qu>Asian<qu>]	4	MI	Urban	$100<com>000 - $149<com>999	Working full-time	Married	7	10	Ebook	[<qu>History<qu><com> <qu>Religion<qu><com> <qu>Thriller<qu>]	2	3	3	3	2	$9.99	$14.99	History
10016	2	2020-07-02 03:00:40 UTC		2020-07-02 03:31:10 UTC	152	2020-07-02 03:41:25 UTC	Male	GenX	White	3	Greg	Brown	Thriller	Piper6135	1	1	10017	10015	FALSE	-121	614.949043	0	1	25	Female	No	[<qu>Asian<qu>]	4	MI	Urban	$100<com>000 - $149<com>999	Working full-time	Married	7	10	Ebook	[<qu>History<qu><com> <qu>Religion<qu><com> <qu>Thriller<qu>]	3	3	4	4	3	$14.99	$17.99	Thriller
10017	2	2020-07-02 03:00:40 UTC		2020-07-02 03:40:16 UTC	152	2020-07-02 03:41:25 UTC	Female	GenX	White	0	Tammy	Moore	Romance	Zeus7148	2	2		10016	FALSE	-667	69.429587	0	0	25	Female	No	[<qu>Asian<qu>]	4	MI	Urban	$100<com>000 - $149<com>999	Working full-time	Married	7	10	Ebook	[<qu>History<qu><com> <qu>Religion<qu><com> <qu>Thriller<qu>]	1	1	2	2	0	$9.99	$10.99	Romance				None
10018	2	2020-07-02 03:00:40 UTC	2020-07-02 03:58:40 UTC	2020-07-02 03:54:47 UTC	153	2020-07-02 04:00:04 UTC	Female	Boomer	White	5	Marilyn	Jones	Social Science	Dune4161	1	0	10019		FALSE	100	316.742232	0	0	22	Female	No	[<qu>White<qu>]	3	IL	Suburban	$200<com>000 or more	Working part-time	Single<com> never married	3	1	Paperback	[<qu>History<qu>]	1	2	3	4	1	$19.99	$19.99	Social Science
10019	2	2020-07-02 03:00:40 UTC		2020-07-02 03:57:44 UTC	153	2020-07-02 04:00:04 UTC	Female	Millennial	White	4	Ashley	Anderson	Romance	Parchment5698	1	1	10020	10018	FALSE	-77	140.035481	0	0	22	Female	No	[<qu>White<qu>]	3	IL	Suburban	$200<com>000 or more	Working part-time	Single<com> never married	3	1	Paperback	[<qu>History<qu>]	0	0	1	1	0	$9.99	$9.99	Romance
10020	2	2020-07-02 03:00:40 UTC		2020-07-02 03:58:52 UTC	153	2020-07-02 04:00:04 UTC	Female	Millennial	Black	4	Alexis	Johnson	Religion	Geyser2296	2	2		10019	FALSE	-145	72.059549	0	0	22	Female	No	[<qu>White<qu>]	3	IL	Suburban	$200<com>000 or more	Working part-time	Single<com> never married	3	1	Paperback	[<qu>History<qu>]	2	3	3	3	2	$14.99	$9.99	Medical				NO BUGS AND INTERESTING STUDY
10033	2	2020-07-02 03:00:41 UTC	2020-07-02 03:58:41 UTC	2020-07-02 03:27:40 UTC	154	2020-07-02 03:44:43 UTC	Female	Millennial	Black	5	Samantha	Taylor	Romance	Parchment5698	0	0	10034		FALSE	539	1022.829584	11	16	24	Female	No	[<qu>White<qu>]	2	MI	Suburban	$60<com>000 - $79<com>999	Working full-time	Living with a partner	8	10	Paperback	[<qu>History<qu><com> <qu>Social Science<qu><com> <qu>Science Fiction<qu>]	0	0	2	2	0	$11.99	$10.99	Romance
10034	2	2020-07-02 03:00:41 UTC		2020-07-02 03:38:44 UTC	154	2020-07-02 03:44:43 UTC	Female	Millennial	Black	4	Lauren	Smith	Political Science or Law	Iron6823	0	1	10035	10033	FALSE	-125	358.911274	0	5	24	Female	No	[<qu>White<qu>]	2	MI	Suburban	$60<com>000 - $79<com>999	Working full-time	Living with a partner	8	10	Paperback	[<qu>History<qu><com> <qu>Social Science<qu><com> <qu>Science Fiction<qu>]	3	3	2	2	3	$21.99	$21.99	Social Science
10035	2	2020-07-02 03:00:41 UTC		2020-07-02 03:40:31 UTC	154	2020-07-02 03:44:43 UTC	Male	Boomer	White	3	Stanley	White	Cooking	Abbey0217	1	2		10034	FALSE	-232	251.908246	0	5	24	Female	No	[<qu>White<qu>]	2	MI	Suburban	$60<com>000 - $79<com>999	Working full-time	Living with a partner	8	10	Paperback	[<qu>History<qu><com> <qu>Social Science<qu><com> <qu>Science Fiction<qu>]	0	0	2	2	0	$16.99	$11.99	Cooking				N/A
10042	2	2020-07-02 03:00:41 UTC	2020-07-02 03:58:41 UTC	2020-07-02 03:01:03 UTC	155	2020-07-02 03:07:31 UTC	Female	GenX	White	0	Michele	Thomas	History	Vanilla3020	1	0	10043		FALSE	124	388.269043	0	0	31	Female	No	[<qu>Asian<qu>]	3	NY	Urban	$100<com>000 - $149<com>999	Working full-time	Married	3	2	Ebook	[<qu>Cooking<qu><com> <qu>Medical<qu><com> <qu>Social Science<qu><com> <qu>Romance<qu>]	0	0	2	2	0	$9.99	$19.99	History
10043	2	2020-07-02 03:00:41 UTC		2020-07-02 03:04:54 UTC	155	2020-07-02 03:07:31 UTC	Male	Boomer	White	2	Howard	Williams	Cooking	MoonMist3146	1	1	10044	10042	FALSE	-107	156.816262	0	0	31	Female	No	[<qu>Asian<qu>]	3	NY	Urban	$100<com>000 - $149<com>999	Working full-time	Married	3	2	Ebook	[<qu>Cooking<qu><com> <qu>Medical<qu><com> <qu>Social Science<qu><com> <qu>Romance<qu>]	2	3	2	2	2	$14.99	$24.99	Cooking
10044	2	2020-07-02 03:00:41 UTC		2020-07-02 03:05:55 UTC	155	2020-07-02 03:07:31 UTC	Male	Millennial	White	1	Ethan	Taylor	Science	Cabaret6802	0	2		10043	FALSE	-168	96.476196	0	0	31	Female	No	[<qu>Asian<qu>]	3	NY	Urban	$100<com>000 - $149<com>999	Working full-time	Married	3	2	Ebook	[<qu>Cooking<qu><com> <qu>Medical<qu><com> <qu>Social Science<qu><com> <qu>Romance<qu>]	0	1	1	1	0	$4.99	$9.99	Science Fiction				no bugs.
10060	2	2020-07-02 03:00:42 UTC	2020-07-02 03:58:42 UTC	2020-07-02 03:12:12 UTC	156	2020-07-02 03:23:46 UTC	Male	GenX	Black	2	Tim	Anderson	Fantasy	HeavyMetal1508	2	0	10061		FALSE	191	694.456275	8	12	52	Female	No	[<qu>White<qu>]	0	FL	Rural	$20<com>000 - $39<com>999	Keeping house	Married	4	1	Paperback	[<qu>Cooking<qu><com> <qu>History<qu><com> <qu>Thriller<qu>]	2	1	2	2	1	$7.99	$9.99	Fantasy
10061	2	2020-07-02 03:00:42 UTC		2020-07-02 03:19:05 UTC	156	2020-07-02 03:23:46 UTC	Male	Millennial	Black	0	Alexander	Johnson	Political Science or Law	Iron6823	0	1	10062	10060	FALSE	-222	281.325662	0	4	52	Female	No	[<qu>White<qu>]	0	FL	Rural	$20<com>000 - $39<com>999	Keeping house	Married	4	1	Paperback	[<qu>Cooking<qu><com> <qu>History<qu><com> <qu>Thriller<qu>]	2	3	3	3	1	$8.99	$10.99	Political Science or Law
10062	2	2020-07-02 03:00:42 UTC		2020-07-02 03:21:14 UTC	156	2020-07-02 03:23:46 UTC	Female	GenX	Black	0	Beth	Moore	Social Science	Aluminium4229	0	2		10061	FALSE	-351	151.742803	0	4	52	Female	No	[<qu>White<qu>]	0	FL	Rural	$20<com>000 - $39<com>999	Keeping house	Married	4	1	Paperback	[<qu>Cooking<qu><com> <qu>History<qu><com> <qu>Thriller<qu>]	0	1	3	0	0	$6.99	$6.99	Social Science				No comments- thank you.
10072	2	2020-07-02 03:00:43 UTC	2020-07-02 03:58:43 UTC	2020-07-02 03:22:58 UTC	157	2020-07-02 03:31:07 UTC	Female	GenX	Black	5	Dawn	Anderson	Mystery	RobRoy2720	2	0	10073		FALSE	300	489.459665	0	0	23	Female	No	[<qu>White<qu>]	3	PA	Suburban	$80<com>000 - $99<com>999	Working full-time	Single<com> never married	1	3	Hardcover	[<qu>Romance<qu>]	2	3	3	2	2	$9.99	$9.99	Mystery
10073	2	2020-07-02 03:00:43 UTC		2020-07-02 03:29:02 UTC	157	2020-07-02 03:31:07 UTC	Female	Boomer	Black	0	Ruth	Wilson	Medical	Coriander6438	2	1	10074	10072	FALSE	-64	124.934371	0	0	23	Female	No	[<qu>White<qu>]	3	PA	Suburban	$80<com>000 - $99<com>999	Working full-time	Single<com> never married	1	3	Hardcover	[<qu>Romance<qu>]	1	0	1	1	0	$4.99	$0.99	Medical
10074	2	2020-07-02 03:00:43 UTC		2020-07-02 03:29:45 UTC	157	2020-07-02 03:31:07 UTC	Female	Boomer	White	5	Betty	Williams	Business	Mystic4363	0	2		10073	FALSE	-107	82.213373	0	0	23	Female	No	[<qu>White<qu>]	3	PA	Suburban	$80<com>000 - $99<com>999	Working full-time	Single<com> never married	1	3	Hardcover	[<qu>Romance<qu>]	2	2	2	2	2	$10.99	$5.99	Business				n/a
10126	2	2020-07-02 03:00:46 UTC	2020-07-02 03:58:46 UTC	2020-07-02 03:20:55 UTC	158	2020-07-02 03:28:50 UTC	Male	GenX	Black	2	Jeff	Wilson	Religion	Geyser2296	2	0	10127		FALSE	144	474.806117	0	0	32	Female	No	[<qu>American Indian or Alaska native<qu>]	3	CA	Urban	$20<com>000 - $39<com>999	Working full-time	Married	6	6	Ebook	[<qu>Business<qu><com> <qu>Cooking<qu><com> <qu>Science<qu><com> <qu>Technology<qu><com> <qu>Romance<qu><com> <qu>Science Fiction<qu>]	3	3	3	3	3	$3.99	$17.99	Science
10127	2	2020-07-02 03:00:46 UTC		2020-07-02 03:25:49 UTC	158	2020-07-02 03:28:50 UTC	Female	Millennial	White	0	Samantha	Moore	Cooking	PickledBluewood5000	1	1	10128	10126	FALSE	-150	180.706455	0	0	32	Female	No	[<qu>American Indian or Alaska native<qu>]	3	CA	Urban	$20<com>000 - $39<com>999	Working full-time	Married	6	6	Ebook	[<qu>Business<qu><com> <qu>Cooking<qu><com> <qu>Science<qu><com> <qu>Technology<qu><com> <qu>Romance<qu><com> <qu>Science Fiction<qu>]	2	3	3	3	3	$5.99	$20.99	Cooking
10128	2	2020-07-02 03:00:46 UTC		2020-07-02 03:27:06 UTC	158	2020-07-02 03:28:50 UTC	Male	Boomer	Black	2	Albert	Jackson	Mystery	AlizarinCrimson2156	1	2		10127	FALSE	-227	103.96879	0	0	32	Female	No	[<qu>American Indian or Alaska native<qu>]	3	CA	Urban	$20<com>000 - $39<com>999	Working full-time	Married	6	6	Ebook	[<qu>Business<qu><com> <qu>Cooking<qu><com> <qu>Science<qu><com> <qu>Technology<qu><com> <qu>Romance<qu><com> <qu>Science Fiction<qu>]	2	3	4	3	3	$3.99	$17.99	Thriller				No I dint find any bugs.
10135	2	2020-07-02 03:00:47 UTC	2020-07-02 03:58:47 UTC	2020-07-02 03:09:53 UTC	159	2020-07-02 03:22:53 UTC	Male	Millennial	White	2	Dustin	Moore	Social Science	Dune4161	1	0	10136		FALSE	585	780.245347	2	2	30	Male	No	[<qu>White<qu>]	3	PA	Suburban	$40<com>000 - $59<com>999	Working part-time	Married	9	4	Hardcover	[<qu>Religion<qu><com> <qu>Fantasy<qu><com> <qu>Science Fiction<qu>]	0	3	2	2	0	$16.99	$9.99	Social Science
10136	2	2020-07-02 03:00:47 UTC		2020-07-02 03:21:12 UTC	159	2020-07-02 03:22:53 UTC	Male	Boomer	Black	0	Howard	Johnson	Business	GreenWhite2218	1	1	10137	10135	FALSE	-94	101.068835	0	0	30	Male	No	[<qu>White<qu>]	3	PA	Suburban	$40<com>000 - $59<com>999	Working part-time	Married	9	4	Hardcover	[<qu>Religion<qu><com> <qu>Fantasy<qu><com> <qu>Science Fiction<qu>]	2	2	3	3	2	$22.99	$17.99	Business
10137	2	2020-07-02 03:00:47 UTC		2020-07-02 03:22:05 UTC	159	2020-07-02 03:22:53 UTC	Male	GenX	White	4	Chris	Wilson	History	LisbonBrown0051	2	2		10136	FALSE	-147	48.468955	0	0	30	Male	No	[<qu>White<qu>]	3	PA	Suburban	$40<com>000 - $59<com>999	Working part-time	Married	9	4	Hardcover	[<qu>Religion<qu><com> <qu>Fantasy<qu><com> <qu>Science Fiction<qu>]	1	1	3	3	1	$16.99	$9.99	History				n/a
10192	2	2020-07-02 03:00:50 UTC	2020-07-02 03:58:50 UTC	2020-07-02 03:02:18 UTC	160	2020-07-02 03:08:44 UTC	Male	GenX	White	1	Darryl	White	Religion	DodgerBlue0011	0	0	10193		FALSE	127	386.025969	0	0	27	Female	No	[<qu>White<qu>]	3	TX	Suburban	$60<com>000 - $79<com>999	Working full-time	Married	10	6	Paperback	[<qu>History<qu><com> <qu>Medical<qu><com> <qu>Science<qu><com> <qu>Mystery<qu><com> <qu>Thriller<qu>]	0	0	1	0	0	$14.99	$14.99	Religion
10193	2	2020-07-02 03:00:50 UTC		2020-07-02 03:06:26 UTC	160	2020-07-02 03:08:44 UTC	Female	Millennial	Black	5	Samantha	Anderson	Thriller	Oil4277	2	1	10194	10192	FALSE	-121	138.120248	0	0	27	Female	No	[<qu>White<qu>]	3	TX	Suburban	$60<com>000 - $79<com>999	Working full-time	Married	10	6	Paperback	[<qu>History<qu><com> <qu>Medical<qu><com> <qu>Science<qu><com> <qu>Mystery<qu><com> <qu>Thriller<qu>]	3	3	3	2	2	$17.99	$19.99	Thriller
10194	2	2020-07-02 03:00:50 UTC		2020-07-02 03:07:29 UTC	160	2020-07-02 03:08:44 UTC	Female	GenX	White	3	Dawn	Williams	Political Science or Law	Iron4236	0	2		10193	FALSE	-184	75.285027	0	0	27	Female	No	[<qu>White<qu>]	3	TX	Suburban	$60<com>000 - $79<com>999	Working full-time	Married	10	6	Paperback	[<qu>History<qu><com> <qu>Medical<qu><com> <qu>Science<qu><com> <qu>Mystery<qu><com> <qu>Thriller<qu>]	2	2	2	3	2	$20.99	$22.99	Political Science or Law				No bugs found<com> thanks!
10204	2	2020-07-02 03:00:51 UTC	2020-07-02 03:58:51 UTC	2020-07-02 03:25:28 UTC	161	2020-07-02 03:31:08 UTC	Male	GenX	White	2	Tim	Smith	Science Fiction	CodGray4453	1	0	10205		FALSE	226	340.807825	0	0	35	Male	Yes	[<qu>White<qu>]	3	TX	Suburban	$60<com>000 - $79<com>999	Working full-time	Married	6	7	Paperback	[<qu>Business<qu><com> <qu>History<qu>]	1	1	2	1	2	$10.99	$11.99	Medical
10205	2	2020-07-02 03:00:51 UTC		2020-07-02 03:29:50 UTC	161	2020-07-02 03:31:08 UTC	Male	Boomer	White	2	Albert	Brown	Social Science	Dune4161	1	1	10206	10204	FALSE	-36	78.237486	0	0	35	Male	Yes	[<qu>White<qu>]	3	TX	Suburban	$60<com>000 - $79<com>999	Working full-time	Married	6	7	Paperback	[<qu>Business<qu><com> <qu>History<qu>]	1	1	2	2	1	$17.99	$16.99	Science
10206	2	2020-07-02 03:00:51 UTC		2020-07-02 03:30:26 UTC	161	2020-07-02 03:31:08 UTC	Male	Millennial	White	1	Ethan	Taylor	Business	Mystic4363	2	2		10205	FALSE	-72	41.997706	0	0	35	Male	Yes	[<qu>White<qu>]	3	TX	Suburban	$60<com>000 - $79<com>999	Working full-time	Married	6	7	Paperback	[<qu>Business<qu><com> <qu>History<qu>]	1	2	1	1	2	$36.99	$5.99	Science				useful
10210	2	2020-07-02 03:00:51 UTC	2020-07-02 03:58:52 UTC	2020-07-02 03:12:21 UTC	162	2020-07-02 03:22:55 UTC	Female	GenX	Black	5	Tammy	Anderson	Fantasy	NightRider3339	0	0	10211		FALSE	199	633.587078	0	0	23	Female	No	[<qu>White<qu>]	3	CA	Suburban	$40<com>000 - $59<com>999	Unemployed or laid-off	Single<com> never married	2	1	Hardcover	[<qu>Fantasy<qu>]	1	2	3	3	0	$14.99	$13.99	Fantasy
10211	2	2020-07-02 03:00:51 UTC		2020-07-02 03:18:29 UTC	162	2020-07-02 03:22:55 UTC	Female	Millennial	Black	4	Ashley	Johnson	Technology	Alto1499	0	1	10212	10210	FALSE	-169	265.706157	0	0	23	Female	No	[<qu>White<qu>]	3	CA	Suburban	$40<com>000 - $59<com>999	Unemployed or laid-off	Single<com> never married	2	1	Hardcover	[<qu>Fantasy<qu>]	0	2	2	3	0	$12.99	$7.99	Technology
10212	2	2020-07-02 03:00:51 UTC		2020-07-02 03:20:52 UTC	162	2020-07-02 03:22:55 UTC	Male	Millennial	White	4	Dustin	Miller	Political Science or Law	Mischka1736	2	2		10211	FALSE	-312	122.589655	0	0	23	Female	No	[<qu>White<qu>]	3	CA	Suburban	$40<com>000 - $59<com>999	Unemployed or laid-off	Single<com> never married	2	1	Hardcover	[<qu>Fantasy<qu>]	0	1	3	3	0	$14.99	$9.99	Political Science or Law				No bugs were found on this HIT.
10213	2	2020-07-02 03:00:52 UTC	2020-07-02 03:58:52 UTC	2020-07-02 03:02:51 UTC	163	2020-07-02 03:08:06 UTC	Male	Boomer	Black	3	Leonard	Wilson	Thriller	Oil4277	2	0	10214		FALSE	120	314.334558	0	0	58	Male	No	[<qu>White<qu>]	3	KS	Urban	$150<com>000 - $199<com>999	Working full-time	Married	3	3	Audiobook	[<qu>Cooking<qu>]	1	3	3	3	3	$19.99	$29.99	Cooking
10214	2	2020-07-02 03:00:52 UTC		2020-07-02 03:06:08 UTC	163	2020-07-02 03:08:06 UTC	Female	Millennial	White	4	Brianna	Johnson	Mystery	AlizarinCrimson2156	1	1	10215	10213	FALSE	-77	117.907462	0	0	58	Male	No	[<qu>White<qu>]	3	KS	Urban	$150<com>000 - $199<com>999	Working full-time	Married	3	3	Audiobook	[<qu>Cooking<qu>]	3	2	3	3	2	$39.99	$48.99	Cooking
10215	2	2020-07-02 03:00:52 UTC		2020-07-02 03:07:04 UTC	163	2020-07-02 03:08:06 UTC	Male	Millennial	White	5	Caleb	Moore	Business	Mystic4363	1	2		10214	FALSE	-133	61.460293	0	0	58	Male	No	[<qu>White<qu>]	3	KS	Urban	$150<com>000 - $199<com>999	Working full-time	Married	3	3	Audiobook	[<qu>Cooking<qu>]	3	3	4	4	3	$40.99	$45.99	Cooking				GOOD SURVEY
10216	2	2020-07-02 03:00:52 UTC	2020-07-02 03:58:52 UTC	2020-07-02 03:23:19 UTC	164	2020-07-02 03:30:47 UTC	Male	Millennial	Black	3	Cameron	Johnson	History	LisbonBrown0051	1	0	10217		FALSE	221	447.693116	3	3	48	Female	No	[<qu>White<qu>]	3	SC	Urban	$60<com>000 - $79<com>999	Working part-time	Married	3	5	Paperback	[<qu>Technology<qu><com> <qu>Science Fiction<qu>]	3	2	2	2	3	$14.99	$45.99	Mystery
10217	2	2020-07-02 03:00:52 UTC		2020-07-02 03:28:33 UTC	164	2020-07-02 03:30:47 UTC	Female	GenX	White	0	Beth	Brown	Science	SteelBlue1596	2	1	10218	10216	FALSE	-93	134.290363	0	0	48	Female	No	[<qu>White<qu>]	3	SC	Urban	$60<com>000 - $79<com>999	Working part-time	Married	3	5	Paperback	[<qu>Technology<qu><com> <qu>Science Fiction<qu>]	3	2	3	2	3	$29.99	$44.99	Science
10218	2	2020-07-02 03:00:52 UTC		2020-07-02 03:29:30 UTC	164	2020-07-02 03:30:47 UTC	Female	Boomer	White	2	Joan	White	Business	GreenWhite2218	0	2		10217	FALSE	-150	77.185573	0	1	48	Female	No	[<qu>White<qu>]	3	SC	Urban	$60<com>000 - $79<com>999	Working part-time	Married	3	5	Paperback	[<qu>Technology<qu><com> <qu>Science Fiction<qu>]	2	1	3	2	3	$24.99	$30.99	Business				None
10294	2	2020-07-02 03:00:56 UTC	2020-07-02 03:58:57 UTC	2020-07-02 03:03:46 UTC	165	2020-07-02 03:07:11 UTC	Female	Boomer	White	0	Joan	Wilson	Mystery	Alto4798	0	0	10295		FALSE	63	205.152743	0	0	22	Male	Yes	[<qu>White<qu>]	3	TX	Urban	$40<com>000 - $59<com>999	In school	Single<com> never married	10	4	Ebook	[<qu>Political Science or Law<qu><com> <qu>Medical<qu><com> <qu>Science<qu><com> <qu>Social Science<qu>]	1	2	2	3	1	$14.99	$19.99	Thriller
10295	2	2020-07-02 03:00:56 UTC		2020-07-02 03:05:37 UTC	165	2020-07-02 03:07:11 UTC	Female	Millennial	White	3	Samantha	Smith	Medical	PaleSky2924	2	1	10296	10294	FALSE	-48	93.911081	0	0	22	Male	Yes	[<qu>White<qu>]	3	TX	Urban	$40<com>000 - $59<com>999	In school	Single<com> never married	10	4	Ebook	[<qu>Political Science or Law<qu><com> <qu>Medical<qu><com> <qu>Science<qu><com> <qu>Social Science<qu>]	2	2	2	1	2	$19.99	$24.99	Medical
10296	2	2020-07-02 03:00:56 UTC		2020-07-02 03:06:14 UTC	165	2020-07-02 03:07:11 UTC	Male	Boomer	White	4	Albert	Miller	Thriller	Oil4277	1	2		10295	FALSE	-85	56.654253	0	0	22	Male	Yes	[<qu>White<qu>]	3	TX	Urban	$40<com>000 - $59<com>999	In school	Single<com> never married	10	4	Ebook	[<qu>Political Science or Law<qu><com> <qu>Medical<qu><com> <qu>Science<qu><com> <qu>Social Science<qu>]	1	2	2	3	1	$9.99	$14.99	Thriller				It would be helpful to know the purpose of this study
10345	2	2020-07-02 03:01:00 UTC	2020-07-02 03:59:00 UTC	2020-07-02 03:31:29 UTC	166	2020-07-02 03:50:47 UTC	Male	GenX	Black	3	Chris	Wilson	Science Fiction	Tuna7080	2	0	10346		FALSE	164	1157.385463	1	3	42	Female	No	[<qu>White<qu><com> <qu>Asian<qu>]	3	CA	Urban	$100<com>000 - $149<com>999	Working full-time	Married	10	10	Ebook	[<qu>Cooking<qu><com> <qu>Medical<qu><com> <qu>Fantasy<qu>]	2	2	2	2	2	$6.99	$12.99	Fantasy
10346	2	2020-07-02 03:01:00 UTC		2020-07-02 03:47:48 UTC	166	2020-07-02 03:50:47 UTC	Male	GenX	Black	2	Troy	Moore	Technology	Alto1499	1	1	10347	10345	FALSE	-815	178.81861	0	2	42	Female	No	[<qu>White<qu><com> <qu>Asian<qu>]	3	CA	Urban	$100<com>000 - $149<com>999	Working full-time	Married	10	10	Ebook	[<qu>Cooking<qu><com> <qu>Medical<qu><com> <qu>Fantasy<qu>]	1	2	2	2	2	$4.99	$6.99	Science
10347	2	2020-07-02 03:01:00 UTC		2020-07-02 03:49:08 UTC	166	2020-07-02 03:50:47 UTC	Female	Millennial	Black	5	Lauren	Thomas	Science	SteelBlue1596	0	2		10346	FALSE	-895	99.031166	0	4	42	Female	No	[<qu>White<qu><com> <qu>Asian<qu>]	3	CA	Urban	$100<com>000 - $149<com>999	Working full-time	Married	10	10	Ebook	[<qu>Cooking<qu><com> <qu>Medical<qu><com> <qu>Fantasy<qu>]	2	3	2	3	2	$14.99	$20.99	Science Fiction				It was a great time.<line>
10375	2	2020-07-02 03:01:01 UTC	2020-07-02 03:59:02 UTC	2020-07-02 03:09:19 UTC	167	2020-07-02 03:17:18 UTC	Female	GenX	White	1	Tina	Jackson	History	Vanilla3020	2	0	10376		FALSE	138	479.523021	0	0	48	Male	No	[<qu>White<qu><com> <qu>Black or African American<qu><com> <qu>American Indian or Alaska native<qu><com> <qu>Asian<qu><com> <qu>Pacific Islander<qu>]	3	UT	Urban	$40<com>000 - $59<com>999	Working part-time	Married	15	12	Ebook	[<qu>Business<qu><com> <qu>Cooking<qu><com> <qu>History<qu><com> <qu>Political Science or Law<qu><com> <qu>Medical<qu><com> <qu>Religion<qu><com> <qu>Science<qu><com> <qu>Social Science<qu><com> <qu>Technology<qu><com> <qu>Fantasy<qu><com> <qu>Mystery<qu><com> <qu>Romance<qu><com> <qu>Science Fiction<qu><com> <qu>Thriller<qu>]	2	3	3	3	3	$10.99	$46.99	History
10376	2	2020-07-02 03:01:01 UTC		2020-07-02 03:14:05 UTC	167	2020-07-02 03:17:18 UTC	Female	Boomer	Black	1	Helen	Moore	Thriller	Piper6135	1	1	10377	10375	FALSE	-148	193.370918	0	0	48	Male	No	[<qu>White<qu><com> <qu>Black or African American<qu><com> <qu>American Indian or Alaska native<qu><com> <qu>Asian<qu><com> <qu>Pacific Islander<qu>]	3	UT	Urban	$40<com>000 - $59<com>999	Working part-time	Married	15	12	Ebook	[<qu>Business<qu><com> <qu>Cooking<qu><com> <qu>History<qu><com> <qu>Political Science or Law<qu><com> <qu>Medical<qu><com> <qu>Religion<qu><com> <qu>Science<qu><com> <qu>Social Science<qu><com> <qu>Technology<qu><com> <qu>Fantasy<qu><com> <qu>Mystery<qu><com> <qu>Romance<qu><com> <qu>Science Fiction<qu><com> <qu>Thriller<qu>]	2	3	3	4	3	$4.99	$36.99	Science Fiction
10377	2	2020-07-02 03:01:02 UTC		2020-07-02 03:15:16 UTC	167	2020-07-02 03:17:18 UTC	Female	Boomer	Black	5	Gloria	Jones	Fantasy	NightRider3339	2	2		10376	FALSE	-219	122.511782	0	0	48	Male	No	[<qu>White<qu><com> <qu>Black or African American<qu><com> <qu>American Indian or Alaska native<qu><com> <qu>Asian<qu><com> <qu>Pacific Islander<qu>]	3	UT	Urban	$40<com>000 - $59<com>999	Working part-time	Married	15	12	Ebook	[<qu>Business<qu><com> <qu>Cooking<qu><com> <qu>History<qu><com> <qu>Political Science or Law<qu><com> <qu>Medical<qu><com> <qu>Religion<qu><com> <qu>Science<qu><com> <qu>Social Science<qu><com> <qu>Technology<qu><com> <qu>Fantasy<qu><com> <qu>Mystery<qu><com> <qu>Romance<qu><com> <qu>Science Fiction<qu><com> <qu>Thriller<qu>]	2	3	3	4	3	$4.99	$36.99	Fantasy				good product survey
10393	2	2020-07-02 03:01:03 UTC	2020-07-02 03:59:03 UTC	2020-07-02 03:06:14 UTC	168	2020-07-02 03:14:12 UTC	Female	Boomer	Black	3	Virginia	Anderson	Science Fiction	Tuna7080	1	0	10394		FALSE	194	477.820431	0	0	65	Female	No	[<qu>White<qu>]	3	SD	Urban	$60<com>000 - $79<com>999	Retired	Married	7	4	Hardcover	[<qu>Religion<qu><com> <qu>Mystery<qu><com> <qu>Science Fiction<qu>]	1	3	2	4	2	$8.99	$8.99	Science Fiction
10394	2	2020-07-02 03:01:03 UTC		2020-07-02 03:11:04 UTC	168	2020-07-02 03:14:12 UTC	Female	Boomer	White	5	Marilyn	Brown	Business	Mystic4363	2	1	10395	10393	FALSE	-96	187.522496	0	0	65	Female	No	[<qu>White<qu>]	3	SD	Urban	$60<com>000 - $79<com>999	Retired	Married	7	4	Hardcover	[<qu>Religion<qu><com> <qu>Mystery<qu><com> <qu>Science Fiction<qu>]	0	0	1	2	0	$8.99	$0	Business
10395	2	2020-07-02 03:01:03 UTC		2020-07-02 03:12:13 UTC	168	2020-07-02 03:14:12 UTC	Female	GenX	Black	1	Tonya	Williams	Medical	Coriander6438	2	2		10394	FALSE	-165	118.897065	0	0	65	Female	No	[<qu>White<qu>]	3	SD	Urban	$60<com>000 - $79<com>999	Retired	Married	7	4	Hardcover	[<qu>Religion<qu><com> <qu>Mystery<qu><com> <qu>Science Fiction<qu>]	1	1	3	2	1	$8.99	$5.99	Medical				I found no bugs. The pay should be better for the amount of time the HIT took.
10405	2	2020-07-02 03:01:03 UTC	2020-07-02 03:59:03 UTC	2020-07-02 03:08:04 UTC	169	2020-07-02 03:14:20 UTC	Female	Boomer	Black	0	Ruth	Wilson	Science Fiction	Swirl6479	1	0	10406		FALSE	181	376.239235	1	1	41	Male	No	[<qu>White<qu>]	3	NY	Urban	$19<com>999 or less	Working full-time	Married	6	6	Ebook	[<qu>Business<qu><com> <qu>Cooking<qu><com> <qu>History<qu><com> <qu>Medical<qu><com> <qu>Religion<qu>]	1	1	2	2	2	$8.99	$12.99	Science
10406	2	2020-07-02 03:01:03 UTC		2020-07-02 03:12:24 UTC	169	2020-07-02 03:14:20 UTC	Male	Boomer	Black	3	Eugene	Williams	Technology	GrayNickel1470	1	1	10407	10405	FALSE	-79	116.348522	0	1	41	Male	No	[<qu>White<qu>]	3	NY	Urban	$19<com>999 or less	Working full-time	Married	6	6	Ebook	[<qu>Business<qu><com> <qu>Cooking<qu><com> <qu>History<qu><com> <qu>Medical<qu><com> <qu>Religion<qu>]	1	2	2	2	2	$12.99	$12.99	Religion
10407	2	2020-07-02 03:01:03 UTC		2020-07-02 03:13:05 UTC	169	2020-07-02 03:14:20 UTC	Male	Millennial	White	2	Logan	Jackson	Social Science	RipeLemon4397	2	2		10406	FALSE	-120	75.368202	0	0	41	Male	No	[<qu>White<qu>]	3	NY	Urban	$19<com>999 or less	Working full-time	Married	6	6	Ebook	[<qu>Business<qu><com> <qu>Cooking<qu><com> <qu>History<qu><com> <qu>Medical<qu><com> <qu>Religion<qu>]	2	2	2	2	2	$15.99	$10.99	Social Science				NOTHING
10426	2	2020-07-02 03:01:05 UTC	2020-07-02 03:59:05 UTC	2020-07-02 03:11:38 UTC	170	2020-07-02 03:23:23 UTC	Female	Millennial	White	4	Morgan	Jackson	Political Science or Law	Iron4236	1	0	10427		FALSE	200	704.939197	0	0	44	Female	Yes	[<qu>White<qu>]	3	SC	Suburban	$20<com>000 - $39<com>999	Temporarily not working	Prefer not to answer	9	4	Paperback	[<qu>Cooking<qu><com> <qu>History<qu><com> <qu>Political Science or Law<qu><com> <qu>Science<qu><com> <qu>Social Science<qu><com> <qu>Technology<qu>]	2	3	2	4	1	$14.99	$23.99	Political Science or Law
10427	2	2020-07-02 03:01:05 UTC		2020-07-02 03:17:36 UTC	170	2020-07-02 03:23:23 UTC	Male	GenX	White	4	Troy	Brown	Science Fiction	Swirl6479	2	1	10428	10426	FALSE	-158	347.570373	0	0	44	Female	Yes	[<qu>White<qu>]	3	SC	Suburban	$20<com>000 - $39<com>999	Temporarily not working	Prefer not to answer	9	4	Paperback	[<qu>Cooking<qu><com> <qu>History<qu><com> <qu>Political Science or Law<qu><com> <qu>Science<qu><com> <qu>Social Science<qu><com> <qu>Technology<qu>]	3	3	2	2	1	$23.99	$23.99	Mystery
10428	2	2020-07-02 03:01:05 UTC		2020-07-02 03:19:54 UTC	170	2020-07-02 03:23:23 UTC	Female	GenX	Black	1	Wendy	Johnson	Social Science	RipeLemon4397	1	2		10427	FALSE	-296	208.846149	0	0	44	Female	Yes	[<qu>White<qu>]	3	SC	Suburban	$20<com>000 - $39<com>999	Temporarily not working	Prefer not to answer	9	4	Paperback	[<qu>Cooking<qu><com> <qu>History<qu><com> <qu>Political Science or Law<qu><com> <qu>Science<qu><com> <qu>Social Science<qu><com> <qu>Technology<qu>]	1	1	2	2	1	$13.99	$13.99	Political Science or Law				NO I Dont found a bugs
10444	2	2020-07-02 03:01:06 UTC	2020-07-02 03:59:06 UTC	2020-07-02 03:56:38 UTC	171	2020-07-02 04:04:33 UTC	Male	Millennial	White	4	Caleb	Smith	Medical	PaleSky2924	1	0	10445		FALSE	149	475.248531	0	0	31	Male	No	[<qu>White<qu>]	3	KY	Rural	$100<com>000 - $149<com>999	Working full-time	Single<com> never married	8	5	Hardcover	[<qu>Cooking<qu><com> <qu>History<qu><com> <qu>Science<qu><com> <qu>Technology<qu><com> <qu>Fantasy<qu><com> <qu>Science Fiction<qu><com> <qu>Thriller<qu>]	3	3	3	3	2	$14.99	$19.99	Medical
10445	2	2020-07-02 03:01:06 UTC		2020-07-02 04:01:32 UTC	171	2020-07-02 04:04:33 UTC	Male	GenX	White	3	Jamie	White	Business	Mystic4363	1	1	10446	10444	FALSE	-145	181.169204	0	0	31	Male	No	[<qu>White<qu>]	3	KY	Rural	$100<com>000 - $149<com>999	Working full-time	Single<com> never married	8	5	Hardcover	[<qu>Cooking<qu><com> <qu>History<qu><com> <qu>Science<qu><com> <qu>Technology<qu><com> <qu>Fantasy<qu><com> <qu>Science Fiction<qu><com> <qu>Thriller<qu>]	2	2	3	3	2	$14.99	$19.99	Business
10446	2	2020-07-02 03:01:06 UTC		2020-07-02 04:02:40 UTC	171	2020-07-02 04:04:33 UTC	Male	Boomer	White	5	Howard	Thomas	Religion	Geyser2296	1	2		10445	FALSE	-213	112.567147	0	0	31	Male	No	[<qu>White<qu>]	3	KY	Rural	$100<com>000 - $149<com>999	Working full-time	Single<com> never married	8	5	Hardcover	[<qu>Cooking<qu><com> <qu>History<qu><com> <qu>Science<qu><com> <qu>Technology<qu><com> <qu>Fantasy<qu><com> <qu>Science Fiction<qu><com> <qu>Thriller<qu>]	3	3	3	3	3	$14.99	$19.99	Medical				I did not find any bugs on this HIT. Thank you for the opportunity to take the survey!
10465	2	2020-07-02 03:01:07 UTC	2020-07-02 03:59:07 UTC	2020-07-02 03:22:58 UTC	172	2020-07-02 03:27:16 UTC	Female	GenX	Black	5	Wendy	Thomas	Technology	GrayNickel1470	2	0	10466		FALSE	97	257.739337	0	0	56	Female	No	[<qu>White<qu>]	3	IA	Urban	I<qu>d rather not say	Working part-time	Single<com> never married	25	6	Hardcover	[<qu>Cooking<qu><com> <qu>History<qu><com> <qu>Political Science or Law<qu><com> <qu>Medical<qu><com> <qu>Religion<qu><com> <qu>Science<qu><com> <qu>Mystery<qu>]	1	1	2	2	1	$10.99	$8.99	Technology
10466	2	2020-07-02 03:01:07 UTC		2020-07-02 03:25:32 UTC	172	2020-07-02 03:27:16 UTC	Female	Millennial	Black	3	Brianna	Taylor	Religion	DodgerBlue0011	2	1	10467	10465	FALSE	-57	103.841038	0	0	56	Female	No	[<qu>White<qu>]	3	IA	Urban	I<qu>d rather not say	Working part-time	Single<com> never married	25	6	Hardcover	[<qu>Cooking<qu><com> <qu>History<qu><com> <qu>Political Science or Law<qu><com> <qu>Medical<qu><com> <qu>Religion<qu><com> <qu>Science<qu><com> <qu>Mystery<qu>]	1	1	1	1	1	$10.99	$8.99	Religion
10467	2	2020-07-02 03:01:07 UTC		2020-07-02 03:26:14 UTC	172	2020-07-02 03:27:16 UTC	Male	Millennial	White	0	Dustin	Moore	Social Science	Dune4161	1	2		10466	FALSE	-99	62.004784	0	0	56	Female	No	[<qu>White<qu>]	3	IA	Urban	I<qu>d rather not say	Working part-time	Single<com> never married	25	6	Hardcover	[<qu>Cooking<qu><com> <qu>History<qu><com> <qu>Political Science or Law<qu><com> <qu>Medical<qu><com> <qu>Religion<qu><com> <qu>Science<qu><com> <qu>Mystery<qu>]	2	1	2	2	1	$12.99	$8.99	Social Science				No<com> I did not find any bugs on this HIT<com> but then again<com> I wasn<qu>t looking for them either.
10519	2	2020-07-02 03:01:10 UTC	2020-07-02 03:59:11 UTC	2020-07-02 03:04:43 UTC	173	2020-07-02 03:11:33 UTC	Female	GenX	White	0	Tonya	Anderson	History	Vanilla3020	0	0	10520		FALSE	130	409.562354	8	13	35	Female	No	[<qu>White<qu>]	3	PA	Rural	$60<com>000 - $79<com>999	Keeping house	Married	10	5	Paperback	[<qu>Cooking<qu><com> <qu>History<qu><com> <qu>Religion<qu><com> <qu>Social Science<qu><com> <qu>Fantasy<qu><com> <qu>Mystery<qu><com> <qu>Science Fiction<qu>]	1	1	2	2	1	$4.99	$4.99	History
10520	2	2020-07-02 03:01:10 UTC		2020-07-02 03:09:19 UTC	173	2020-07-02 03:11:33 UTC	Female	GenX	White	4	Dawn	Williams	Political Science or Law	Iron4236	0	1	10521	10519	FALSE	-146	133.977927	0	5	35	Female	No	[<qu>White<qu>]	3	PA	Rural	$60<com>000 - $79<com>999	Keeping house	Married	10	5	Paperback	[<qu>Cooking<qu><com> <qu>History<qu><com> <qu>Religion<qu><com> <qu>Social Science<qu><com> <qu>Fantasy<qu><com> <qu>Mystery<qu><com> <qu>Science Fiction<qu>]	0	0	1	1	0	$0.99	$0	Political Science or Law
10521	2	2020-07-02 03:01:10 UTC		2020-07-02 03:10:17 UTC	173	2020-07-02 03:11:33 UTC	Male	GenX	White	5	Troy	Thomas	Science	Bunting4404	0	2		10520	FALSE	-204	76.019349	0	5	35	Female	No	[<qu>White<qu>]	3	PA	Rural	$60<com>000 - $79<com>999	Keeping house	Married	10	5	Paperback	[<qu>Cooking<qu><com> <qu>History<qu><com> <qu>Religion<qu><com> <qu>Social Science<qu><com> <qu>Fantasy<qu><com> <qu>Mystery<qu><com> <qu>Science Fiction<qu>]	0	0	0	0	0	$0	$0	Science Fiction				There were no bugs in this hit.
10537	2	2020-07-02 03:01:11 UTC	2020-07-02 03:59:12 UTC	2020-07-02 03:40:07 UTC	174	2020-07-02 03:47:48 UTC	Male	GenX	White	5	Jeff	Anderson	Cooking	MoonMist3146	0	0	10538		FALSE	154	460.975112	0	0	21	Male	No	[<qu>White<qu>]	3	CA	Urban	$20<com>000 - $39<com>999	Working full-time	Single<com> never married	3	5	Hardcover	[<qu>Business<qu><com> <qu>Cooking<qu>]	3	3	4	4	3	$15.99	$10.99	Religion
10538	2	2020-07-02 03:01:11 UTC		2020-07-02 03:43:46 UTC	174	2020-07-02 03:47:48 UTC	Female	GenX	White	3	Tammy	Smith	Business	OxfordBlue3102	0	1	10539	10537	FALSE	-65	241.969166	0	0	21	Male	No	[<qu>White<qu>]	3	CA	Urban	$20<com>000 - $39<com>999	Working full-time	Single<com> never married	3	5	Hardcover	[<qu>Business<qu><com> <qu>Cooking<qu>]	3	3	4	4	3	$23.99	$33.99	Technology
10539	2	2020-07-02 03:01:11 UTC		2020-07-02 03:44:35 UTC	174	2020-07-02 03:47:48 UTC	Male	GenX	Black	5	Jon	Davis	Science	SteelBlue1596	2	2		10538	FALSE	-114	193.355489	0	0	21	Male	No	[<qu>White<qu>]	3	CA	Urban	$20<com>000 - $39<com>999	Working full-time	Single<com> never married	3	5	Hardcover	[<qu>Business<qu><com> <qu>Cooking<qu>]	3	3	4	4	3	$33.99	$48.99	Medical				Overall excellent survey.
10540	2	2020-07-02 03:01:12 UTC	2020-07-02 03:59:12 UTC	2020-07-02 03:51:07 UTC	175	2020-07-02 03:56:43 UTC	Female	Boomer	Black	1	Dorothy	Taylor	Fantasy	Celtic3578	0	0	10541		FALSE	102	336.624497	0	0	21	Female	Yes	[<qu>White<qu>]	3	CA	Rural	$100<com>000 - $149<com>999	Working full-time	Single<com> never married	4	4	Ebook	[<qu>Medical<qu><com> <qu>Social Science<qu>]	2	3	1	2	2	$10.99	$12.99	Social Science
10541	2	2020-07-02 03:01:12 UTC		2020-07-02 03:54:18 UTC	175	2020-07-02 03:56:43 UTC	Female	Millennial	White	1	Brittany	Johnson	Medical	TropicalBlue0116	0	1	10542	10540	FALSE	-89	145.162143	0	0	21	Female	Yes	[<qu>White<qu>]	3	CA	Rural	$100<com>000 - $149<com>999	Working full-time	Single<com> never married	4	4	Ebook	[<qu>Medical<qu><com> <qu>Social Science<qu>]	2	1	3	2	3	$10.99	$12.99	Cooking
10542	2	2020-07-02 03:01:12 UTC		2020-07-02 03:55:32 UTC	175	2020-07-02 03:56:43 UTC	Female	Millennial	White	0	Taylor	Miller	Social Science	Dune4161	0	2		10541	FALSE	-163	71.713549	0	0	21	Female	Yes	[<qu>White<qu>]	3	CA	Rural	$100<com>000 - $149<com>999	Working full-time	Single<com> never married	4	4	Ebook	[<qu>Medical<qu><com> <qu>Social Science<qu>]	1	2	0	3	3	$9.99	$11.99	Thriller				good
10561	2	2020-07-02 03:01:13 UTC	2020-07-02 03:59:13 UTC	2020-07-02 03:14:43 UTC	176	2020-07-02 03:19:23 UTC	Male	Millennial	Black	4	Tyler	Miller	History	Vanilla3020	0	0	10562		FALSE	90	280.719143	0	0	65	Male	Yes	[<qu>White<qu>]	1	FL	Suburban	$20<com>000 - $39<com>999	Retired	Single<com> never married	0	0	Hardcover	[<qu>Mystery<qu><com> <qu>Thriller<qu>]	0	0	4	4	0	$4.99	$0	History
10562	2	2020-07-02 03:01:13 UTC		2020-07-02 03:17:18 UTC	176	2020-07-02 03:19:23 UTC	Male	Millennial	White	1	Alexander	Taylor	Science Fiction	CodGray4453	1	1	10563	10561	FALSE	-65	125.377287	0	0	65	Male	Yes	[<qu>White<qu>]	1	FL	Suburban	$20<com>000 - $39<com>999	Retired	Single<com> never married	0	0	Hardcover	[<qu>Mystery<qu><com> <qu>Thriller<qu>]	0	2	4	4	2	$4.99	$0	Science Fiction
10563	2	2020-07-02 03:01:13 UTC		2020-07-02 03:18:16 UTC	176	2020-07-02 03:19:23 UTC	Female	GenX	White	0	Tracy	Williams	Social Science	RipeLemon4397	2	2		10562	FALSE	-123	67.776924	0	0	65	Male	Yes	[<qu>White<qu>]	1	FL	Suburban	$20<com>000 - $39<com>999	Retired	Single<com> never married	0	0	Hardcover	[<qu>Mystery<qu><com> <qu>Thriller<qu>]	0	0	3	3	0	$4.99	$0	Social Science				None
10570	2	2020-07-02 03:01:13 UTC	2020-07-02 03:59:14 UTC	2020-07-02 03:11:14 UTC	177	2020-07-02 03:33:39 UTC	Male	GenX	White	3	Greg	Brown	Thriller	Piper6135	1	0	10571		FALSE	395	1344.727014	1	1	28	Female	No	[<qu>Black or African American<qu>]	3	TX	Urban	$60<com>000 - $79<com>999	Working full-time	Single<com> never married	5	5	Ebook	[<qu>Business<qu><com> <qu>History<qu><com> <qu>Medical<qu><com> <qu>Technology<qu><com> <qu>Romance<qu>]	3	3	3	3	3	$5.99	$9.99	History
10571	2	2020-07-02 03:01:13 UTC		2020-07-02 03:22:08 UTC	177	2020-07-02 03:33:39 UTC	Male	Millennial	Black	0	Alexander	Anderson	Romance	Parchment5698	0	1	10572	10570	FALSE	-259	690.509413	0	0	28	Female	No	[<qu>Black or African American<qu>]	3	TX	Urban	$60<com>000 - $79<com>999	Working full-time	Single<com> never married	5	5	Ebook	[<qu>Business<qu><com> <qu>History<qu><com> <qu>Medical<qu><com> <qu>Technology<qu><com> <qu>Romance<qu>]	3	3	4	3	3	$10.99	$10.99	Romance
10572	2	2020-07-02 03:01:13 UTC		2020-07-02 03:25:04 UTC	177	2020-07-02 03:33:39 UTC	Female	Millennial	White	0	Morgan	Jones	Social Science	Aluminium4229	0	2		10571	FALSE	-435	514.992313	0	3	28	Female	No	[<qu>Black or African American<qu>]	3	TX	Urban	$60<com>000 - $79<com>999	Working full-time	Single<com> never married	5	5	Ebook	[<qu>Business<qu><com> <qu>History<qu><com> <qu>Medical<qu><com> <qu>Technology<qu><com> <qu>Romance<qu>]	2	3	3	2	3	$8.99	$10.99	History				No.was an interesting stories based on the genre.
10630	2	2020-07-02 03:01:17 UTC	2020-07-02 03:59:17 UTC	2020-07-02 03:12:17 UTC	178	2020-07-02 03:32:03 UTC	Female	Boomer	Black	5	Helen	Miller	Science	Cabaret6802	2	0	10631		FALSE	366	1186.064373	2	2	33	Male	Yes	[<qu>Black or African American<qu>]	3	UT	Urban	$40<com>000 - $59<com>999	Working full-time	Married	4	5	Ebook	[<qu>Business<qu><com> <qu>Cooking<qu><com> <qu>Medical<qu>]	2	2	3	2	2	$14.99	$9.99	Cooking
10631	2	2020-07-02 03:01:17 UTC		2020-07-02 03:20:45 UTC	178	2020-07-02 03:32:03 UTC	Female	Boomer	White	3	Joan	Brown	Thriller	Oil4277	0	1	10632	10630	FALSE	-142	678.187342	0	1	33	Male	Yes	[<qu>Black or African American<qu>]	3	UT	Urban	$40<com>000 - $59<com>999	Working full-time	Married	4	5	Ebook	[<qu>Business<qu><com> <qu>Cooking<qu><com> <qu>Medical<qu>]	2	2	2	2	2	$14.99	$4.99	Cooking
10632	2	2020-07-02 03:01:17 UTC		2020-07-02 03:27:34 UTC	178	2020-07-02 03:32:03 UTC	Male	GenX	Black	5	Troy	Johnson	Business	OxfordBlue3102	0	2		10631	FALSE	-551	269.003732	0	0	33	Male	Yes	[<qu>Black or African American<qu>]	3	UT	Urban	$40<com>000 - $59<com>999	Working full-time	Married	4	5	Ebook	[<qu>Business<qu><com> <qu>Cooking<qu><com> <qu>Medical<qu>]	3	2	3	2	3	$14.99	$4.99	Cooking				survey is good
10639	2	2020-07-02 03:01:18 UTC	2020-07-02 03:59:18 UTC	2020-07-02 03:25:45 UTC	179	2020-07-02 03:29:07 UTC	Female	GenX	Black	3	Jill	Moore	Mystery	RobRoy2720	0	0	10640		FALSE	63	202.843896	0	0	27	Male	Yes	[<qu>American Indian or Alaska native<qu>]	3	CA	Urban	$40<com>000 - $59<com>999	Working full-time	Married	11	6	Ebook	[<qu>Business<qu>]	2	1	2	3	2	$5.99	$15.99	Cooking
10640	2	2020-07-02 03:01:18 UTC		2020-07-02 03:27:24 UTC	179	2020-07-02 03:29:07 UTC	Male	Boomer	White	3	Fred	Smith	Fantasy	HeavyMetal1508	1	1	10641	10639	FALSE	-36	102.950813	0	0	27	Male	Yes	[<qu>American Indian or Alaska native<qu>]	3	CA	Urban	$40<com>000 - $59<com>999	Working full-time	Married	11	6	Ebook	[<qu>Business<qu>]	2	1	2	2	1	$5.99	$15.99	Religion
10641	2	2020-07-02 03:01:18 UTC		2020-07-02 03:28:02 UTC	179	2020-07-02 03:29:07 UTC	Male	GenX	White	4	Jeff	Wilson	Religion	Geyser2296	2	2		10640	FALSE	-74	64.98261	0	1	27	Male	Yes	[<qu>American Indian or Alaska native<qu>]	3	CA	Urban	$40<com>000 - $59<com>999	Working full-time	Married	11	6	Ebook	[<qu>Business<qu>]	1	1	2	3	3	$5.99	$20.99	Political Science or Law				no comments
10660	2	2020-07-02 03:01:19 UTC	2020-07-02 03:59:19 UTC	2020-07-02 03:13:08 UTC	180	2020-07-02 03:15:39 UTC	Female	GenX	Black	1	Jill	Moore	Political Science or Law	Mischka1736	0	0	10661		FALSE	43	151.0184	7	11	30	Male	No	[<qu>White<qu>]	4	CA	Urban	$100<com>000 - $149<com>999	Working full-time	Married	3	9	Ebook	[<qu>Business<qu>]	2	2	3	3	2	$21.99	$21.99	Political Science or Law
10661	2	2020-07-02 03:01:19 UTC		2020-07-02 03:14:30 UTC	180	2020-07-02 03:15:39 UTC	Female	Millennial	Black	4	Taylor	Smith	Romance	Vanilla6051	2	1	10662	10660	FALSE	-39	69.216378	0	4	30	Male	No	[<qu>White<qu>]	4	CA	Urban	$100<com>000 - $149<com>999	Working full-time	Married	3	9	Ebook	[<qu>Business<qu>]	2	2	3	3	2	$11.99	$11.99	Romance
10662	2	2020-07-02 03:01:19 UTC		2020-07-02 03:14:54 UTC	180	2020-07-02 03:15:39 UTC	Female	Boomer	Black	4	Dorothy	Brown	Science	Cabaret6802	0	2		10661	FALSE	-63	44.482519	0	5	30	Male	No	[<qu>White<qu>]	4	CA	Urban	$100<com>000 - $149<com>999	Working full-time	Married	3	9	Ebook	[<qu>Business<qu>]	2	2	3	3	2	$16.99	$16.99	Science				No
10669	2	2020-07-02 03:01:20 UTC	2020-07-02 03:59:20 UTC	2020-07-02 03:30:12 UTC	181	2020-07-02 03:33:53 UTC	Male	Boomer	Black	4	Louis	Moore	Business	OxfordBlue3102	2	0	10670		FALSE	87	220.992755	0	0	22	Female	No	[<qu>White<qu>]	3	MA	Suburban	$100<com>000 - $149<com>999	Temporarily not working	Single<com> never married	20	10	Paperback	[<qu>History<qu><com> <qu>Political Science or Law<qu><com> <qu>Social Science<qu><com> <qu>Romance<qu>]	1	1	3	1	1	$10.99	$14.99	Business
10670	2	2020-07-02 03:01:20 UTC		2020-07-02 03:32:32 UTC	181	2020-07-02 03:33:53 UTC	Male	Millennial	Black	3	Ethan	Jones	Romance	Zeus7148	1	1	10671	10669	FALSE	-53	81.220043	0	0	22	Female	No	[<qu>White<qu>]	3	MA	Suburban	$100<com>000 - $149<com>999	Temporarily not working	Single<com> never married	20	10	Paperback	[<qu>History<qu><com> <qu>Political Science or Law<qu><com> <qu>Social Science<qu><com> <qu>Romance<qu>]	0	1	1	2	0	$5.99	$7.99	Romance
10671	2	2020-07-02 03:01:20 UTC		2020-07-02 03:33:11 UTC	181	2020-07-02 03:33:53 UTC	Female	Millennial	White	5	Madison	Davis	Technology	GrayNickel1470	1	2		10670	FALSE	-92	41.571712	0	0	22	Female	No	[<qu>White<qu>]	3	MA	Suburban	$100<com>000 - $149<com>999	Temporarily not working	Single<com> never married	20	10	Paperback	[<qu>History<qu><com> <qu>Political Science or Law<qu><com> <qu>Social Science<qu><com> <qu>Romance<qu>]	2	1	2	2	1	$9.99	$14.99	Technology				No issues
10711	2	2020-07-02 03:01:22 UTC	2020-07-02 03:59:22 UTC	2020-07-02 03:36:59 UTC	182	2020-07-02 03:43:31 UTC	Male	Millennial	White	1	Dylan	Brown	Mystery	RobRoy2720	0	0	10712		FALSE	82	391.744612	0	0	18	Male	Yes	[<qu>White<qu>]	2	WA	Suburban	$20<com>000 - $39<com>999	Working full-time	Single<com> never married	3	2	Audiobook	[<qu>Business<qu><com> <qu>Science<qu>]	1	1	1	2	0	$16.99	$19.99	Fantasy
10712	2	2020-07-02 03:01:22 UTC		2020-07-02 03:39:59 UTC	182	2020-07-02 03:43:31 UTC	Female	GenX	Black	3	Jill	Jones	Science	SteelBlue1596	1	1	10713	10711	FALSE	-98	211.396286	0	0	18	Male	Yes	[<qu>White<qu>]	2	WA	Suburban	$20<com>000 - $39<com>999	Working full-time	Single<com> never married	3	2	Audiobook	[<qu>Business<qu><com> <qu>Science<qu>]	1	2	2	2	1	$21.99	$39.99	Science
10713	2	2020-07-02 03:01:22 UTC		2020-07-02 03:41:21 UTC	182	2020-07-02 03:43:31 UTC	Female	Millennial	White	0	Madison	Jackson	Religion	Firefly1795	2	2		10712	FALSE	-180	129.354659	0	0	18	Male	Yes	[<qu>White<qu>]	2	WA	Suburban	$20<com>000 - $39<com>999	Working full-time	Single<com> never married	3	2	Audiobook	[<qu>Business<qu><com> <qu>Science<qu>]	0	0	1	1	0	$8.99	$12.99	Religion				Maybe add some more information about the author.
10789	2	2020-07-02 03:01:27 UTC	2020-07-02 03:59:27 UTC	2020-07-02 03:21:13 UTC	183	2020-07-02 03:31:06 UTC	Female	Millennial	White	4	Samantha	Wilson	History	Vanilla3020	2	0	10790		FALSE	175	593.493069	0	0	35	Female	No	[<qu>Black or African American<qu>]	3	LA	Urban	$19<com>999 or less	Other	Single<com> never married	0	0	Hardcover		1	2	2	2	0	$15.99	$19.99	History
10790	2	2020-07-02 03:01:27 UTC		2020-07-02 03:26:53 UTC	183	2020-07-02 03:31:06 UTC	Male	Millennial	White	3	Alexander	Moore	Fantasy	NightRider3339	2	1	10791	10789	FALSE	-165	253.472942	0	0	35	Female	No	[<qu>Black or African American<qu>]	3	LA	Urban	$19<com>999 or less	Other	Single<com> never married	0	0	Hardcover		0	1	2	2	0	$11.99	$15.99	Thriller
10791	2	2020-07-02 03:01:27 UTC		2020-07-02 03:29:12 UTC	183	2020-07-02 03:31:06 UTC	Male	Millennial	Black	1	Dylan	Anderson	Religion	DodgerBlue0011	2	2		10790	FALSE	-304	114.402761	0	0	35	Female	No	[<qu>Black or African American<qu>]	3	LA	Urban	$19<com>999 or less	Other	Single<com> never married	0	0	Hardcover		3	2	3	3	2	$15.99	$21.99	Religion				None
10825	2	2020-07-02 03:01:29 UTC	2020-07-02 03:59:29 UTC	2020-07-02 03:58:30 UTC	184	2020-07-02 04:07:16 UTC	Female	Boomer	Black	0	Dorothy	Davis	Romance	Parchment5698	0	0	10826		FALSE	152	526.219517	0	0	22	Female	No	[<qu>White<qu>]	3	NY	Urban	$60<com>000 - $79<com>999	Working full-time	Single<com> never married	3	3	Ebook	[<qu>Fantasy<qu><com> <qu>Mystery<qu><com> <qu>Romance<qu>]	1	1	3	2	2	$16.99	$20.99	Romance
10826	2	2020-07-02 03:01:29 UTC		2020-07-02 04:05:05 UTC	184	2020-07-02 04:07:16 UTC	Male	Millennial	White	4	Caleb	Thomas	Social Science	RipeLemon4397	1	1	10827	10825	FALSE	-243	131.406455	0	0	22	Female	No	[<qu>White<qu>]	3	NY	Urban	$60<com>000 - $79<com>999	Working full-time	Single<com> never married	3	3	Ebook	[<qu>Fantasy<qu><com> <qu>Mystery<qu><com> <qu>Romance<qu>]	1	1	2	1	0	$13.99	$15.99	Romance
10827	2	2020-07-02 03:01:29 UTC		2020-07-02 04:05:57 UTC	184	2020-07-02 04:07:16 UTC	Male	Millennial	White	0	Dylan	Smith	Science	SteelBlue1596	2	2		10826	FALSE	-295	78.964669	0	2	22	Female	No	[<qu>White<qu>]	3	NY	Urban	$60<com>000 - $79<com>999	Working full-time	Single<com> never married	3	3	Ebook	[<qu>Fantasy<qu><com> <qu>Mystery<qu><com> <qu>Romance<qu>]	2	1	2	2	2	$22.99	$25.99	Science				good
10984	2	2020-07-02 04:00:07 UTC	2020-07-02 04:58:07 UTC	2020-07-02 04:02:57 UTC	185	2020-07-02 04:07:19 UTC	Male	Millennial	White	1	Alexander	Jackson	Science	SteelBlue1596	0	0	10985		FALSE	76	261.35885	0	0	41	Female	No	[<qu>White<qu><com> <qu>Black or African American<qu>]	3	WA	Urban	$20<com>000 - $39<com>999	Working part-time	Separated	12	4	Paperback	[<qu>History<qu><com> <qu>Social Science<qu><com> <qu>Mystery<qu><com> <qu>Thriller<qu>]	1	2	1	2	1	$10.99	$17.99	Science Fiction
10985	2	2020-07-02 04:00:07 UTC		2020-07-02 04:05:25 UTC	185	2020-07-02 04:07:19 UTC	Female	Boomer	White	0	Dorothy	Wilson	Thriller	Piper6135	0	1	10986	10984	FALSE	-72	113.464878	0	0	41	Female	No	[<qu>White<qu><com> <qu>Black or African American<qu>]	3	WA	Urban	$20<com>000 - $39<com>999	Working part-time	Separated	12	4	Paperback	[<qu>History<qu><com> <qu>Social Science<qu><com> <qu>Mystery<qu><com> <qu>Thriller<qu>]	2	2	2	3	2	$7.99	$15.99	Thriller
10986	2	2020-07-02 04:00:07 UTC		2020-07-02 04:06:12 UTC	185	2020-07-02 04:07:19 UTC	Female	GenX	White	2	Michele	Johnson	Medical	Coriander6438	1	2		10985	FALSE	-119	66.795939	0	0	41	Female	No	[<qu>White<qu><com> <qu>Black or African American<qu>]	3	WA	Urban	$20<com>000 - $39<com>999	Working part-time	Separated	12	4	Paperback	[<qu>History<qu><com> <qu>Social Science<qu><com> <qu>Mystery<qu><com> <qu>Thriller<qu>]	2	2	2	2	2	$12.99	$19.99	Medical				Interesting and fun HIT! I did not notice any bugs or errors.
11029	2	2020-07-02 04:00:10 UTC	2020-07-02 04:58:10 UTC	2020-07-02 04:06:09 UTC	186	2020-07-02 04:09:34 UTC	Female	Boomer	Black	0	Shirley	Moore	Romance	Vanilla6051	0	0	11030		FALSE	52	205.194013	0	0	24	Female	No	[<qu>White<qu><com> <qu>Asian<qu>]	3	CA	Suburban	$40<com>000 - $59<com>999	Working full-time	Single<com> never married	10	3	Hardcover	[<qu>Business<qu><com> <qu>Medical<qu><com> <qu>Science<qu><com> <qu>Technology<qu>]	0	1	1	2	0	$9.99	$9.99	Romance
11030	2	2020-07-02 04:00:10 UTC		2020-07-02 04:08:02 UTC	186	2020-07-02 04:09:34 UTC	Male	Boomer	White	3	Ralph	Jackson	Political Science or Law	Iron6823	1	1	11031	11029	FALSE	-61	91.582333	0	0	24	Female	No	[<qu>White<qu><com> <qu>Asian<qu>]	3	CA	Suburban	$40<com>000 - $59<com>999	Working full-time	Single<com> never married	10	3	Hardcover	[<qu>Business<qu><com> <qu>Medical<qu><com> <qu>Science<qu><com> <qu>Technology<qu>]	2	1	1	1	1	$14.99	$14.99	Political Science or Law
11031	2	2020-07-02 04:00:10 UTC		2020-07-02 04:08:48 UTC	186	2020-07-02 04:09:34 UTC	Male	GenX	White	0	Jon	Smith	Social Science	Dune4161	2	2		11030	FALSE	-107	45.594446	0	0	24	Female	No	[<qu>White<qu><com> <qu>Asian<qu>]	3	CA	Suburban	$40<com>000 - $59<com>999	Working full-time	Single<com> never married	10	3	Hardcover	[<qu>Business<qu><com> <qu>Medical<qu><com> <qu>Science<qu><com> <qu>Technology<qu>]	0	0	1	0	0	$9.99	$14.99	Social Science				no bugs found
11044	2	2020-07-02 04:00:11 UTC	2020-07-02 04:58:11 UTC	2020-07-02 04:10:03 UTC	187	2020-07-02 04:16:42 UTC	Female	Millennial	White	4	Brittany	Miller	Cooking	MoonMist3146	2	0	11045		FALSE	128	398.548905	0	0	62	Female	No	[<qu>White<qu>]	3	NJ	Suburban	$150<com>000 - $199<com>999	Working part-time	Married	10	3	Hardcover	[<qu>Business<qu><com> <qu>Cooking<qu><com> <qu>Medical<qu><com> <qu>Social Science<qu><com> <qu>Thriller<qu>]	1	1	2	3	1	$7.99	$10.99	Cooking
11045	2	2020-07-02 04:00:11 UTC		2020-07-02 04:14:01 UTC	187	2020-07-02 04:16:42 UTC	Female	Boomer	White	2	Dorothy	Brown	Technology	BlueZodiac6819	1	1	11046	11044	FALSE	-110	160.490945	0	0	62	Female	No	[<qu>White<qu>]	3	NJ	Suburban	$150<com>000 - $199<com>999	Working part-time	Married	10	3	Hardcover	[<qu>Business<qu><com> <qu>Cooking<qu><com> <qu>Medical<qu><com> <qu>Social Science<qu><com> <qu>Thriller<qu>]	2	2	3	3	1	$8.99	$11.99	Technology
11046	2	2020-07-02 04:00:11 UTC		2020-07-02 04:15:10 UTC	187	2020-07-02 04:16:42 UTC	Female	GenX	Black	4	Tracy	Davis	Political Science or Law	Iron6823	0	2		11045	FALSE	-179	91.568226	0	0	62	Female	No	[<qu>White<qu>]	3	NJ	Suburban	$150<com>000 - $199<com>999	Working part-time	Married	10	3	Hardcover	[<qu>Business<qu><com> <qu>Cooking<qu><com> <qu>Medical<qu><com> <qu>Social Science<qu><com> <qu>Thriller<qu>]	1	1	2	3	0	$8.99	$1.99	Political Science or Law				None
11083	2	2020-07-02 04:00:13 UTC	2020-07-02 04:58:13 UTC	2020-07-02 04:01:38 UTC	188	2020-07-02 04:10:06 UTC	Female	GenX	White	2	Tonya	Brown	Mystery	Alto4798	2	0	11084		FALSE	231	507.825772	1	1	25	Female	No	[<qu>Asian<qu>]	3	IL	Suburban	$60<com>000 - $79<com>999	Working full-time	Married	3	4	Paperback	[<qu>Science<qu>]	1	1	2	2	2	$21.99	$32.99	Science
11084	2	2020-07-02 04:00:13 UTC		2020-07-02 04:06:12 UTC	188	2020-07-02 04:10:06 UTC	Male	Millennial	White	3	Logan	Moore	History	Vanilla3020	2	1	11085	11083	FALSE	-43	234.384938	0	0	25	Female	No	[<qu>Asian<qu>]	3	IL	Suburban	$60<com>000 - $79<com>999	Working full-time	Married	3	4	Paperback	[<qu>Science<qu>]	3	2	4	3	3	$9.99	$46.99	History
11085	2	2020-07-02 04:00:13 UTC		2020-07-02 04:07:02 UTC	188	2020-07-02 04:10:06 UTC	Male	Millennial	White	2	Alexander	Davis	Cooking	MoonMist3146	0	2		11084	FALSE	-93	184.258641	0	1	25	Female	No	[<qu>Asian<qu>]	3	IL	Suburban	$60<com>000 - $79<com>999	Working full-time	Married	3	4	Paperback	[<qu>Science<qu>]	3	1	2	2	2	$31.99	$31.99	Science				good
11209	2	2020-07-02 04:00:21 UTC	2020-07-02 04:58:22 UTC	2020-07-02 04:30:19 UTC	189	2020-07-02 04:37:23 UTC	Female	GenX	Black	2	Dawn	Williams	Political Science or Law	Iron4236	0	0	11210		FALSE	185	424.076946	3	4	52	Female	No	[<qu>White<qu>]	3	NY	Urban	$80<com>000 - $99<com>999	Working full-time	Married	6	3	Ebook	[<qu>Business<qu><com> <qu>Political Science or Law<qu><com> <qu>Technology<qu>]	2	2	2	3	2	$27.99	$47.99	Business
11210	2	2020-07-02 04:00:21 UTC		2020-07-02 04:35:54 UTC	189	2020-07-02 04:37:23 UTC	Female	Millennial	White	4	Morgan	Miller	History	Vanilla3020	1	1	11211	11209	FALSE	-150	88.322538	0	0	52	Female	No	[<qu>White<qu>]	3	NY	Urban	$80<com>000 - $99<com>999	Working full-time	Married	6	3	Ebook	[<qu>Business<qu><com> <qu>Political Science or Law<qu><com> <qu>Technology<qu>]	2	2	2	2	2	$27.99	$47.99	Technology
11211	2	2020-07-02 04:00:21 UTC		2020-07-02 04:36:32 UTC	189	2020-07-02 04:37:23 UTC	Male	GenX	White	3	Dean	Smith	Technology	BlueZodiac6819	1	2		11210	FALSE	-188	50.576022	0	0	52	Female	No	[<qu>White<qu>]	3	NY	Urban	$80<com>000 - $99<com>999	Working full-time	Married	6	3	Ebook	[<qu>Business<qu><com> <qu>Political Science or Law<qu><com> <qu>Technology<qu>]	3	2	3	2	2	$27.99	$47.99	Political Science or Law				GOOD
11233	2	2020-07-02 04:00:23 UTC	2020-07-02 04:58:23 UTC	2020-07-02 05:10:25 UTC	190	2020-07-02 05:15:44 UTC	Male	Millennial	White	0	Caleb	Wilson	Technology	GrayNickel1470	2	0	11234		FALSE	136	319.003265	0	0	27	Male	Yes	[<qu>White<qu>]	3	AL	Urban	$100<com>000 - $149<com>999	Working full-time	Married	2	6	Paperback	[<qu>Fantasy<qu><com> <qu>Thriller<qu>]	1	1	0	2	1	$26.99	$16.99	Thriller
11234	2	2020-07-02 04:00:23 UTC		2020-07-02 05:13:35 UTC	190	2020-07-02 05:15:44 UTC	Male	Boomer	White	1	Leonard	Jackson	Fantasy	Celtic3578	2	1	11235	11233	FALSE	-54	129.56133	0	0	27	Male	Yes	[<qu>White<qu>]	3	AL	Urban	$100<com>000 - $149<com>999	Working full-time	Married	2	6	Paperback	[<qu>Fantasy<qu><com> <qu>Thriller<qu>]	1	1	2	2	3	$26.99	$31.99	Thriller
11235	2	2020-07-02 04:00:23 UTC		2020-07-02 05:14:40 UTC	190	2020-07-02 05:15:44 UTC	Female	GenX	Black	0	Jill	Taylor	Social Science	Aluminium4229	1	2		11234	FALSE	-119	64.269413	0	0	27	Male	Yes	[<qu>White<qu>]	3	AL	Urban	$100<com>000 - $149<com>999	Working full-time	Married	2	6	Paperback	[<qu>Fantasy<qu><com> <qu>Thriller<qu>]	1	1	2	3	2	$17.99	$27.99	History				good
11278	2	2020-07-02 04:00:26 UTC	2020-07-02 04:58:26 UTC	2020-07-02 04:55:43 UTC	191	2020-07-02 05:00:36 UTC	Male	Boomer	Black	0	Louis	White	Technology	Alto1499	1	0	11279		FALSE	100	292.199471	0	0	18	Female	No	[<qu>Black or African American<qu>]	1	NC	Urban	$60<com>000 - $79<com>999	In school	Single<com> never married	5	4	Hardcover	[<qu>Fantasy<qu><com> <qu>Mystery<qu><com> <qu>Romance<qu><com> <qu>Science Fiction<qu><com> <qu>Thriller<qu>]	1	2	3	2	1	$12.99	$15.99	Technology
11279	2	2020-07-02 04:00:26 UTC		2020-07-02 04:58:36 UTC	191	2020-07-02 05:00:36 UTC	Male	Boomer	White	2	Stanley	Johnson	Mystery	RobRoy2720	1	1	11280	11278	FALSE	-73	119.21383	0	0	18	Female	No	[<qu>Black or African American<qu>]	1	NC	Urban	$60<com>000 - $79<com>999	In school	Single<com> never married	5	4	Hardcover	[<qu>Fantasy<qu><com> <qu>Mystery<qu><com> <qu>Romance<qu><com> <qu>Science Fiction<qu><com> <qu>Thriller<qu>]	1	2	1	1	1	$10.99	$15.99	Mystery
11280	2	2020-07-02 04:00:26 UTC		2020-07-02 04:59:40 UTC	191	2020-07-02 05:00:36 UTC	Male	GenX	White	3	Jamie	Taylor	History	Swirl6400	1	2		11279	FALSE	-137	55.682306	0	0	18	Female	No	[<qu>Black or African American<qu>]	1	NC	Urban	$60<com>000 - $79<com>999	In school	Single<com> never married	5	4	Hardcover	[<qu>Fantasy<qu><com> <qu>Mystery<qu><com> <qu>Romance<qu><com> <qu>Science Fiction<qu><com> <qu>Thriller<qu>]	2	2	3	3	2	$15.99	$20.99	Political Science or Law				NONE
11284	2	2020-07-02 04:00:26 UTC	2020-07-02 04:58:26 UTC	2020-07-02 04:17:48 UTC	192	2020-07-02 04:22:12 UTC	Male	GenX	White	4	Jon	Jones	Science Fiction	Swirl6479	1	0	11285		FALSE	95	264.019865	0	0	24	Female	Yes	[<qu>American Indian or Alaska native<qu>]	3	WA	Urban	$19<com>999 or less	Working full-time	Married	5	10	Ebook	[<qu>Business<qu><com> <qu>Cooking<qu><com> <qu>Medical<qu><com> <qu>Science<qu><com> <qu>Technology<qu>]	3	3	2	2	2	$10.99	$21.99	Technology
11285	2	2020-07-02 04:00:26 UTC		2020-07-02 04:20:17 UTC	192	2020-07-02 04:22:12 UTC	Male	Millennial	White	5	Dustin	Jackson	Business	OxfordBlue3102	2	1	11286	11284	FALSE	-54	114.830309	0	0	24	Female	Yes	[<qu>American Indian or Alaska native<qu>]	3	WA	Urban	$19<com>999 or less	Working full-time	Married	5	10	Ebook	[<qu>Business<qu><com> <qu>Cooking<qu><com> <qu>Medical<qu><com> <qu>Science<qu><com> <qu>Technology<qu>]	2	2	2	3	2	$31.99	$26.99	Business
11286	2	2020-07-02 04:00:26 UTC		2020-07-02 04:21:06 UTC	192	2020-07-02 04:22:12 UTC	Male	Boomer	White	2	Louis	Smith	Social Science	Aluminium4229	0	2		11285	FALSE	-103	65.853806	0	0	24	Female	Yes	[<qu>American Indian or Alaska native<qu>]	3	WA	Urban	$19<com>999 or less	Working full-time	Married	5	10	Ebook	[<qu>Business<qu><com> <qu>Cooking<qu><com> <qu>Medical<qu><com> <qu>Science<qu><com> <qu>Technology<qu>]	1	2	3	2	2	$18.99	$25.99	Political Science or Law				nothing
11293	2	2020-07-02 04:00:27 UTC	2020-07-02 04:58:27 UTC	2020-07-02 04:01:17 UTC	193	2020-07-02 04:03:29 UTC	Female	Boomer	Black	4	Ruth	Wilson	Science Fiction	Swirl6479	1	0	11294		FALSE	39	131.857523	0	0	22	Female	No	[<qu>Asian<qu>]	3	CA	Suburban	$80<com>000 - $99<com>999	Unemployed or laid-off	Separated	5	5	Paperback	[<qu>Science<qu>]	2	2	3	3	3	$14.99	$20.99	Technology
11294	2	2020-07-02 04:00:27 UTC		2020-07-02 04:02:28 UTC	193	2020-07-02 04:03:29 UTC	Female	Boomer	White	4	Betty	Davis	Social Science	RipeLemon4397	0	1	11295	11293	FALSE	-32	60.946429	0	0	22	Female	No	[<qu>Asian<qu>]	3	CA	Suburban	$80<com>000 - $99<com>999	Unemployed or laid-off	Separated	5	5	Paperback	[<qu>Science<qu>]	1	2	2	2	2	$19.99	$24.99	Fantasy
11295	2	2020-07-02 04:00:27 UTC		2020-07-02 04:02:56 UTC	193	2020-07-02 04:03:29 UTC	Female	GenX	White	2	Dawn	Jackson	Science	Bunting4404	2	2		11294	FALSE	-60	32.589507	0	0	22	Female	No	[<qu>Asian<qu>]	3	CA	Suburban	$80<com>000 - $99<com>999	Unemployed or laid-off	Separated	5	5	Paperback	[<qu>Science<qu>]	2	2	3	2	1	$14.99	$24.99	Technology				It was fun and interesting
11314	2	2020-07-02 04:00:28 UTC	2020-07-02 04:58:28 UTC	2020-07-02 04:35:47 UTC	194	2020-07-02 04:39:44 UTC	Male	Boomer	White	4	Fred	Taylor	Thriller	Piper6135	1	0	11315		FALSE	69	236.284186	0	0	25	Male	Yes	[<qu>White<qu>]	3	AK	Urban	$20<com>000 - $39<com>999	Working full-time	Married	2	2	Paperback	[<qu>Medical<qu>]	1	3	2	2	3	$22.99	$17.99	History
11315	2	2020-07-02 04:00:28 UTC		2020-07-02 04:38:18 UTC	194	2020-07-02 04:39:44 UTC	Female	GenX	Black	5	Jill	Williams	Religion	Firefly1795	1	1	11316	11314	FALSE	-82	85.504287	0	0	25	Male	Yes	[<qu>White<qu>]	3	AK	Urban	$20<com>000 - $39<com>999	Working full-time	Married	2	2	Paperback	[<qu>Medical<qu>]	3	3	4	3	3	$13.99	$23.99	History
11316	2	2020-07-02 04:00:28 UTC		2020-07-02 04:39:02 UTC	194	2020-07-02 04:39:44 UTC	Female	Millennial	White	0	Brianna	Moore	Business	Mystic4363	2	2		11315	FALSE	-126	42.043657	0	0	25	Male	Yes	[<qu>White<qu>]	3	AK	Urban	$20<com>000 - $39<com>999	Working full-time	Married	2	2	Paperback	[<qu>Medical<qu>]	1	3	2	3	3	$22.99	$26.99	History				GOOD
11317	2	2020-07-02 04:00:28 UTC	2020-07-02 04:58:28 UTC	2020-07-02 04:39:36 UTC	195	2020-07-02 04:48:16 UTC	Male	GenX	White	2	Dean	Wilson	Mystery	AlizarinCrimson2156	1	0	11318		FALSE	233	520.459627	7	11	46	Male	No	[<qu>White<qu>]	2	WA	Urban	$100<com>000 - $149<com>999	Working full-time	Married	24	0	Hardcover	[<qu>History<qu><com> <qu>Science<qu><com> <qu>Technology<qu>]	0	1	1	2	0	$10.99	$9.99	Thriller
11318	2	2020-07-02 04:00:28 UTC		2020-07-02 04:45:06 UTC	195	2020-07-02 04:48:16 UTC	Male	Millennial	White	4	Zachary	Jackson	Thriller	Piper6135	0	1	11319	11317	FALSE	-97	190.216468	0	4	46	Male	No	[<qu>White<qu>]	2	WA	Urban	$100<com>000 - $149<com>999	Working full-time	Married	24	0	Hardcover	[<qu>History<qu><com> <qu>Science<qu><com> <qu>Technology<qu>]	0	1	1	2	0	$14.99	$0	Mystery
11319	2	2020-07-02 04:00:28 UTC		2020-07-02 04:46:24 UTC	195	2020-07-02 04:48:16 UTC	Female	Boomer	White	3	Dorothy	Davis	Romance	Parchment5698	0	2		11318	FALSE	-175	112.571959	0	4	46	Male	No	[<qu>White<qu>]	2	WA	Urban	$100<com>000 - $149<com>999	Working full-time	Married	24	0	Hardcover	[<qu>History<qu><com> <qu>Science<qu><com> <qu>Technology<qu>]	0	0	1	2	0	$14.99	$0	Romance				No<com> it all seemed to work fine. I didn<qu>t notice any problems.
11341	2	2020-07-02 04:00:30 UTC	2020-07-02 04:58:30 UTC	2020-07-02 04:24:47 UTC	196	2020-07-02 04:36:07 UTC	Female	Boomer	White	4	Helen	Moore	Thriller	Piper6135	1	0	11342		FALSE	262	679.721191	1	1	44	Male	Yes	[<qu>White<qu>]	3	CA	Urban	$40<com>000 - $59<com>999	Working full-time	Married	6	6	Paperback	[<qu>Medical<qu><com> <qu>Technology<qu>]	2	1	2	2	2	$2.99	$3.99	Medical
11342	2	2020-07-02 04:00:30 UTC		2020-07-02 04:31:57 UTC	196	2020-07-02 04:36:07 UTC	Female	Millennial	Black	5	Samantha	Johnson	Political Science or Law	Iron6823	1	1	11343	11341	FALSE	-168	249.898609	0	0	44	Male	Yes	[<qu>White<qu>]	3	CA	Urban	$40<com>000 - $59<com>999	Working full-time	Married	6	6	Paperback	[<qu>Medical<qu><com> <qu>Technology<qu>]	2	1	2	3	2	$21.99	$22.99	Medical
11343	2	2020-07-02 04:00:30 UTC		2020-07-02 04:33:39 UTC	196	2020-07-02 04:36:07 UTC	Male	Millennial	White	3	Caleb	Smith	Medical	PaleSky2924	1	2		11342	FALSE	-270	147.90429	0	0	44	Male	Yes	[<qu>White<qu>]	3	CA	Urban	$40<com>000 - $59<com>999	Working full-time	Married	6	6	Paperback	[<qu>Medical<qu><com> <qu>Technology<qu>]	2	1	3	2	3	$26.99	$26.99	Medical				Good
11365	2	2020-07-02 04:00:31 UTC	2020-07-02 04:58:31 UTC	2020-07-02 04:50:34 UTC	197	2020-07-02 04:55:00 UTC	Male	Boomer	White	0	Albert	Thomas	Romance	Vanilla6051	2	0	11366		FALSE	70	265.888794	0	0	25	Male	Yes	[<qu>White<qu>]	3	AK	Urban	$20<com>000 - $39<com>999	Working full-time	Married	1	2	Ebook	[<qu>History<qu>]	1	3	2	2	3	$17.99	$27.99	History
11366	2	2020-07-02 04:00:31 UTC		2020-07-02 04:52:15 UTC	197	2020-07-02 04:55:00 UTC	Female	Boomer	Black	4	Dorothy	Jones	Cooking	PickledBluewood5000	0	1	11367	11365	FALSE	-31	164.712173	0	0	25	Male	Yes	[<qu>White<qu>]	3	AK	Urban	$20<com>000 - $39<com>999	Working full-time	Married	1	2	Ebook	[<qu>History<qu>]	3	3	4	4	3	$21.99	$21.99	History
11367	2	2020-07-02 04:00:31 UTC		2020-07-02 04:52:45 UTC	197	2020-07-02 04:55:00 UTC	Male	Millennial	White	3	Zachary	Williams	Fantasy	Celtic3578	2	2		11366	FALSE	-61	135.123604	0	1	25	Male	Yes	[<qu>White<qu>]	3	AK	Urban	$20<com>000 - $39<com>999	Working full-time	Married	1	2	Ebook	[<qu>History<qu>]	3	3	4	4	3	$21.99	$21.99	History				GOOD
11470	2	2020-07-02 04:00:37 UTC	2020-07-02 04:58:38 UTC	2020-07-02 04:43:04 UTC	198	2020-07-02 04:59:23 UTC	Male	Millennial	Black	5	Ethan	Davis	History	Swirl6400	2	0	11471		FALSE	239	978.900782	0	4	19	Female	No	[<qu>Asian<qu>]	2	NH	Rural	$60<com>000 - $79<com>999	In school	Single<com> never married	6	3	Hardcover	[<qu>Fantasy<qu><com> <qu>Mystery<qu><com> <qu>Romance<qu><com> <qu>Science Fiction<qu><com> <qu>Thriller<qu>]	0	3	3	3	3	$11.99	$16.99	History
11471	2	2020-07-02 04:00:37 UTC		2020-07-02 04:52:46 UTC	198	2020-07-02 04:59:23 UTC	Male	Millennial	Black	3	Dustin	Brown	Medical	TropicalBlue0116	2	1	11472	11470	FALSE	-343	396.510507	0	0	19	Female	No	[<qu>Asian<qu>]	2	NH	Rural	$60<com>000 - $79<com>999	In school	Single<com> never married	6	3	Hardcover	[<qu>Fantasy<qu><com> <qu>Mystery<qu><com> <qu>Romance<qu><com> <qu>Science Fiction<qu><com> <qu>Thriller<qu>]	1	2	3	4	2	$16.99	$16.99	Medical
11472	2	2020-07-02 04:00:37 UTC		2020-07-02 04:55:20 UTC	198	2020-07-02 04:59:23 UTC	Female	Boomer	White	4	Virginia	Anderson	Science Fiction	Tuna7080	1	2		11471	FALSE	-497	243.199359	0	2	19	Female	No	[<qu>Asian<qu>]	2	NH	Rural	$60<com>000 - $79<com>999	In school	Single<com> never married	6	3	Hardcover	[<qu>Fantasy<qu><com> <qu>Mystery<qu><com> <qu>Romance<qu><com> <qu>Science Fiction<qu><com> <qu>Thriller<qu>]	3	3	3	3	3	$11.99	$11.99	Science Fiction				No<com> there were no bugs. This survery was very clear and easy to understand.
11473	2	2020-07-02 04:00:38 UTC	2020-07-02 04:58:38 UTC	2020-07-02 04:56:13 UTC	199	2020-07-02 05:01:33 UTC	Female	Boomer	White	5	Gloria	Jackson	Political Science or Law	Iron6823	2	0	11474		FALSE	118	320.148554	0	0	21	Female	No	[<qu>White<qu>]	3	VT	Rural	$60<com>000 - $79<com>999	Temporarily not working	Single<com> never married	4	0	Ebook	[<qu>Mystery<qu><com> <qu>Thriller<qu>]	1	1	2	3	1	$13.99	$14.99	Political Science or Law
11474	2	2020-07-02 04:00:38 UTC		2020-07-02 04:59:37 UTC	199	2020-07-02 05:01:33 UTC	Female	GenX	White	4	Beth	Wilson	History	Swirl6400	0	1	11475	11473	FALSE	-86	116.60716	0	0	21	Female	No	[<qu>White<qu>]	3	VT	Rural	$60<com>000 - $79<com>999	Temporarily not working	Single<com> never married	4	0	Ebook	[<qu>Mystery<qu><com> <qu>Thriller<qu>]	2	2	3	3	2	$15.99	$16.99	Social Science
11475	2	2020-07-02 04:00:38 UTC		2020-07-02 05:00:35 UTC	199	2020-07-02 05:01:33 UTC	Female	Boomer	White	2	Shirley	Johnson	Fantasy	NightRider3339	0	2		11474	FALSE	-144	58.122626	0	0	21	Female	No	[<qu>White<qu>]	3	VT	Rural	$60<com>000 - $79<com>999	Temporarily not working	Single<com> never married	4	0	Ebook	[<qu>Mystery<qu><com> <qu>Thriller<qu>]	0	1	1	2	0	$12.99	$9.99	Fantasy				No bugs!
11479	2	2020-07-02 04:00:38 UTC	2020-07-02 04:58:38 UTC	2020-07-02 04:54:07 UTC	200	2020-07-02 05:01:05 UTC	Female	GenX	Black	5	Jill	Wilson	Fantasy	HeavyMetal1508	0	0	11480		FALSE	139	417.519418	7	11	24	Female	Yes	[<qu>White<qu>]	3	TX	Urban	$40<com>000 - $59<com>999	Working full-time	Married	3	4	None of the above	[<qu>Romance<qu>]	3	3	3	2	3	$11.99	$11.99	Business
11480	2	2020-07-02 04:00:38 UTC		2020-07-02 04:58:04 UTC	200	2020-07-02 05:01:05 UTC	Male	GenX	White	5	Dean	Thomas	History	Vanilla3020	0	1	11481	11479	FALSE	-98	181.101773	0	4	24	Female	Yes	[<qu>White<qu>]	3	TX	Urban	$40<com>000 - $59<com>999	Working full-time	Married	3	4	None of the above	[<qu>Romance<qu>]	2	2	2	2	3	$15.99	$15.99	Business
11481	2	2020-07-02 04:00:38 UTC		2020-07-02 04:59:23 UTC	200	2020-07-02 05:01:05 UTC	Female	Millennial	White	0	Lauren	Smith	Political Science or Law	Iron6823	0	2		11480	FALSE	-177	101.962085	0	4	24	Female	Yes	[<qu>White<qu>]	3	TX	Urban	$40<com>000 - $59<com>999	Working full-time	Married	3	4	None of the above	[<qu>Romance<qu>]	0	0	2	3	1	$21.99	$21.99	Business				good
11488	2	2020-07-02 04:00:39 UTC	2020-07-02 04:58:39 UTC	2020-07-02 04:05:10 UTC	201	2020-07-02 04:10:17 UTC	Female	Boomer	White	0	Betty	Taylor	Medical	PaleSky2924	1	0	11489		FALSE	137	307.541689	0	0	53	Female	No	[<qu>White<qu>]	4	NC	Urban	$40<com>000 - $59<com>999	Working full-time	Married	10	8	Paperback	[<qu>Business<qu><com> <qu>Cooking<qu><com> <qu>History<qu><com> <qu>Medical<qu><com> <qu>Science<qu><com> <qu>Romance<qu>]	1	1	1	2	1	$5.99	$7.99	History
11489	2	2020-07-02 04:00:39 UTC		2020-07-02 04:08:42 UTC	201	2020-07-02 04:10:17 UTC	Male	Boomer	White	4	Fred	Anderson	History	LisbonBrown0051	0	1	11490	11488	FALSE	-75	95.107814	0	0	53	Female	No	[<qu>White<qu>]	4	NC	Urban	$40<com>000 - $59<com>999	Working full-time	Married	10	8	Paperback	[<qu>Business<qu><com> <qu>Cooking<qu><com> <qu>History<qu><com> <qu>Medical<qu><com> <qu>Science<qu><com> <qu>Romance<qu>]	3	2	3	3	2	$10.99	$15.99	Cooking
11490	2	2020-07-02 04:00:39 UTC		2020-07-02 04:09:22 UTC	201	2020-07-02 04:10:17 UTC	Female	GenX	Black	2	Dawn	Brown	Religion	Geyser2296	0	2		11489	FALSE	-115	55.088408	0	0	53	Female	No	[<qu>White<qu>]	4	NC	Urban	$40<com>000 - $59<com>999	Working full-time	Married	10	8	Paperback	[<qu>Business<qu><com> <qu>Cooking<qu><com> <qu>History<qu><com> <qu>Medical<qu><com> <qu>Science<qu><com> <qu>Romance<qu>]	0	1	1	2	1	$1.99	$2.99	Romance				na
11500	2	2020-07-02 04:00:39 UTC	2020-07-02 04:58:40 UTC	2020-07-02 04:02:20 UTC	202	2020-07-02 04:07:55 UTC	Male	Millennial	Black	3	Dustin	White	Science Fiction	Swirl6479	2	0	11501		FALSE	80	334.619843	0	0	36	Male	Yes	[<qu>White<qu>]	3	TN	Urban	$40<com>000 - $59<com>999	Working full-time	Living with a partner	6	6	Ebook	[<qu>Business<qu><com> <qu>Medical<qu><com> <qu>Social Science<qu><com> <qu>Technology<qu><com> <qu>Fantasy<qu>]	1	1	1	1	0	$9.99	$9.99	Science Fiction
11501	2	2020-07-02 04:00:39 UTC		2020-07-02 04:05:22 UTC	202	2020-07-02 04:07:55 UTC	Female	GenX	Black	5	Tracy	Thomas	Cooking	MoonMist3146	2	1	11502	11500	FALSE	-102	152.632773	0	0	36	Male	Yes	[<qu>White<qu>]	3	TN	Urban	$40<com>000 - $59<com>999	Working full-time	Living with a partner	6	6	Ebook	[<qu>Business<qu><com> <qu>Medical<qu><com> <qu>Social Science<qu><com> <qu>Technology<qu><com> <qu>Fantasy<qu>]	2	2	2	1	1	$9.99	$9.99	Cooking
11502	2	2020-07-02 04:00:39 UTC		2020-07-02 04:06:30 UTC	202	2020-07-02 04:07:55 UTC	Female	Millennial	White	5	Brianna	Jones	Political Science or Law	Mischka1736	0	2		11501	FALSE	-170	84.803368	0	0	36	Male	Yes	[<qu>White<qu>]	3	TN	Urban	$40<com>000 - $59<com>999	Working full-time	Living with a partner	6	6	Ebook	[<qu>Business<qu><com> <qu>Medical<qu><com> <qu>Social Science<qu><com> <qu>Technology<qu><com> <qu>Fantasy<qu>]	0	0	1	2	0	$9.99	$9.99	Political Science or Law				Thank you!
11548	2	2020-07-02 04:00:42 UTC	2020-07-02 04:58:43 UTC	2020-07-02 04:54:33 UTC	203	2020-07-02 05:04:21 UTC	Female	Boomer	Black	3	Helen	Moore	Science Fiction	Swirl6479	2	0	11549		FALSE	111	587.856023	2	3	26	Female	Yes	[<qu>White<qu>]	3	AL	Urban	$20<com>000 - $39<com>999	Working full-time	Living with a partner	2	1	Ebook	[<qu>Cooking<qu>]	2	2	3	2	2	$15.99	$11.99	Mystery
11549	2	2020-07-02 04:00:42 UTC		2020-07-02 05:00:01 UTC	203	2020-07-02 05:04:21 UTC	Male	GenX	White	0	Dean	Brown	Religion	Firefly1795	2	1	11550	11548	FALSE	-217	259.973188	0	0	26	Female	Yes	[<qu>White<qu>]	3	AL	Urban	$20<com>000 - $39<com>999	Working full-time	Living with a partner	2	1	Ebook	[<qu>Cooking<qu>]	2	1	3	2	2	$21.99	$10.99	Science
11550	2	2020-07-02 04:00:42 UTC		2020-07-02 05:03:15 UTC	203	2020-07-02 05:04:21 UTC	Male	GenX	Black	3	Jamie	White	Science	Bunting4404	2	2		11549	FALSE	-411	66.194296	0	0	26	Female	Yes	[<qu>White<qu>]	3	AL	Urban	$20<com>000 - $39<com>999	Working full-time	Living with a partner	2	1	Ebook	[<qu>Cooking<qu>]	3	2	2	2	2	$25.99	$11.99	Mystery				good
11551	2	2020-07-02 04:00:43 UTC	2020-07-02 04:58:43 UTC	2020-07-02 04:11:52 UTC	204	2020-07-02 04:19:06 UTC	Male	GenX	White	5	Jon	Thomas	Fantasy	NightRider3339	0	0	11552		FALSE	138	434.747813	0	0	30	Female	No	[<qu>Black or African American<qu>]	3	MI	Suburban	$80<com>000 - $99<com>999	Working full-time	Single<com> never married	10	3	Ebook	[<qu>Technology<qu><com> <qu>Fantasy<qu><com> <qu>Romance<qu><com> <qu>Science Fiction<qu>]	2	3	3	4	2	$20.99	$25.99	Science Fiction
11552	2	2020-07-02 04:00:43 UTC		2020-07-02 04:16:20 UTC	204	2020-07-02 04:19:06 UTC	Female	Boomer	White	2	Marilyn	Brown	Business	Mystic4363	2	1	11553	11551	FALSE	-130	166.814333	0	0	30	Female	No	[<qu>Black or African American<qu>]	3	MI	Suburban	$80<com>000 - $99<com>999	Working full-time	Single<com> never married	10	3	Ebook	[<qu>Technology<qu><com> <qu>Fantasy<qu><com> <qu>Romance<qu><com> <qu>Science Fiction<qu>]	3	3	3	3	3	$25.99	$30.99	Business
11553	2	2020-07-02 04:00:43 UTC		2020-07-02 04:17:20 UTC	204	2020-07-02 04:19:06 UTC	Female	Boomer	Black	0	Gloria	Jones	Thriller	Firefly6744	2	2		11552	FALSE	-190	106.192691	0	1	30	Female	No	[<qu>Black or African American<qu>]	3	MI	Suburban	$80<com>000 - $99<com>999	Working full-time	Single<com> never married	10	3	Ebook	[<qu>Technology<qu><com> <qu>Fantasy<qu><com> <qu>Romance<qu><com> <qu>Science Fiction<qu>]	3	3	4	4	3	$30.99	$35.99	Thriller				NO
11608	2	2020-07-02 04:00:46 UTC	2020-07-02 04:58:46 UTC	2020-07-02 04:33:37 UTC	205	2020-07-02 04:39:33 UTC	Female	Millennial	Black	3	Madison	Jackson	Religion	Firefly1795	2	0	11609		FALSE	186	356.446867	1	1	45	Male	No	[<qu>White<qu>]	3	MA	Urban	$40<com>000 - $59<com>999	Working full-time	Married	20	10	Audiobook	[<qu>Business<qu><com> <qu>Cooking<qu><com> <qu>History<qu><com> <qu>Political Science or Law<qu><com> <qu>Medical<qu><com> <qu>Science<qu><com> <qu>Social Science<qu><com> <qu>Technology<qu><com> <qu>Mystery<qu><com> <qu>Romance<qu><com> <qu>Science Fiction<qu>]	3	3	3	4	3	$23.99	$28.99	Technology
11609	2	2020-07-02 04:00:46 UTC		2020-07-02 04:37:44 UTC	205	2020-07-02 04:39:33 UTC	Male	GenX	White	5	Darryl	Williams	Science Fiction	Swirl6479	0	1	11610	11608	FALSE	-61	109.049891	0	1	45	Male	No	[<qu>White<qu>]	3	MA	Urban	$40<com>000 - $59<com>999	Working full-time	Married	20	10	Audiobook	[<qu>Business<qu><com> <qu>Cooking<qu><com> <qu>History<qu><com> <qu>Political Science or Law<qu><com> <qu>Medical<qu><com> <qu>Science<qu><com> <qu>Social Science<qu><com> <qu>Technology<qu><com> <qu>Mystery<qu><com> <qu>Romance<qu><com> <qu>Science Fiction<qu>]	3	3	4	4	3	$33.99	$42.99	Medical
11610	2	2020-07-02 04:00:46 UTC		2020-07-02 04:38:54 UTC	205	2020-07-02 04:39:33 UTC	Female	Millennial	Black	5	Ashley	White	Fantasy	Celtic3578	0	2		11609	FALSE	-131	38.970882	0	0	45	Male	No	[<qu>White<qu>]	3	MA	Urban	$40<com>000 - $59<com>999	Working full-time	Married	20	10	Audiobook	[<qu>Business<qu><com> <qu>Cooking<qu><com> <qu>History<qu><com> <qu>Political Science or Law<qu><com> <qu>Medical<qu><com> <qu>Science<qu><com> <qu>Social Science<qu><com> <qu>Technology<qu><com> <qu>Mystery<qu><com> <qu>Romance<qu><com> <qu>Science Fiction<qu>]	3	3	4	4	3	$32.99	$45.99	Political Science or Law				good
11638	2	2020-07-02 04:00:48 UTC	2020-07-02 04:58:48 UTC	2020-07-02 04:13:37 UTC	206	2020-07-02 04:18:34 UTC	Female	Millennial	Black	2	Ashley	Johnson	Science Fiction	Tuna7080	2	0	11639		FALSE	93	297.447828	0	0	46	Female	No	[<qu>White<qu>]	3	CA	Suburban	$80<com>000 - $99<com>999	Working full-time	Single<com> never married	5	0	Hardcover	[<qu>History<qu><com> <qu>Mystery<qu><com> <qu>Science Fiction<qu><com> <qu>Thriller<qu>]	0	0	2	2	0	$15.99	$0	Science Fiction
11639	2	2020-07-02 04:00:48 UTC		2020-07-02 04:16:25 UTC	206	2020-07-02 04:18:34 UTC	Male	Millennial	Black	4	Tyler	Smith	Political Science or Law	Iron4236	2	1	11640	11638	FALSE	-75	128.926884	0	0	46	Female	No	[<qu>White<qu>]	3	CA	Suburban	$80<com>000 - $99<com>999	Working full-time	Single<com> never married	5	0	Hardcover	[<qu>History<qu><com> <qu>Mystery<qu><com> <qu>Science Fiction<qu><com> <qu>Thriller<qu>]	2	3	2	2	2	$15.99	$9.99	Political Science or Law
11640	2	2020-07-02 04:00:48 UTC		2020-07-02 04:17:23 UTC	206	2020-07-02 04:18:34 UTC	Female	GenX	Black	2	Michele	Thomas	Science	Bunting4404	1	2		11639	FALSE	-133	71.22696	0	0	46	Female	No	[<qu>White<qu>]	3	CA	Suburban	$80<com>000 - $99<com>999	Working full-time	Single<com> never married	5	0	Hardcover	[<qu>History<qu><com> <qu>Mystery<qu><com> <qu>Science Fiction<qu><com> <qu>Thriller<qu>]	2	2	3	4	1	$15.99	$7.99	Science				none
11677	2	2020-07-02 04:00:50 UTC	2020-07-02 04:58:51 UTC	2020-07-02 04:38:18 UTC	207	2020-07-02 04:45:53 UTC	Female	Millennial	White	5	Brianna	Johnson	Mystery	AlizarinCrimson2156	1	0	11678		FALSE	113	455.096271	0	3	56	Female	No	[<qu>White<qu>]	3	VA	Suburban	$60<com>000 - $79<com>999	Working full-time	Married	10	3	Hardcover	[<qu>Social Science<qu><com> <qu>Mystery<qu>]	2	2	2	2	2	$9.99	$10.99	Mystery
11678	2	2020-07-02 04:00:50 UTC		2020-07-02 04:43:16 UTC	207	2020-07-02 04:45:53 UTC	Male	Millennial	Black	3	Caleb	Jackson	Romance	Parchment5698	2	1	11679	11677	FALSE	-185	156.598754	0	0	56	Female	No	[<qu>White<qu>]	3	VA	Suburban	$60<com>000 - $79<com>999	Working full-time	Married	10	3	Hardcover	[<qu>Social Science<qu><com> <qu>Mystery<qu>]	1	1	2	2	1	$10.99	$9.99	Romance
11679	2	2020-07-02 04:00:50 UTC		2020-07-02 04:44:24 UTC	207	2020-07-02 04:45:53 UTC	Male	Boomer	White	5	Eugene	Wilson	Business	OxfordBlue3102	1	2		11678	FALSE	-253	88.562633	0	0	56	Female	No	[<qu>White<qu>]	3	VA	Suburban	$60<com>000 - $79<com>999	Working full-time	Married	10	3	Hardcover	[<qu>Social Science<qu><com> <qu>Mystery<qu>]	0	0	2	2	0	$11.99	$8.99	Business				Pages got stuck loading several times.
11680	2	2020-07-02 04:00:51 UTC	2020-07-02 04:58:51 UTC	2020-07-02 04:01:33 UTC	208	2020-07-02 04:07:31 UTC	Female	Millennial	Black	2	Morgan	Jackson	Political Science or Law	Iron4236	1	0	11681		FALSE	111	357.252932	0	0	56	Female	No	[<qu>White<qu>]	2	NJ	Suburban	$100<com>000 - $149<com>999	Working full-time	Living with a partner	25	10	Hardcover	[<qu>Cooking<qu><com> <qu>Political Science or Law<qu><com> <qu>Mystery<qu>]	3	3	3	3	2	$12.99	$25.99	Political Science or Law
11681	2	2020-07-02 04:00:51 UTC		2020-07-02 04:04:49 UTC	208	2020-07-02 04:07:31 UTC	Female	Millennial	White	1	Taylor	White	Science	SteelBlue1596	2	1	11682	11680	FALSE	-85	161.595517	0	0	56	Female	No	[<qu>White<qu>]	2	NJ	Suburban	$100<com>000 - $149<com>999	Working full-time	Living with a partner	25	10	Hardcover	[<qu>Cooking<qu><com> <qu>Political Science or Law<qu><com> <qu>Mystery<qu>]	0	0	3	3	0	$12.99	$17.99	Science
11682	2	2020-07-02 04:00:51 UTC		2020-07-02 04:06:12 UTC	208	2020-07-02 04:07:31 UTC	Male	GenX	White	2	Jon	Taylor	Medical	TropicalBlue0116	2	2		11681	FALSE	-168	78.995428	0	0	56	Female	No	[<qu>White<qu>]	2	NJ	Suburban	$100<com>000 - $149<com>999	Working full-time	Living with a partner	25	10	Hardcover	[<qu>Cooking<qu><com> <qu>Political Science or Law<qu><com> <qu>Mystery<qu>]	3	3	3	3	3	$19.99	$25.99	Medical				No bugs.
11713	2	2020-07-02 04:00:53 UTC	2020-07-02 04:58:53 UTC	2020-07-02 04:46:29 UTC	209	2020-07-02 04:52:49 UTC	Male	GenX	Black	1	Darryl	Davis	Mystery	Alto4798	2	0	11714		FALSE	182	380.237816	0	0	33	Female	No	[<qu>White<qu>]	3	TX	Urban	$40<com>000 - $59<com>999	Working full-time	Married	4	7	Paperback	[<qu>Business<qu>]	2	3	2	3	2	$39.99	$29.99	Business
11714	2	2020-07-02 04:00:53 UTC		2020-07-02 04:50:59 UTC	209	2020-07-02 04:52:49 UTC	Female	Boomer	White	2	Helen	Smith	Fantasy	HeavyMetal1508	2	1	11715	11713	FALSE	-88	110.539775	0	0	33	Female	No	[<qu>White<qu>]	3	TX	Urban	$40<com>000 - $59<com>999	Working full-time	Married	4	7	Paperback	[<qu>Business<qu>]	3	2	3	4	3	$39.99	$19.99	Cooking
11715	2	2020-07-02 04:00:53 UTC		2020-07-02 04:51:53 UTC	209	2020-07-02 04:52:49 UTC	Female	Millennial	White	2	Brittany	Thomas	Business	OxfordBlue3102	2	2		11714	FALSE	-142	56.323282	0	0	33	Female	No	[<qu>White<qu>]	3	TX	Urban	$40<com>000 - $59<com>999	Working full-time	Married	4	7	Paperback	[<qu>Business<qu>]	2	2	2	2	1	$12.99	$16.99	History				good
11770	2	2020-07-02 04:00:56 UTC	2020-07-02 04:58:57 UTC	2020-07-02 04:46:39 UTC	210	2020-07-02 04:54:30 UTC	Female	GenX	White	3	Tonya	Williams	Medical	Coriander6438	2	0	11771		FALSE	177	471.734637	0	0	24	Female	Yes	[<qu>White<qu>]	3	NY	Suburban	$19<com>999 or less	Working full-time	Married	7	10	Paperback	[<qu>Cooking<qu><com> <qu>History<qu><com> <qu>Romance<qu>]	2	2	2	3	2	$47.99	$48.99	Medical
11771	2	2020-07-02 04:00:56 UTC		2020-07-02 04:51:33 UTC	210	2020-07-02 04:54:30 UTC	Female	Boomer	White	1	Dorothy	Davis	Romance	Parchment5698	0	1	11772	11770	FALSE	-117	177.721637	0	0	24	Female	Yes	[<qu>White<qu>]	3	NY	Suburban	$19<com>999 or less	Working full-time	Married	7	10	Paperback	[<qu>Cooking<qu><com> <qu>History<qu><com> <qu>Romance<qu>]	1	2	2	2	2	$20.99	$28.99	Romance
11772	2	2020-07-02 04:00:56 UTC		2020-07-02 04:52:53 UTC	210	2020-07-02 04:54:30 UTC	Male	Boomer	White	2	Albert	Jackson	Mystery	AlizarinCrimson2156	1	2		11771	FALSE	-197	97.272005	0	1	24	Female	Yes	[<qu>White<qu>]	3	NY	Suburban	$19<com>999 or less	Working full-time	Married	7	10	Paperback	[<qu>Cooking<qu><com> <qu>History<qu><com> <qu>Romance<qu>]	1	2	2	2	2	$26.99	$33.99	Thriller				I KNOW ABOUT THE FANTASTIC BOOKS
11806	2	2020-07-02 04:00:59 UTC	2020-07-02 04:58:59 UTC	2020-07-02 04:25:16 UTC	211	2020-07-02 04:31:18 UTC	Female	GenX	Black	4	Dawn	Thomas	Thriller	Firefly6744	1	0	11807		FALSE	95	361.879855	0	0	20	Female	No	[<qu>White<qu>]	2	PA	Suburban	Don<qu>t know	In school	Single<com> never married	6	3	Ebook	[<qu>Fantasy<qu><com> <qu>Mystery<qu><com> <qu>Romance<qu><com> <qu>Thriller<qu>]	2	2	3	3	2	$7.99	$8.99	Mystery
11807	2	2020-07-02 04:00:59 UTC		2020-07-02 04:28:47 UTC	211	2020-07-02 04:31:18 UTC	Male	GenX	Black	0	Darryl	Brown	Political Science or Law	Iron4236	1	1	11808	11806	FALSE	-116	151.649793	0	0	20	Female	No	[<qu>White<qu>]	2	PA	Suburban	Don<qu>t know	In school	Single<com> never married	6	3	Ebook	[<qu>Fantasy<qu><com> <qu>Mystery<qu><com> <qu>Romance<qu><com> <qu>Thriller<qu>]	0	0	3	3	0	$10.99	$0	Political Science or Law
11808	2	2020-07-02 04:00:59 UTC		2020-07-02 04:29:34 UTC	211	2020-07-02 04:31:18 UTC	Female	Millennial	White	2	Ashley	Anderson	Romance	Parchment5698	1	2		11807	FALSE	-163	104.020956	0	0	20	Female	No	[<qu>White<qu>]	2	PA	Suburban	Don<qu>t know	In school	Single<com> never married	6	3	Ebook	[<qu>Fantasy<qu><com> <qu>Mystery<qu><com> <qu>Romance<qu><com> <qu>Thriller<qu>]	1	2	2	2	1	$6.99	$7.99	Romance				none
11815	2	2020-07-02 04:00:59 UTC	2020-07-02 04:58:59 UTC	2020-07-02 04:31:13 UTC	212	2020-07-02 04:38:18 UTC	Female	Boomer	White	3	Dorothy	Brown	Technology	BlueZodiac6819	1	0	11816		FALSE	111	424.890016	2	4	22	Male	No	[<qu>Asian<qu>]	4	NC	Suburban	$20<com>000 - $39<com>999	Working part-time	Single<com> never married	10	1	Paperback	[<qu>Medical<qu><com> <qu>Religion<qu><com> <qu>Science<qu>]	1	2	2	2	1	$4.99	$4.99	Technology
11816	2	2020-07-02 04:00:59 UTC		2020-07-02 04:36:08 UTC	212	2020-07-02 04:38:18 UTC	Male	GenX	Black	4	Jon	Jones	Science Fiction	Swirl6479	1	1	11817	11815	FALSE	-184	129.863564	0	0	22	Male	No	[<qu>Asian<qu>]	4	NC	Suburban	$20<com>000 - $39<com>999	Working part-time	Single<com> never married	10	1	Paperback	[<qu>Medical<qu><com> <qu>Religion<qu><com> <qu>Science<qu>]	2	3	2	2	2	$4.99	$4.99	Science Fiction
11817	2	2020-07-02 04:00:59 UTC		2020-07-02 04:37:05 UTC	212	2020-07-02 04:38:18 UTC	Female	Boomer	Black	4	Helen	Miller	Business	OxfordBlue3102	1	2		11816	FALSE	-241	73.348293	0	0	22	Male	No	[<qu>Asian<qu>]	4	NC	Suburban	$20<com>000 - $39<com>999	Working part-time	Single<com> never married	10	1	Paperback	[<qu>Medical<qu><com> <qu>Religion<qu><com> <qu>Science<qu>]	2	2	2	2	2	$4.99	$4.99	Business				takes some time to load to the next screen after you press continue
11872	2	2020-07-02 04:01:03 UTC	2020-07-02 04:59:03 UTC	2020-07-02 04:31:25 UTC	213	2020-07-02 04:41:24 UTC	Male	Boomer	Black	2	Howard	Moore	Science Fiction	Swirl6479	1	0	11873		FALSE	280	599.188624	2	2	28	Male	No	[<qu>White<qu>]	3	CA	Urban	$40<com>000 - $59<com>999	Working full-time	Married	4	5	Paperback	[<qu>Mystery<qu><com> <qu>Romance<qu><com> <qu>Thriller<qu>]	2	2	2	2	2	$12.99	$12.99	Science Fiction
11873	2	2020-07-02 04:01:03 UTC		2020-07-02 04:38:18 UTC	213	2020-07-02 04:41:24 UTC	Male	Boomer	Black	0	Harry	Davis	Technology	BlueZodiac6819	1	1	11874	11872	FALSE	-133	185.311868	0	1	28	Male	No	[<qu>White<qu>]	3	CA	Urban	$40<com>000 - $59<com>999	Working full-time	Married	4	5	Paperback	[<qu>Mystery<qu><com> <qu>Romance<qu><com> <qu>Thriller<qu>]	2	2	2	2	2	$10.99	$12.99	Science
11874	2	2020-07-02 04:01:03 UTC		2020-07-02 04:39:49 UTC	213	2020-07-02 04:41:24 UTC	Female	GenX	Black	1	Tracy	Smith	Medical	Coriander6438	0	2		11873	FALSE	-224	95.072827	0	2	28	Male	No	[<qu>White<qu>]	3	CA	Urban	$40<com>000 - $59<com>999	Working full-time	Married	4	5	Paperback	[<qu>Mystery<qu><com> <qu>Romance<qu><com> <qu>Thriller<qu>]	2	2	2	2	2	$10.99	$10.99	Medical				none
11875	2	2020-07-02 04:01:03 UTC	2020-07-02 04:59:03 UTC	2020-07-02 04:58:55 UTC	214	2020-07-02 05:05:53 UTC	Male	GenX	Black	2	Tim	Moore	Political Science or Law	Iron6823	2	0	11876		FALSE	121	417.386628	0	0	28	Female	No	[<qu>White<qu>]	4	IL	Suburban	$20<com>000 - $39<com>999	Working full-time	Single<com> never married	15	3	Hardcover	[<qu>Science<qu><com> <qu>Social Science<qu><com> <qu>Fantasy<qu><com> <qu>Romance<qu>]	1	2	2	2	1	$14.99	$14.99	Political Science or Law
11876	2	2020-07-02 04:01:03 UTC		2020-07-02 05:02:17 UTC	214	2020-07-02 05:05:53 UTC	Male	GenX	Black	3	Troy	Thomas	Thriller	Firefly6744	0	1	11877	11875	FALSE	-81	216.057082	0	0	28	Female	No	[<qu>White<qu>]	4	IL	Suburban	$20<com>000 - $39<com>999	Working full-time	Single<com> never married	15	3	Hardcover	[<qu>Science<qu><com> <qu>Social Science<qu><com> <qu>Fantasy<qu><com> <qu>Romance<qu>]	2	3	3	2	3	$9.99	$19.99	Thriller
11877	2	2020-07-02 04:01:03 UTC		2020-07-02 05:03:59 UTC	214	2020-07-02 05:05:53 UTC	Male	Boomer	White	5	Stanley	Taylor	Romance	Vanilla6051	0	2		11876	FALSE	-183	113.47649	0	0	28	Female	No	[<qu>White<qu>]	4	IL	Suburban	$20<com>000 - $39<com>999	Working full-time	Single<com> never married	15	3	Hardcover	[<qu>Science<qu><com> <qu>Social Science<qu><com> <qu>Fantasy<qu><com> <qu>Romance<qu>]	1	3	3	3	2	$9.99	$14.99	Romance				The book about the serial killer sounds amazing and I<qu>m very interested in the romance novel that was included as well. Both make me want to go shopping for novels right now.
11881	2	2020-07-02 04:01:03 UTC	2020-07-02 04:59:03 UTC	2020-07-02 04:32:01 UTC	215	2020-07-02 04:39:27 UTC	Female	Boomer	White	4	Betty	Taylor	Thriller	Piper6135	2	0	11882		FALSE	188	446.18724	1	1	24	Male	No	[<qu>Black or African American<qu>]	3	TX	Suburban	$60<com>000 - $79<com>999	Working full-time	Single<com> never married	2	4	Paperback	[<qu>History<qu><com> <qu>Fantasy<qu><com> <qu>Mystery<qu><com> <qu>Science Fiction<qu>]	3	3	3	4	2	$4.99	$4.99	Mystery
11882	2	2020-07-02 04:01:03 UTC		2020-07-02 04:36:41 UTC	215	2020-07-02 04:39:27 UTC	Female	Boomer	White	5	Marilyn	Johnson	Mystery	RobRoy2720	2	1	11883	11881	FALSE	-92	165.805095	0	0	24	Male	No	[<qu>Black or African American<qu>]	3	TX	Suburban	$60<com>000 - $79<com>999	Working full-time	Single<com> never married	2	4	Paperback	[<qu>History<qu><com> <qu>Fantasy<qu><com> <qu>Mystery<qu><com> <qu>Science Fiction<qu>]	3	3	2	2	1	$4.99	$4.99	Mystery
11883	2	2020-07-02 04:01:03 UTC		2020-07-02 04:38:18 UTC	215	2020-07-02 04:39:27 UTC	Female	GenX	Black	3	Tracy	Moore	History	Swirl6400	1	2		11882	FALSE	-189	69.088959	0	0	24	Male	No	[<qu>Black or African American<qu>]	3	TX	Suburban	$60<com>000 - $79<com>999	Working full-time	Single<com> never married	2	4	Paperback	[<qu>History<qu><com> <qu>Fantasy<qu><com> <qu>Mystery<qu><com> <qu>Science Fiction<qu>]	2	2	3	3	2	$4.99	$4.99	History				nothing
11890	2	2020-07-02 04:01:04 UTC	2020-07-02 04:59:04 UTC	2020-07-02 04:43:43 UTC	216	2020-07-02 04:48:26 UTC	Male	Millennial	White	2	Caleb	Taylor	Religion	DodgerBlue0011	1	0	11891		FALSE	174	283.462252	1	1	27	Female	Yes	[<qu>White<qu>]	2	MO	Suburban	$40<com>000 - $59<com>999	Working full-time	Living with a partner	3	4	Ebook	[<qu>Business<qu>]	2	2	3	2	2	$20.99	$16.99	Romance
11891	2	2020-07-02 04:01:04 UTC		2020-07-02 04:47:10 UTC	216	2020-07-02 04:48:26 UTC	Male	GenX	Black	1	Jon	Smith	Social Science	Dune4161	2	1	11892	11890	FALSE	-33	75.926362	0	0	27	Female	Yes	[<qu>White<qu>]	2	MO	Suburban	$40<com>000 - $59<com>999	Working full-time	Living with a partner	3	4	Ebook	[<qu>Business<qu>]	2	2	2	2	1	$11.99	$21.99	Science Fiction
11892	2	2020-07-02 04:01:04 UTC		2020-07-02 04:47:51 UTC	216	2020-07-02 04:48:26 UTC	Female	Millennial	Black	3	Alexis	White	History	LisbonBrown0051	0	2		11891	FALSE	-74	34.808903	0	0	27	Female	Yes	[<qu>White<qu>]	2	MO	Suburban	$40<com>000 - $59<com>999	Working full-time	Living with a partner	3	4	Ebook	[<qu>Business<qu>]	3	2	2	2	2	$10.99	$10.99	Science				good
11911	2	2020-07-02 04:01:05 UTC	2020-07-02 04:59:05 UTC	2020-07-02 04:24:24 UTC	217	2020-07-02 04:29:03 UTC	Male	Millennial	Black	4	Ethan	Davis	History	Swirl6400	2	0	11912		FALSE	95	278.715195	1	2	28	Female	Yes	[<qu>White<qu>]	3	IL	Suburban	$40<com>000 - $59<com>999	Working full-time	Married	1	3	Ebook	[<qu>Medical<qu>]	2	1	2	2	2	$5.99	$15.99	Religion
11912	2	2020-07-02 04:01:05 UTC		2020-07-02 04:27:24 UTC	217	2020-07-02 04:29:03 UTC	Female	Millennial	White	1	Taylor	White	Science	SteelBlue1596	2	1	11913	11911	FALSE	-85	98.396271	0	0	28	Female	Yes	[<qu>White<qu>]	3	IL	Suburban	$40<com>000 - $59<com>999	Working full-time	Married	1	3	Ebook	[<qu>Medical<qu>]	2	3	2	2	2	$10.99	$16.99	Science
11913	2	2020-07-02 04:01:05 UTC		2020-07-02 04:28:29 UTC	217	2020-07-02 04:29:03 UTC	Female	GenX	Black	1	Dawn	Thomas	Thriller	Firefly6744	1	2		11912	FALSE	-150	34.166856	0	0	28	Female	Yes	[<qu>White<qu>]	3	IL	Suburban	$40<com>000 - $59<com>999	Working full-time	Married	1	3	Ebook	[<qu>Medical<qu>]	1	2	2	2	2	$10.99	$11.99	Fantasy				good
11923	2	2020-07-02 04:01:06 UTC	2020-07-02 04:59:06 UTC	2020-07-02 04:24:05 UTC	218	2020-07-02 04:27:27 UTC	Male	GenX	Black	5	Darryl	Williams	Business	OxfordBlue3102	1	0	11924		FALSE	66	202.865511	0	0	29	Female	No	[<qu>White<qu>]	4	MN	Urban	$40<com>000 - $59<com>999	Working full-time	Single<com> never married	2	0	Paperback	[<qu>Cooking<qu><com> <qu>Mystery<qu><com> <qu>Romance<qu>]	1	1	3	2	0	$16.99	$12.99	Business
11924	2	2020-07-02 04:01:06 UTC		2020-07-02 04:26:01 UTC	218	2020-07-02 04:27:27 UTC	Female	GenX	White	2	Tina	Johnson	Romance	Parchment5698	1	1	11925	11923	FALSE	-50	86.587981	0	0	29	Female	No	[<qu>White<qu>]	4	MN	Urban	$40<com>000 - $59<com>999	Working full-time	Single<com> never married	2	0	Paperback	[<qu>Cooking<qu><com> <qu>Mystery<qu><com> <qu>Romance<qu>]	0	2	1	1	0	$12.99	$9.99	Romance
11925	2	2020-07-02 04:01:06 UTC		2020-07-02 04:26:46 UTC	218	2020-07-02 04:27:27 UTC	Male	Millennial	Black	0	Ethan	Taylor	Science	Cabaret6802	0	2		11924	FALSE	-95	41.267286	0	0	29	Female	No	[<qu>White<qu>]	4	MN	Urban	$40<com>000 - $59<com>999	Working full-time	Single<com> never married	2	0	Paperback	[<qu>Cooking<qu><com> <qu>Mystery<qu><com> <qu>Romance<qu>]	1	1	3	4	1	$31.99	$21.99	Science				N/A
11965	2	2020-07-02 04:01:08 UTC	2020-07-02 04:59:08 UTC	2020-07-02 04:21:49 UTC	219	2020-07-02 04:27:55 UTC	Female	Millennial	White	5	Madison	Smith	History	LisbonBrown0051	1	0	11966		FALSE	183	366.173051	0	0	35	Male	No	[<qu>White<qu>]	3	FL	Urban	$40<com>000 - $59<com>999	Working full-time	Married	10	8	Ebook	[<qu>History<qu><com> <qu>Political Science or Law<qu><com> <qu>Technology<qu><com> <qu>Science Fiction<qu>]	2	1	3	2	2	$25.99	$30.99	Thriller
11966	2	2020-07-02 04:01:08 UTC		2020-07-02 04:26:12 UTC	219	2020-07-02 04:27:55 UTC	Female	GenX	White	2	Dawn	Brown	Religion	Geyser2296	0	1	11967	11965	FALSE	-80	103.383383	0	0	35	Male	No	[<qu>White<qu>]	3	FL	Urban	$40<com>000 - $59<com>999	Working full-time	Married	10	8	Ebook	[<qu>History<qu><com> <qu>Political Science or Law<qu><com> <qu>Technology<qu><com> <qu>Science Fiction<qu>]	2	1	3	2	2	$20.99	$30.99	Science Fiction
11967	2	2020-07-02 04:01:08 UTC		2020-07-02 04:27:05 UTC	219	2020-07-02 04:27:55 UTC	Female	Boomer	White	2	Shirley	Johnson	Business	GreenWhite2218	2	2		11966	FALSE	-133	49.67903	0	0	35	Male	No	[<qu>White<qu>]	3	FL	Urban	$40<com>000 - $59<com>999	Working full-time	Married	10	8	Ebook	[<qu>History<qu><com> <qu>Political Science or Law<qu><com> <qu>Technology<qu><com> <qu>Science Fiction<qu>]	2	3	3	2	2	$20.99	$30.99	Science				nothing
11980	2	2020-07-02 04:01:09 UTC	2020-07-02 04:59:09 UTC	2020-07-02 04:52:28 UTC	220	2020-07-02 04:56:12 UTC	Male	Boomer	Black	4	Howard	Thomas	History	LisbonBrown0051	1	0	11981		FALSE	87	224.351572	0	0	33	Male	Yes	[<qu>Black or African American<qu>]	3	FL	Urban	$80<com>000 - $99<com>999	Working part-time	Married	3	5	Hardcover	[<qu>Business<qu><com> <qu>Cooking<qu><com> <qu>Political Science or Law<qu><com> <qu>Medical<qu><com> <qu>Religion<qu><com> <qu>Science<qu><com> <qu>Social Science<qu><com> <qu>Technology<qu><com> <qu>Fantasy<qu><com> <qu>Mystery<qu><com> <qu>Romance<qu><com> <qu>Science Fiction<qu><com> <qu>Thriller<qu>]	3	3	4	4	3	$33.99	$23.99	Business
11981	2	2020-07-02 04:01:09 UTC		2020-07-02 04:54:47 UTC	220	2020-07-02 04:56:12 UTC	Female	GenX	White	4	Tina	Taylor	Mystery	RobRoy2720	1	1	11982	11980	FALSE	-52	85.447215	0	0	33	Male	Yes	[<qu>Black or African American<qu>]	3	FL	Urban	$80<com>000 - $99<com>999	Working part-time	Married	3	5	Hardcover	[<qu>Business<qu><com> <qu>Cooking<qu><com> <qu>Political Science or Law<qu><com> <qu>Medical<qu><com> <qu>Religion<qu><com> <qu>Science<qu><com> <qu>Social Science<qu><com> <qu>Technology<qu><com> <qu>Fantasy<qu><com> <qu>Mystery<qu><com> <qu>Romance<qu><com> <qu>Science Fiction<qu><com> <qu>Thriller<qu>]	3	2	2	3	3	$28.99	$37.99	Business
11982	2	2020-07-02 04:01:09 UTC		2020-07-02 04:55:22 UTC	220	2020-07-02 04:56:12 UTC	Female	Boomer	Black	2	Shirley	Davis	Technology	BlueZodiac6819	2	2		11981	FALSE	-87	50.389202	0	1	33	Male	Yes	[<qu>Black or African American<qu>]	3	FL	Urban	$80<com>000 - $99<com>999	Working part-time	Married	3	5	Hardcover	[<qu>Business<qu><com> <qu>Cooking<qu><com> <qu>Political Science or Law<qu><com> <qu>Medical<qu><com> <qu>Religion<qu><com> <qu>Science<qu><com> <qu>Social Science<qu><com> <qu>Technology<qu><com> <qu>Fantasy<qu><com> <qu>Mystery<qu><com> <qu>Romance<qu><com> <qu>Science Fiction<qu><com> <qu>Thriller<qu>]	3	3	3	3	3	$32.99	$43.99	Business				good
12007	2	2020-07-02 04:01:11 UTC	2020-07-02 04:59:11 UTC	2020-07-02 04:28:14 UTC	221	2020-07-02 04:38:18 UTC	Male	Millennial	Black	5	Dustin	Moore	Cooking	PickledBluewood5000	0	0	12008		FALSE	128	604.234966	0	0	30	Male	Yes	[<qu>White<qu>]	3	TN	Urban	$20<com>000 - $39<com>999	Working full-time	Married	2	4	Ebook	[<qu>Thriller<qu>]	2	1	2	3	1	$2.99	$4.99	Thriller
12008	2	2020-07-02 04:01:11 UTC		2020-07-02 04:31:31 UTC	221	2020-07-02 04:38:18 UTC	Female	Millennial	White	3	Brianna	Williams	Fantasy	HeavyMetal1508	0	1	12009	12007	FALSE	-69	407.116746	0	0	30	Male	Yes	[<qu>White<qu>]	3	TN	Urban	$20<com>000 - $39<com>999	Working full-time	Married	2	4	Ebook	[<qu>Thriller<qu>]	1	3	3	1	1	$6.99	$3.99	Fantasy
12009	2	2020-07-02 04:01:11 UTC		2020-07-02 04:32:38 UTC	221	2020-07-02 04:38:18 UTC	Male	Millennial	White	1	Ethan	Jones	Romance	Zeus7148	1	2		12008	FALSE	-136	340.356703	0	1	30	Male	Yes	[<qu>White<qu>]	3	TN	Urban	$20<com>000 - $39<com>999	Working full-time	Married	2	4	Ebook	[<qu>Thriller<qu>]	1	1	4	2	1	$2.99	$6.99	Romance				thank you
12037	2	2020-07-02 04:01:13 UTC	2020-07-02 04:59:13 UTC	2020-07-02 04:41:29 UTC	222	2020-07-02 04:51:05 UTC	Female	GenX	Black	4	Tammy	Anderson	Fantasy	NightRider3339	0	0	12038		FALSE	347	575.743258	8	9	28	Female	No	[<qu>White<qu>]	4	NY	Suburban	$19<com>999 or less	Unemployed or laid-off	Widowed	20	16	Audiobook	[<qu>Business<qu><com> <qu>Cooking<qu><com> <qu>Medical<qu><com> <qu>Science<qu><com> <qu>Technology<qu><com> <qu>Romance<qu><com> <qu>Science Fiction<qu><com> <qu>Thriller<qu>]	0	2	3	3	3	$2.99	$5.99	Mystery
12038	2	2020-07-02 04:01:13 UTC		2020-07-02 04:48:39 UTC	222	2020-07-02 04:51:05 UTC	Male	GenX	Black	5	Tim	Moore	History	Swirl6400	0	1	12039	12037	FALSE	-83	146.169956	0	0	28	Female	No	[<qu>White<qu>]	4	NY	Suburban	$19<com>999 or less	Unemployed or laid-off	Widowed	20	16	Audiobook	[<qu>Business<qu><com> <qu>Cooking<qu><com> <qu>Medical<qu><com> <qu>Science<qu><com> <qu>Technology<qu><com> <qu>Romance<qu><com> <qu>Science Fiction<qu><com> <qu>Thriller<qu>]	3	3	4	3	3	$3.99	$5.99	Political Science or Law
12039	2	2020-07-02 04:01:13 UTC		2020-07-02 04:49:49 UTC	222	2020-07-02 04:51:05 UTC	Male	Boomer	White	3	Fred	Williams	Business	GreenWhite2218	2	2		12038	FALSE	-153	76.070485	0	0	28	Female	No	[<qu>White<qu>]	4	NY	Suburban	$19<com>999 or less	Unemployed or laid-off	Widowed	20	16	Audiobook	[<qu>Business<qu><com> <qu>Cooking<qu><com> <qu>Medical<qu><com> <qu>Science<qu><com> <qu>Technology<qu><com> <qu>Romance<qu><com> <qu>Science Fiction<qu><com> <qu>Thriller<qu>]	2	2	2	2	2	$2.99	$3.99	Business				no bugs
12043	2	2020-07-02 04:01:13 UTC	2020-07-02 04:59:13 UTC	2020-07-02 04:06:13 UTC	223	2020-07-02 04:18:01 UTC	Female	Boomer	White	5	Shirley	Anderson	History	LisbonBrown0051	1	0	12044		FALSE	227	708.025474	0	0	35	Male	No	[<qu>Black or African American<qu>]	3	OH	Urban	$100<com>000 - $149<com>999	Working full-time	Married	5	5	Hardcover	[<qu>Romance<qu>]	3	3	4	3	3	$41.99	$47.99	History
12044	2	2020-07-02 04:01:13 UTC		2020-07-02 04:13:11 UTC	223	2020-07-02 04:18:01 UTC	Male	GenX	Black	1	Jon	Taylor	Cooking	Abbey0217	2	1	12045	12043	FALSE	-191	290.151384	0	0	35	Male	No	[<qu>Black or African American<qu>]	3	OH	Urban	$100<com>000 - $149<com>999	Working full-time	Married	5	5	Hardcover	[<qu>Romance<qu>]	3	3	4	4	3	$40.99	$42.99	Cooking
12045	2	2020-07-02 04:01:13 UTC		2020-07-02 04:14:50 UTC	223	2020-07-02 04:18:01 UTC	Male	GenX	Black	0	Darryl	Miller	Medical	PaleSky2924	2	2		12044	FALSE	-290	190.972292	0	0	35	Male	No	[<qu>Black or African American<qu>]	3	OH	Urban	$100<com>000 - $149<com>999	Working full-time	Married	5	5	Hardcover	[<qu>Romance<qu>]	3	3	4	4	3	$44.99	$46.99	Medical				Wow a wonderful product
12079	2	2020-07-02 04:01:15 UTC	2020-07-02 04:59:15 UTC	2020-07-02 04:09:27 UTC	224	2020-07-02 04:13:49 UTC	Female	GenX	White	1	Jill	Taylor	Social Science	Aluminium4229	1	0	12080		FALSE	108	262.043989	0	0	29	Male	Yes	[<qu>American Indian or Alaska native<qu>]	3	NM	Rural	$19<com>999 or less	Working full-time	Married	10	13	Ebook	[<qu>Business<qu>]	1	2	2	3	1	$48.99	$48.99	History
12080	2	2020-07-02 04:01:15 UTC		2020-07-02 04:12:14 UTC	224	2020-07-02 04:13:49 UTC	Male	GenX	Black	3	Jeff	Johnson	Science Fiction	CodGray4453	2	1	12081	12079	FALSE	-59	94.861076	0	0	29	Male	Yes	[<qu>American Indian or Alaska native<qu>]	3	NM	Rural	$19<com>999 or less	Working full-time	Married	10	13	Ebook	[<qu>Business<qu>]	2	1	2	4	2	$42.99	$43.99	History
12081	2	2020-07-02 04:01:15 UTC		2020-07-02 04:12:45 UTC	224	2020-07-02 04:13:49 UTC	Female	Millennial	Black	3	Lauren	Thomas	Thriller	Piper6135	0	2		12080	FALSE	-90	63.40058	0	0	29	Male	Yes	[<qu>American Indian or Alaska native<qu>]	3	NM	Rural	$19<com>999 or less	Working full-time	Married	10	13	Ebook	[<qu>Business<qu>]	1	2	2	3	2	$36.99	$37.99	History				good survey
12109	2	2020-07-02 04:01:17 UTC	2020-07-02 04:59:17 UTC	2020-07-02 04:58:26 UTC	225	2020-07-02 05:13:27 UTC	Male	Millennial	Black	0	Caleb	Wilson	Science	Bunting4404	1	0	12110		FALSE	815	900.829352	0	0	30	Female	Yes	[<qu>White<qu>]	3	TX	Urban	$40<com>000 - $59<com>999	Working full-time	Married	3	2	Hardcover	[<qu>Business<qu><com> <qu>Cooking<qu>]	1	2	3	3	2	$0.99	$5.99	Business
12110	2	2020-07-02 04:01:17 UTC		2020-07-02 05:12:28 UTC	225	2020-07-02 05:13:27 UTC	Female	GenX	White	1	Tina	Thomas	Fantasy	NightRider3339	1	1	12111	12109	FALSE	-27	58.520353	0	0	30	Female	Yes	[<qu>White<qu>]	3	TX	Urban	$40<com>000 - $59<com>999	Working full-time	Married	3	2	Hardcover	[<qu>Business<qu><com> <qu>Cooking<qu>]	2	2	3	3	2	$9.99	$16.99	Business
12111	2	2020-07-02 04:01:17 UTC		2020-07-02 05:12:54 UTC	225	2020-07-02 05:13:27 UTC	Female	Millennial	White	4	Brianna	Davis	History	Vanilla3020	0	2		12110	FALSE	-53	32.466679	0	0	30	Female	Yes	[<qu>White<qu>]	3	TX	Urban	$40<com>000 - $59<com>999	Working full-time	Married	3	2	Hardcover	[<qu>Business<qu><com> <qu>Cooking<qu>]	2	2	2	3	2	$14.99	$14.99	Business				good
12133	2	2020-07-02 04:01:18 UTC	2020-07-02 04:59:18 UTC	2020-07-02 04:33:30 UTC	226	2020-07-02 04:44:13 UTC	Male	Millennial	Black	1	Tyler	Davis	Social Science	Aluminium4229	1	0	12134		FALSE	183	642.876494	1	1	20	Female	No	[<qu>Asian<qu>]	2	FL	Suburban	$80<com>000 - $99<com>999	Working part-time	Single<com> never married	10	5	Paperback	[<qu>History<qu><com> <qu>Social Science<qu><com> <qu>Romance<qu>]	1	2	3	1	1	$16.99	$16.99	Social Science
12134	2	2020-07-02 04:01:18 UTC		2020-07-02 04:37:32 UTC	226	2020-07-02 04:44:13 UTC	Male	Millennial	Black	3	Caleb	Jones	Political Science or Law	Iron6823	2	1	12135	12133	FALSE	-59	400.972602	0	1	20	Female	No	[<qu>Asian<qu>]	2	FL	Suburban	$80<com>000 - $99<com>999	Working part-time	Single<com> never married	10	5	Paperback	[<qu>History<qu><com> <qu>Social Science<qu><com> <qu>Romance<qu>]	1	1	2	2	1	$15.99	$15.99	Political Science or Law
12135	2	2020-07-02 04:01:18 UTC		2020-07-02 04:43:33 UTC	226	2020-07-02 04:44:13 UTC	Female	GenX	Black	4	Michele	Smith	Cooking	PickledBluewood5000	2	2		12134	FALSE	-420	39.767313	0	0	20	Female	No	[<qu>Asian<qu>]	2	FL	Suburban	$80<com>000 - $99<com>999	Working part-time	Single<com> never married	10	5	Paperback	[<qu>History<qu><com> <qu>Social Science<qu><com> <qu>Romance<qu>]	1	1	3	4	2	$16.99	$16.99	Cooking				No bugs
12142	2	2020-07-02 04:01:19 UTC	2020-07-02 04:59:19 UTC	2020-07-02 04:26:23 UTC	227	2020-07-02 04:37:02 UTC	Male	GenX	White	5	Tim	Anderson	Social Science	Aluminium4229	1	0	12143		FALSE	233	638.268782	1	1	38	Male	No	[<qu>White<qu>]	3	TX	Suburban	$100<com>000 - $149<com>999	Working full-time	Married	11	3	Hardcover	[<qu>Business<qu><com> <qu>Science<qu><com> <qu>Fantasy<qu><com> <qu>Science Fiction<qu>]	0	0	1	0	0	$7.99	$3.99	Social Science
12143	2	2020-07-02 04:01:19 UTC		2020-07-02 04:32:31 UTC	227	2020-07-02 04:37:02 UTC	Female	Boomer	White	4	Gloria	Wilson	Romance	Parchment5698	2	1	12144	12142	FALSE	-135	270.953897	0	0	38	Male	No	[<qu>White<qu>]	3	TX	Suburban	$100<com>000 - $149<com>999	Working full-time	Married	11	3	Hardcover	[<qu>Business<qu><com> <qu>Science<qu><com> <qu>Fantasy<qu><com> <qu>Science Fiction<qu>]	0	0	2	3	0	$9.99	$1.99	Romance
12144	2	2020-07-02 04:01:19 UTC		2020-07-02 04:35:27 UTC	227	2020-07-02 04:37:02 UTC	Male	GenX	White	4	Darryl	White	Religion	DodgerBlue0011	0	2		12143	FALSE	-311	94.785651	0	1	38	Male	No	[<qu>White<qu>]	3	TX	Suburban	$100<com>000 - $149<com>999	Working full-time	Married	11	3	Hardcover	[<qu>Business<qu><com> <qu>Science<qu><com> <qu>Fantasy<qu><com> <qu>Science Fiction<qu>]	1	0	1	1	0	$5.99	$1.99	Religion				I had no issues although sometimes it was slow when going to the next question
12151	2	2020-07-02 04:01:19 UTC	2020-07-02 04:59:19 UTC	2020-07-02 04:03:51 UTC	228	2020-07-02 04:23:41 UTC	Male	Boomer	White	4	Leonard	Taylor	Mystery	Alto4798	1	0	12152		FALSE	803	1189.939692	2	2	41	Female	No	[<qu>White<qu>]	3	AZ	Suburban	$80<com>000 - $99<com>999	Working full-time	Married	12	6	Paperback	[<qu>Business<qu><com> <qu>Social Science<qu><com> <qu>Mystery<qu><com> <qu>Romance<qu>]	3	3	3	3	2	$2.99	$12.99	Thriller
12152	2	2020-07-02 04:01:19 UTC		2020-07-02 04:18:55 UTC	228	2020-07-02 04:23:41 UTC	Male	Boomer	Black	0	Albert	Brown	Social Science	Dune4161	1	1	12153	12151	FALSE	-101	286.699039	0	0	41	Female	No	[<qu>White<qu>]	3	AZ	Suburban	$80<com>000 - $99<com>999	Working full-time	Married	12	6	Paperback	[<qu>Business<qu><com> <qu>Social Science<qu><com> <qu>Mystery<qu><com> <qu>Romance<qu>]	1	1	2	2	2	$2.99	$10.99	Social Science
12153	2	2020-07-02 04:01:19 UTC		2020-07-02 04:20:55 UTC	228	2020-07-02 04:23:41 UTC	Male	GenX	Black	3	Darryl	Williams	Business	OxfordBlue3102	1	2		12152	FALSE	-221	166.214129	0	3	41	Female	No	[<qu>White<qu>]	3	AZ	Suburban	$80<com>000 - $99<com>999	Working full-time	Married	12	6	Paperback	[<qu>Business<qu><com> <qu>Social Science<qu><com> <qu>Mystery<qu><com> <qu>Romance<qu>]	1	1	2	2	1	$3.99	$16.99	Business				yes
12175	2	2020-07-02 04:01:21 UTC	2020-07-02 04:59:21 UTC	2020-07-02 04:12:31 UTC	229	2020-07-02 04:15:16 UTC	Female	GenX	White	3	Tammy	Thomas	Social Science	Dune4161	0	0	12176		FALSE	58	165.133473	0	0	25	Male	No	[<qu>Asian<qu>]	3	NY	Suburban	$19<com>999 or less	In school	Single<com> never married	4	5	Ebook	[<qu>Business<qu><com> <qu>Religion<qu><com> <qu>Romance<qu>]	3	2	2	3	2	$1.99	$2.99	Science
12176	2	2020-07-02 04:01:21 UTC		2020-07-02 04:14:16 UTC	229	2020-07-02 04:15:16 UTC	Male	GenX	White	5	Jamie	Davis	Fantasy	Celtic3578	0	1	12177	12175	FALSE	-47	60.116591	0	0	25	Male	No	[<qu>Asian<qu>]	3	NY	Suburban	$19<com>999 or less	In school	Single<com> never married	4	5	Ebook	[<qu>Business<qu><com> <qu>Religion<qu><com> <qu>Romance<qu>]	1	1	3	2	2	$0.99	$1.99	Science Fiction
12177	2	2020-07-02 04:01:21 UTC		2020-07-02 04:14:39 UTC	229	2020-07-02 04:15:16 UTC	Male	Boomer	White	5	Ralph	Taylor	Religion	Firefly1795	2	2		12176	FALSE	-70	37.162067	0	0	25	Male	No	[<qu>Asian<qu>]	3	NY	Suburban	$19<com>999 or less	In school	Single<com> never married	4	5	Ebook	[<qu>Business<qu><com> <qu>Religion<qu><com> <qu>Romance<qu>]	2	3	3	3	2	$3.99	$3.99	Religion				nothing bug in the HIT
12214	2	2020-07-02 04:01:23 UTC	2020-07-02 04:59:23 UTC	2020-07-02 04:48:27 UTC	230	2020-07-02 04:55:49 UTC	Female	Boomer	White	0	Ruth	Anderson	Religion	Geyser2296	1	0	12215		FALSE	170	442.422235	0	2	28	Female	No	[<qu>White<qu>]	3	IA	Urban	$80<com>000 - $99<com>999	Working full-time	Married	3	12	Paperback	[<qu>Cooking<qu><com> <qu>History<qu><com> <qu>Fantasy<qu><com> <qu>Romance<qu>]	1	2	2	2	2	$32.99	$34.99	Mystery
12215	2	2020-07-02 04:01:23 UTC		2020-07-02 04:53:36 UTC	230	2020-07-02 04:55:49 UTC	Male	Boomer	Black	2	Fred	Moore	Social Science	RipeLemon4397	2	1	12216	12214	FALSE	-139	133.42871	0	0	28	Female	No	[<qu>White<qu>]	3	IA	Urban	$80<com>000 - $99<com>999	Working full-time	Married	3	12	Paperback	[<qu>Cooking<qu><com> <qu>History<qu><com> <qu>Fantasy<qu><com> <qu>Romance<qu>]	1	2	2	2	2	$34.99	$26.99	Religion
12216	2	2020-07-02 04:01:23 UTC		2020-07-02 04:54:45 UTC	230	2020-07-02 04:55:49 UTC	Female	Millennial	White	4	Samantha	Wilson	History	Vanilla3020	2	2		12215	FALSE	-208	63.977924	0	0	28	Female	No	[<qu>White<qu>]	3	IA	Urban	$80<com>000 - $99<com>999	Working full-time	Married	3	12	Paperback	[<qu>Cooking<qu><com> <qu>History<qu><com> <qu>Fantasy<qu><com> <qu>Romance<qu>]	3	3	3	3	3	$37.99	$32.99	History				GOOD
12244	2	2020-07-02 04:01:25 UTC	2020-07-02 04:59:25 UTC	2020-07-02 04:50:31 UTC	231	2020-07-02 04:59:13 UTC	Female	Millennial	White	4	Morgan	Thomas	Medical	Coriander6438	2	0	12245		FALSE	181	522.326375	0	0	44	Male	No	[<qu>White<qu>]	4	MT	Urban	$60<com>000 - $79<com>999	Working full-time	Married	15	34	Paperback	[<qu>Business<qu><com> <qu>Cooking<qu><com> <qu>History<qu><com> <qu>Political Science or Law<qu><com> <qu>Medical<qu><com> <qu>Science<qu><com> <qu>Social Science<qu><com> <qu>Fantasy<qu><com> <qu>Mystery<qu>]	3	3	3	3	3	$33.99	$38.99	Medical
12245	2	2020-07-02 04:01:25 UTC		2020-07-02 04:55:43 UTC	231	2020-07-02 04:59:13 UTC	Male	GenX	Black	1	Troy	Moore	Fantasy	HeavyMetal1508	0	1	12246	12244	FALSE	-131	210.077535	0	0	44	Male	No	[<qu>White<qu>]	4	MT	Urban	$60<com>000 - $79<com>999	Working full-time	Married	15	34	Paperback	[<qu>Business<qu><com> <qu>Cooking<qu><com> <qu>History<qu><com> <qu>Political Science or Law<qu><com> <qu>Medical<qu><com> <qu>Science<qu><com> <qu>Social Science<qu><com> <qu>Fantasy<qu><com> <qu>Mystery<qu>]	3	3	3	3	3	$33.99	$26.99	Social Science
12246	2	2020-07-02 04:01:25 UTC		2020-07-02 04:57:00 UTC	231	2020-07-02 04:59:13 UTC	Male	Millennial	White	3	Tyler	White	Mystery	Alto4798	1	2		12245	FALSE	-208	133.376925	0	0	44	Male	No	[<qu>White<qu>]	4	MT	Urban	$60<com>000 - $79<com>999	Working full-time	Married	15	34	Paperback	[<qu>Business<qu><com> <qu>Cooking<qu><com> <qu>History<qu><com> <qu>Political Science or Law<qu><com> <qu>Medical<qu><com> <qu>Science<qu><com> <qu>Social Science<qu><com> <qu>Fantasy<qu><com> <qu>Mystery<qu>]	3	3	4	4	3	$28.99	$28.99	Thriller				all the books are really nice. i will recomment to all
12259	2	2020-07-02 04:01:26 UTC	2020-07-02 04:59:26 UTC	2020-07-02 04:43:04 UTC	232	2020-07-02 04:50:17 UTC	Male	Boomer	Black	3	Stanley	Williams	History	Vanilla3020	0	0	12260		FALSE	361	432.963268	2	2	30	Female	Yes	[<qu>White<qu>]	3	CA	Urban	$40<com>000 - $59<com>999	Working full-time	Married	5	2	Audiobook	[<qu>Business<qu>]	2	3	3	3	2	$9.99	$9.99	Business
12260	2	2020-07-02 04:01:26 UTC		2020-07-02 04:49:26 UTC	232	2020-07-02 04:50:17 UTC	Female	Boomer	Black	5	Helen	Miller	Romance	Parchment5698	1	1	12261	12259	FALSE	-21	50.619076	0	0	30	Female	Yes	[<qu>White<qu>]	3	CA	Urban	$40<com>000 - $59<com>999	Working full-time	Married	5	2	Audiobook	[<qu>Business<qu>]	2	2	3	3	2	$20.99	$10.99	Business
12261	2	2020-07-02 04:01:26 UTC		2020-07-02 04:49:53 UTC	232	2020-07-02 04:50:17 UTC	Female	Millennial	Black	4	Lauren	Jones	Cooking	Abbey0217	2	2		12260	FALSE	-48	23.834108	0	0	30	Female	Yes	[<qu>White<qu>]	3	CA	Urban	$40<com>000 - $59<com>999	Working full-time	Married	5	2	Audiobook	[<qu>Business<qu>]	2	2	2	3	2	$19.99	$5.99	Cooking				good
12280	2	2020-07-02 04:01:27 UTC	2020-07-02 04:59:27 UTC	2020-07-02 04:47:10 UTC	233	2020-07-02 04:53:26 UTC	Female	Millennial	Black	2	Alexis	Smith	Mystery	AlizarinCrimson2156	0	0	12281		FALSE	89	375.638225	0	0	54	Male	No	[<qu>White<qu>]	2	TX	Rural	$80<com>000 - $99<com>999	Unemployed or laid-off	Single<com> never married	1	0	Paperback	[<qu>Science Fiction<qu>]	0	0	4	3	0	$6.99	$6.99	Mystery
12281	2	2020-07-02 04:01:27 UTC		2020-07-02 04:51:07 UTC	233	2020-07-02 04:53:26 UTC	Male	Millennial	White	2	Ethan	Taylor	Business	Mystic4363	2	1	12282	12280	FALSE	-148	139.455563	0	0	54	Male	No	[<qu>White<qu>]	2	TX	Rural	$80<com>000 - $99<com>999	Unemployed or laid-off	Single<com> never married	1	0	Paperback	[<qu>Science Fiction<qu>]	0	0	3	3	0	$14.99	$14.99	Business
12282	2	2020-07-02 04:01:27 UTC		2020-07-02 04:52:15 UTC	233	2020-07-02 04:53:26 UTC	Female	GenX	Black	5	Tonya	Johnson	Religion	Firefly1795	0	2		12281	FALSE	-216	70.757939	0	0	54	Male	No	[<qu>White<qu>]	2	TX	Rural	$80<com>000 - $99<com>999	Unemployed or laid-off	Single<com> never married	1	0	Paperback	[<qu>Science Fiction<qu>]	0	0	1	2	0	$9.99	$0.99	Religion				no bugs were found
12283	2	2020-07-02 04:01:27 UTC	2020-07-02 04:59:27 UTC	2020-07-02 04:58:53 UTC	234	2020-07-02 05:03:39 UTC	Female	Boomer	White	4	Ruth	Anderson	Religion	Geyser2296	1	0	12284		FALSE	77	285.624388	0	0	22	Female	No	[<qu>White<qu>]	3	FL	Suburban	$100<com>000 - $149<com>999	Working full-time	Single<com> never married	17	9	Paperback	[<qu>Cooking<qu><com> <qu>History<qu><com> <qu>Science<qu><com> <qu>Fantasy<qu><com> <qu>Mystery<qu><com> <qu>Romance<qu><com> <qu>Science Fiction<qu><com> <qu>Thriller<qu>]	2	3	3	2	3	$8.99	$9.99	Religion
12284	2	2020-07-02 04:01:27 UTC		2020-07-02 05:01:12 UTC	234	2020-07-02 05:03:39 UTC	Male	GenX	White	0	Darryl	Taylor	Technology	Alto1499	2	1	12285	12283	FALSE	-62	146.860837	0	0	22	Female	No	[<qu>White<qu>]	3	FL	Suburban	$100<com>000 - $149<com>999	Working full-time	Single<com> never married	17	9	Paperback	[<qu>Cooking<qu><com> <qu>History<qu><com> <qu>Science<qu><com> <qu>Fantasy<qu><com> <qu>Mystery<qu><com> <qu>Romance<qu><com> <qu>Science Fiction<qu><com> <qu>Thriller<qu>]	1	0	1	3	0	$7.99	$5.99	Social Science
12285	2	2020-07-02 04:01:27 UTC		2020-07-02 05:02:22 UTC	234	2020-07-02 05:03:39 UTC	Female	Millennial	White	5	Taylor	Johnson	Fantasy	Celtic3578	2	2		12284	FALSE	-132	76.425376	0	0	22	Female	No	[<qu>White<qu>]	3	FL	Suburban	$100<com>000 - $149<com>999	Working full-time	Single<com> never married	17	9	Paperback	[<qu>Cooking<qu><com> <qu>History<qu><com> <qu>Science<qu><com> <qu>Fantasy<qu><com> <qu>Mystery<qu><com> <qu>Romance<qu><com> <qu>Science Fiction<qu><com> <qu>Thriller<qu>]	2	0	0	2	1	$10.99	$9.99	Fantasy				no
12301	2	2020-07-02 04:01:28 UTC	2020-07-02 04:59:28 UTC	2020-07-02 04:46:40 UTC	235	2020-07-02 04:52:07 UTC	Female	Millennial	Black	2	Lauren	Moore	Social Science	Dune4161	2	0	12302		FALSE	91	327.095899	0	1	20	Female	Yes	[<qu>White<qu><com> <qu>Other<qu>]	1	AL	Suburban	$80<com>000 - $99<com>999	Keeping house	Married	2	0	Hardcover	[<qu>Cooking<qu><com> <qu>Fantasy<qu>]	1	2	2	2	1	$4.99	$4.99	Social Science
12302	2	2020-07-02 04:01:28 UTC		2020-07-02 04:49:32 UTC	235	2020-07-02 04:52:07 UTC	Female	Boomer	Black	3	Gloria	Miller	Medical	Coriander6438	1	1	12303	12301	FALSE	-81	154.997648	0	0	20	Female	Yes	[<qu>White<qu><com> <qu>Other<qu>]	1	AL	Suburban	$80<com>000 - $99<com>999	Keeping house	Married	2	0	Hardcover	[<qu>Cooking<qu><com> <qu>Fantasy<qu>]	2	3	3	3	2	$9.99	$9.99	Medical
12303	2	2020-07-02 04:01:28 UTC		2020-07-02 04:50:59 UTC	235	2020-07-02 04:52:07 UTC	Female	GenX	White	4	Jill	Jones	Science	SteelBlue1596	1	2		12302	FALSE	-168	67.935697	0	0	20	Female	Yes	[<qu>White<qu><com> <qu>Other<qu>]	1	AL	Suburban	$80<com>000 - $99<com>999	Keeping house	Married	2	0	Hardcover	[<qu>Cooking<qu><com> <qu>Fantasy<qu>]	0	1	2	3	0	$4.99	$4.99	Science				None
12304	2	2020-07-02 04:01:28 UTC	2020-07-02 04:59:29 UTC	2020-07-02 04:43:33 UTC	236	2020-07-02 04:47:36 UTC	Female	Millennial	White	4	Lauren	Brown	History	Swirl6400	2	0	12305		FALSE	90	242.218944	0	0	19	Male	No	[<qu>Asian<qu>]	1	CA	Suburban	$100<com>000 - $149<com>999	In school	Single<com> never married	3	1	Paperback	[<qu>Science<qu><com> <qu>Social Science<qu>]	0	0	2	3	0	$14.99	$0	Business
12305	2	2020-07-02 04:01:28 UTC		2020-07-02 04:45:52 UTC	236	2020-07-02 04:47:36 UTC	Female	Boomer	White	1	Shirley	Davis	Thriller	Oil4277	1	1	12306	12304	FALSE	-49	103.52758	0	0	19	Male	No	[<qu>Asian<qu>]	1	CA	Suburban	$100<com>000 - $149<com>999	In school	Single<com> never married	3	1	Paperback	[<qu>Science<qu><com> <qu>Social Science<qu>]	1	2	2	2	1	$14.99	$14.99	Science Fiction
12306	2	2020-07-02 04:01:28 UTC		2020-07-02 04:46:33 UTC	236	2020-07-02 04:47:36 UTC	Male	GenX	Black	0	Jeff	Johnson	Science Fiction	CodGray4453	2	2		12305	FALSE	-90	63.076431	0	0	19	Male	No	[<qu>Asian<qu>]	1	CA	Suburban	$100<com>000 - $149<com>999	In school	Single<com> never married	3	1	Paperback	[<qu>Science<qu><com> <qu>Social Science<qu>]	2	2	2	2	2	$14.99	$9.99	Science Fiction				Very simple Hit<com> great job<line>
12460	2	2020-07-02 05:00:05 UTC	2020-07-02 05:58:05 UTC	2020-07-02 05:29:39 UTC	237	2020-07-02 05:37:45 UTC	Female	Boomer	White	1	Dorothy	Johnson	Social Science	Aluminium4229	2	0	12461		FALSE	156	486.084077	1	1	30	Female	No	[<qu>White<qu>]	3	KY	Urban	$20<com>000 - $39<com>999	Working full-time	Married	9	5	Ebook	[<qu>Business<qu><com> <qu>Religion<qu>]	1	2	4	3	1	$9.99	$19.99	Social Science
12461	2	2020-07-02 05:00:05 UTC		2020-07-02 05:34:44 UTC	237	2020-07-02 05:37:45 UTC	Male	Millennial	White	0	Ethan	Moore	Technology	BlueZodiac6819	0	1	12462	12460	FALSE	-149	180.841838	0	0	30	Female	No	[<qu>White<qu>]	3	KY	Urban	$20<com>000 - $39<com>999	Working full-time	Married	9	5	Ebook	[<qu>Business<qu><com> <qu>Religion<qu>]	2	3	3	3	2	$9.99	$19.99	Technology
12462	2	2020-07-02 05:00:05 UTC		2020-07-02 05:35:55 UTC	237	2020-07-02 05:37:45 UTC	Male	GenX	Black	0	Jamie	Taylor	History	Swirl6400	1	2		12461	FALSE	-220	110.064508	0	1	30	Female	No	[<qu>White<qu>]	3	KY	Urban	$20<com>000 - $39<com>999	Working full-time	Married	9	5	Ebook	[<qu>Business<qu><com> <qu>Religion<qu>]	1	1	3	2	0	$10.99	$19.99	History				There was no bug. I enjoyed the survey.
12493	2	2020-07-02 05:00:07 UTC	2020-07-02 05:58:07 UTC	2020-07-02 05:01:02 UTC	238	2020-07-02 05:06:17 UTC	Female	GenX	Black	5	Beth	Davis	Science Fiction	Tuna7080	1	0	12494		FALSE	74	314.834589	0	0	57	Male	Yes	[<qu>White<qu>]	3	CA	Urban	$20<com>000 - $39<com>999	Working full-time	Married	2	2	Audiobook	[<qu>Technology<qu>]	1	1	2	2	0	$15.99	$0.99	History
12494	2	2020-07-02 05:00:07 UTC		2020-07-02 05:03:06 UTC	238	2020-07-02 05:06:17 UTC	Male	GenX	White	1	Jeff	Wilson	Medical	TropicalBlue0116	0	1	12495	12493	FALSE	-50	190.992032	0	2	57	Male	Yes	[<qu>White<qu>]	3	CA	Urban	$20<com>000 - $39<com>999	Working full-time	Married	2	2	Audiobook	[<qu>Technology<qu>]	1	0	0	1	1	$6.99	$6.99	Cooking
12495	2	2020-07-02 05:00:07 UTC		2020-07-02 05:05:22 UTC	238	2020-07-02 05:06:17 UTC	Male	Boomer	Black	5	Ralph	Anderson	Thriller	Piper6135	2	2		12494	FALSE	-186	54.865828	0	0	57	Male	Yes	[<qu>White<qu>]	3	CA	Urban	$20<com>000 - $39<com>999	Working full-time	Married	2	2	Audiobook	[<qu>Technology<qu>]	2	1	1	1	1	$0	$5.99	Medical				very nice this study i like this study
12496	2	2020-07-02 05:00:07 UTC	2020-07-02 05:58:07 UTC	2020-07-02 05:52:03 UTC	239	2020-07-02 05:55:08 UTC	Female	GenX	White	1	Jill	Davis	Romance	Vanilla6051	2	0	12497		FALSE	54	185.522678	0	0	20	Female	No	[<qu>White<qu>]	2	AZ	Suburban	$19<com>999 or less	In school	Living with a partner	6	4	Ebook	[<qu>Religion<qu><com> <qu>Mystery<qu><com> <qu>Thriller<qu>]	2	2	3	3	2	$9.99	$12.99	Romance
12497	2	2020-07-02 05:00:07 UTC		2020-07-02 05:53:52 UTC	239	2020-07-02 05:55:08 UTC	Male	Boomer	White	1	Stanley	Smith	Business	GreenWhite2218	0	1	12498	12496	FALSE	-55	76.319453	0	0	20	Female	No	[<qu>White<qu>]	2	AZ	Suburban	$19<com>999 or less	In school	Living with a partner	6	4	Ebook	[<qu>Religion<qu><com> <qu>Mystery<qu><com> <qu>Thriller<qu>]	0	0	2	3	0	$10.99	$13.99	Business
12498	2	2020-07-02 05:00:07 UTC		2020-07-02 05:54:30 UTC	239	2020-07-02 05:55:08 UTC	Female	Boomer	White	4	Joan	Brown	Cooking	PickledBluewood5000	1	2		12497	FALSE	-93	37.868524	0	0	20	Female	No	[<qu>White<qu>]	2	AZ	Suburban	$19<com>999 or less	In school	Living with a partner	6	4	Ebook	[<qu>Religion<qu><com> <qu>Mystery<qu><com> <qu>Thriller<qu>]	1	1	3	3	1	$15.99	$15.99	Cooking				na
12574	2	2020-07-02 05:00:12 UTC	2020-07-02 05:58:12 UTC	2020-07-02 05:00:30 UTC	240	2020-07-02 05:18:14 UTC	Female	Boomer	White	0	Helen	Thomas	Religion	Geyser2296	2	0	12575		FALSE	386	1063.547534	1	1	51	Male	No	[<qu>White<qu>]	3	TX	Urban	$60<com>000 - $79<com>999	Working full-time	Married	12	8	Hardcover	[<qu>Business<qu><com> <qu>Cooking<qu><com> <qu>History<qu><com> <qu>Political Science or Law<qu><com> <qu>Science<qu><com> <qu>Technology<qu><com> <qu>Fantasy<qu><com> <qu>Romance<qu><com> <qu>Science Fiction<qu><com> <qu>Thriller<qu>]	3	3	3	3	3	$24.99	$24.99	Thriller
12575	2	2020-07-02 05:00:12 UTC		2020-07-02 05:12:58 UTC	240	2020-07-02 05:18:14 UTC	Female	GenX	White	5	Jill	Jackson	Cooking	PickledBluewood5000	0	1	12576	12574	FALSE	-362	315.798699	0	0	51	Male	No	[<qu>White<qu>]	3	TX	Urban	$60<com>000 - $79<com>999	Working full-time	Married	12	8	Hardcover	[<qu>Business<qu><com> <qu>Cooking<qu><com> <qu>History<qu><com> <qu>Political Science or Law<qu><com> <qu>Science<qu><com> <qu>Technology<qu><com> <qu>Fantasy<qu><com> <qu>Romance<qu><com> <qu>Science Fiction<qu><com> <qu>Thriller<qu>]	3	3	3	3	3	$14.99	$24.99	Cooking
12576	2	2020-07-02 05:00:12 UTC		2020-07-02 05:15:07 UTC	240	2020-07-02 05:18:14 UTC	Female	Boomer	White	4	Ruth	Wilson	Science Fiction	Swirl6479	1	2		12575	FALSE	-491	187.16321	0	0	51	Male	No	[<qu>White<qu>]	3	TX	Urban	$60<com>000 - $79<com>999	Working full-time	Married	12	8	Hardcover	[<qu>Business<qu><com> <qu>Cooking<qu><com> <qu>History<qu><com> <qu>Political Science or Law<qu><com> <qu>Science<qu><com> <qu>Technology<qu><com> <qu>Fantasy<qu><com> <qu>Romance<qu><com> <qu>Science Fiction<qu><com> <qu>Thriller<qu>]	3	3	3	3	3	$20.99	$24.99	Science Fiction				No bugs found. This is one of the good survey i have taken.
12640	2	2020-07-02 05:00:16 UTC	2020-07-02 05:58:16 UTC	2020-07-02 05:25:53 UTC	241	2020-07-02 05:32:58 UTC	Female	Boomer	White	4	Ruth	White	Mystery	RobRoy2720	0	0	12641		FALSE	90	424.78973	1	3	21	Female	No	[<qu>Asian<qu>]	3	GA	Suburban	$40<com>000 - $59<com>999	Working full-time	Single<com> never married	10	4	Ebook	[<qu>Business<qu><com> <qu>Cooking<qu><com> <qu>Medical<qu><com> <qu>Science<qu><com> <qu>Social Science<qu><com> <qu>Technology<qu>]	1	2	3	4	2	$5.99	$7.99	Thriller
12641	2	2020-07-02 05:00:16 UTC		2020-07-02 05:30:28 UTC	241	2020-07-02 05:32:58 UTC	Male	GenX	Black	5	Jamie	Moore	Medical	TropicalBlue0116	1	1	12642	12640	FALSE	-185	149.92733	0	1	21	Female	No	[<qu>Asian<qu>]	3	GA	Suburban	$40<com>000 - $59<com>999	Working full-time	Single<com> never married	10	4	Ebook	[<qu>Business<qu><com> <qu>Cooking<qu><com> <qu>Medical<qu><com> <qu>Science<qu><com> <qu>Social Science<qu><com> <qu>Technology<qu>]	3	0	3	3	0	$7.99	$5.99	Medical
12642	2	2020-07-02 05:00:16 UTC		2020-07-02 05:31:23 UTC	241	2020-07-02 05:32:58 UTC	Female	GenX	White	0	Michele	Smith	Religion	DodgerBlue0011	2	2		12641	FALSE	-240	95.138097	0	0	21	Female	No	[<qu>Asian<qu>]	3	GA	Suburban	$40<com>000 - $59<com>999	Working full-time	Single<com> never married	10	4	Ebook	[<qu>Business<qu><com> <qu>Cooking<qu><com> <qu>Medical<qu><com> <qu>Science<qu><com> <qu>Social Science<qu><com> <qu>Technology<qu>]	2	3	3	1	3	$5.99	$7.99	Religion				the hit froze halfway through the task<com> but i refreshed the page and it continued back where i left off.
12643	2	2020-07-02 05:00:16 UTC	2020-07-02 05:58:16 UTC	2020-07-02 05:30:04 UTC	242	2020-07-02 05:33:34 UTC	Female	GenX	White	2	Tammy	Davis	History	LisbonBrown0051	1	0	12644		FALSE	65	210.116996	0	0	35	Male	Yes	[<qu>White<qu>]	3	MA	Suburban	$100<com>000 - $149<com>999	Working full-time	Married	4	8	Hardcover	[<qu>Religion<qu><com> <qu>Social Science<qu>]	2	2	2	3	3	$16.99	$27.99	Social Science
12644	2	2020-07-02 05:00:16 UTC		2020-07-02 05:31:41 UTC	242	2020-07-02 05:33:34 UTC	Female	Boomer	White	2	Joan	Anderson	Medical	PaleSky2924	2	1	12645	12643	FALSE	-32	113.242852	0	2	35	Male	Yes	[<qu>White<qu>]	3	MA	Suburban	$100<com>000 - $149<com>999	Working full-time	Married	4	8	Hardcover	[<qu>Religion<qu><com> <qu>Social Science<qu>]	1	3	2	2	3	$26.99	$27.99	Science
12645	2	2020-07-02 05:00:16 UTC		2020-07-02 05:33:00 UTC	242	2020-07-02 05:33:34 UTC	Male	Millennial	White	4	Zachary	Jackson	Thriller	Piper6135	0	2		12644	FALSE	-111	33.892074	0	0	35	Male	Yes	[<qu>White<qu>]	3	MA	Suburban	$100<com>000 - $149<com>999	Working full-time	Married	4	8	Hardcover	[<qu>Religion<qu><com> <qu>Social Science<qu>]	2	3	3	2	3	$22.99	$26.99	Romance				GOOD
12721	2	2020-07-02 05:00:21 UTC	2020-07-02 05:58:21 UTC	2020-07-02 05:18:12 UTC	243	2020-07-02 05:26:14 UTC	Female	Millennial	Black	0	Brianna	Brown	Technology	GrayNickel1470	0	0	12722		FALSE	152	482.503525	1	2	31	Male	No	[<qu>White<qu>]	2	SC	Suburban	$20<com>000 - $39<com>999	Unemployed or laid-off	Single<com> never married	4	1	Paperback	[<qu>Science<qu><com> <qu>Fantasy<qu><com> <qu>Science Fiction<qu>]	1	1	2	2	0	$10.99	$0.99	Technology
12722	2	2020-07-02 05:00:21 UTC		2020-07-02 05:22:48 UTC	243	2020-07-02 05:26:14 UTC	Female	Millennial	White	2	Taylor	Davis	Political Science or Law	Mischka1736	2	1	12723	12721	FALSE	-124	206.538769	0	0	31	Male	No	[<qu>White<qu>]	2	SC	Suburban	$20<com>000 - $39<com>999	Unemployed or laid-off	Single<com> never married	4	1	Paperback	[<qu>Science<qu><com> <qu>Fantasy<qu><com> <qu>Science Fiction<qu>]	1	2	2	3	1	$10.99	$4.99	Political Science or Law
12723	2	2020-07-02 05:00:21 UTC		2020-07-02 05:24:22 UTC	243	2020-07-02 05:26:14 UTC	Female	GenX	White	5	Dawn	Anderson	Social Science	Aluminium4229	2	2		12722	FALSE	-218	111.870044	0	0	31	Male	No	[<qu>White<qu>]	2	SC	Suburban	$20<com>000 - $39<com>999	Unemployed or laid-off	Single<com> never married	4	1	Paperback	[<qu>Science<qu><com> <qu>Fantasy<qu><com> <qu>Science Fiction<qu>]	1	1	2	1	0	$9.99	$0	Social Science				No bugs that I noticed<com> pages took a long time to load<com> sometimes requiring a page reload.
12730	2	2020-07-02 05:00:22 UTC	2020-07-02 05:58:22 UTC	2020-07-02 05:55:37 UTC	244	2020-07-02 06:09:14 UTC	Male	GenX	Black	5	Greg	Jones	Medical	Coriander6438	2	0	12731		FALSE	221	816.680817	0	0	41	Male	No	[<qu>White<qu>]	3	AL	Urban	$40<com>000 - $59<com>999	Working full-time	Married	1	1	Ebook	[<qu>Business<qu><com> <qu>Cooking<qu><com> <qu>Social Science<qu>]	2	2	3	3	2	$7.99	$8.99	Science
12731	2	2020-07-02 05:00:22 UTC		2020-07-02 06:03:24 UTC	244	2020-07-02 06:09:14 UTC	Male	Millennial	White	3	Ethan	Moore	Technology	BlueZodiac6819	0	1	12732	12730	FALSE	-246	350.075932	0	0	41	Male	No	[<qu>White<qu>]	3	AL	Urban	$40<com>000 - $59<com>999	Working full-time	Married	1	1	Ebook	[<qu>Business<qu><com> <qu>Cooking<qu><com> <qu>Social Science<qu>]	2	2	3	3	2	$6.99	$6.99	Business
12732	2	2020-07-02 05:00:22 UTC		2020-07-02 06:05:11 UTC	244	2020-07-02 06:09:14 UTC	Male	Millennial	Black	5	Dustin	Anderson	Science	Cabaret6802	1	2		12731	FALSE	-353	243.19694	0	0	41	Male	No	[<qu>White<qu>]	3	AL	Urban	$40<com>000 - $59<com>999	Working full-time	Married	1	1	Ebook	[<qu>Business<qu><com> <qu>Cooking<qu><com> <qu>Social Science<qu>]	2	3	3	4	2	$5.99	$6.99	Science				these books is awsome<line>
12736	2	2020-07-02 05:00:22 UTC	2020-07-02 05:58:22 UTC	2020-07-02 05:53:10 UTC	245	2020-07-02 06:02:39 UTC	Male	GenX	White	0	Greg	Moore	Mystery	AlizarinCrimson2156	2	0	12737		FALSE	137	568.875839	0	0	57	Female	No	[<qu>White<qu>]	3	PA	Rural	$20<com>000 - $39<com>999	Unemployed or laid-off	Single<com> never married	2	1	Hardcover	[<qu>Cooking<qu>]	2	2	3	3	2	$15.99	$10.99	Mystery
12737	2	2020-07-02 05:00:22 UTC		2020-07-02 05:58:11 UTC	245	2020-07-02 06:02:39 UTC	Male	Millennial	White	4	Zachary	Jackson	Thriller	Piper6135	0	1	12738	12736	FALSE	-164	268.012051	0	1	57	Female	No	[<qu>White<qu>]	3	PA	Rural	$20<com>000 - $39<com>999	Unemployed or laid-off	Single<com> never married	2	1	Hardcover	[<qu>Cooking<qu>]	1	2	3	3	2	$15.99	$9.99	Thriller
12738	2	2020-07-02 05:00:22 UTC		2020-07-02 05:59:47 UTC	245	2020-07-02 06:02:39 UTC	Male	Millennial	Black	4	Logan	Davis	Political Science or Law	Mischka1736	1	2		12737	FALSE	-260	171.142537	0	0	57	Female	No	[<qu>White<qu>]	3	PA	Rural	$20<com>000 - $39<com>999	Unemployed or laid-off	Single<com> never married	2	1	Hardcover	[<qu>Cooking<qu>]	0	0	3	3	0	$16.99	$8.99	History				no comments
12796	2	2020-07-02 05:00:26 UTC	2020-07-02 05:58:26 UTC	2020-07-02 05:52:24 UTC	246	2020-07-02 05:58:57 UTC	Male	Boomer	Black	4	Leonard	Wilson	Thriller	Oil4277	2	0	12797		FALSE	129	393.259375	0	0	65	Female	No	[<qu>White<qu>]	2	MD	Suburban	$40<com>000 - $59<com>999	Retired	Married	20	10	Audiobook	[<qu>Cooking<qu><com> <qu>History<qu><com> <qu>Mystery<qu><com> <qu>Thriller<qu>]	0	0	2	3	0	$9.99	$6.99	Thriller
12797	2	2020-07-02 05:00:26 UTC		2020-07-02 05:56:15 UTC	246	2020-07-02 05:58:57 UTC	Female	GenX	White	4	Dawn	Brown	Religion	Geyser2296	0	1	12798	12796	FALSE	-102	161.877143	0	0	65	Female	No	[<qu>White<qu>]	2	MD	Suburban	$40<com>000 - $59<com>999	Retired	Married	20	10	Audiobook	[<qu>Cooking<qu><com> <qu>History<qu><com> <qu>Mystery<qu><com> <qu>Thriller<qu>]	0	0	1	2	0	$8.99	$5.99	Medical
12798	2	2020-07-02 05:00:26 UTC		2020-07-02 05:57:19 UTC	246	2020-07-02 05:58:57 UTC	Male	Boomer	White	4	Ralph	Anderson	Science Fiction	Tuna7080	0	2		12797	FALSE	-166	97.961998	0	0	65	Female	No	[<qu>White<qu>]	2	MD	Suburban	$40<com>000 - $59<com>999	Retired	Married	20	10	Audiobook	[<qu>Cooking<qu><com> <qu>History<qu><com> <qu>Mystery<qu><com> <qu>Thriller<qu>]	1	1	2	3	1	$10.99	$9.99	Science Fiction				No bugs or other issues.
12868	2	2020-07-02 05:00:30 UTC	2020-07-02 05:58:30 UTC	2020-07-02 05:17:32 UTC	247	2020-07-02 05:26:55 UTC	Female	Boomer	Black	2	Virginia	Taylor	Mystery	Alto4798	2	0	12869		FALSE	125	562.696652	1	2	35	Male	No	[<qu>White<qu>]	2	CA	Urban	$40<com>000 - $59<com>999	Working full-time	Married	8	6	Audiobook	[<qu>History<qu><com> <qu>Science<qu><com> <qu>Fantasy<qu><com> <qu>Science Fiction<qu>]	2	2	3	2	2	$14.99	$9.99	Mystery
12869	2	2020-07-02 05:00:30 UTC		2020-07-02 05:21:54 UTC	247	2020-07-02 05:26:55 UTC	Female	Boomer	Black	4	Marilyn	Moore	Medical	PaleSky2924	0	1	12870	12868	FALSE	-137	300.260839	0	0	35	Male	No	[<qu>White<qu>]	2	CA	Urban	$40<com>000 - $59<com>999	Working full-time	Married	8	6	Audiobook	[<qu>History<qu><com> <qu>Science<qu><com> <qu>Fantasy<qu><com> <qu>Science Fiction<qu>]	1	2	2	3	2	$19.99	$14.99	Science
12870	2	2020-07-02 05:00:30 UTC		2020-07-02 05:25:37 UTC	247	2020-07-02 05:26:55 UTC	Female	Millennial	Black	4	Taylor	Wilson	Cooking	PickledBluewood5000	0	2		12869	FALSE	-360	77.191634	0	0	35	Male	No	[<qu>White<qu>]	2	CA	Urban	$40<com>000 - $59<com>999	Working full-time	Married	8	6	Audiobook	[<qu>History<qu><com> <qu>Science<qu><com> <qu>Fantasy<qu><com> <qu>Science Fiction<qu>]	3	2	3	3	1	$14.99	$9.99	Cooking				Very slow loading for some questions
12883	2	2020-07-02 05:00:31 UTC	2020-07-02 05:58:31 UTC	2020-07-02 05:03:35 UTC	248	2020-07-02 05:08:37 UTC	Female	GenX	Black	2	Dawn	Jones	Romance	Vanilla6051	0	0	12884		FALSE	83	301.942923	0	0	30	Male	No	[<qu>Asian<qu>]	4	CA	Urban	$40<com>000 - $59<com>999	Temporarily not working	Single<com> never married	4	5	Hardcover	[<qu>Cooking<qu><com> <qu>Science<qu>]	0	1	1	3	0	$10.99	$1.99	Romance
12884	2	2020-07-02 05:00:31 UTC		2020-07-02 05:06:48 UTC	248	2020-07-02 05:08:37 UTC	Female	Boomer	White	4	Virginia	Johnson	Thriller	Firefly6744	0	1	12885	12883	FALSE	-110	109.144014	0	0	30	Male	No	[<qu>Asian<qu>]	4	CA	Urban	$40<com>000 - $59<com>999	Temporarily not working	Single<com> never married	4	5	Hardcover	[<qu>Cooking<qu><com> <qu>Science<qu>]	2	2	1	3	1	$11.99	$7.99	Thriller
12885	2	2020-07-02 05:00:31 UTC		2020-07-02 05:07:47 UTC	248	2020-07-02 05:08:37 UTC	Female	GenX	White	5	Jill	Wilson	Fantasy	HeavyMetal1508	0	2		12884	FALSE	-169	49.548174	0	0	30	Male	No	[<qu>Asian<qu>]	4	CA	Urban	$40<com>000 - $59<com>999	Temporarily not working	Single<com> never married	4	5	Hardcover	[<qu>Cooking<qu><com> <qu>Science<qu>]	0	1	1	3	0	$10.99	$1.99	Fantasy				None
12904	2	2020-07-02 05:00:32 UTC	2020-07-02 05:58:32 UTC	2020-07-02 05:31:57 UTC	249	2020-07-02 05:37:19 UTC	Female	Millennial	Black	1	Samantha	Williams	Mystery	AlizarinCrimson2156	2	0	12905		FALSE	106	321.233198	0	0	39	Female	No	[<qu>White<qu>]	3	CA	Urban	$19<com>999 or less	Working part-time	Divorced	65	10	Hardcover	[<qu>Mystery<qu><com> <qu>Thriller<qu>]	3	3	3	3	1	$6.99	$4.99	Thriller
12905	2	2020-07-02 05:00:32 UTC		2020-07-02 05:35:06 UTC	249	2020-07-02 05:37:19 UTC	Male	GenX	Black	1	Troy	Davis	Medical	PaleSky2924	1	1	12906	12904	FALSE	-83	132.390512	0	0	39	Female	No	[<qu>White<qu>]	3	CA	Urban	$19<com>999 or less	Working part-time	Divorced	65	10	Hardcover	[<qu>Mystery<qu><com> <qu>Thriller<qu>]	1	1	3	3	0	$6.99	$0	Medical
12906	2	2020-07-02 05:00:32 UTC		2020-07-02 05:35:55 UTC	249	2020-07-02 05:37:19 UTC	Male	Millennial	White	3	Ethan	Taylor	Social Science	Dune4161	2	2		12905	FALSE	-132	83.462642	0	0	39	Female	No	[<qu>White<qu>]	3	CA	Urban	$19<com>999 or less	Working part-time	Divorced	65	10	Hardcover	[<qu>Mystery<qu><com> <qu>Thriller<qu>]	1	0	3	3	0	$6.99	$0	Social Science				N/A
12919	2	2020-07-02 05:00:33 UTC	2020-07-02 05:58:33 UTC	2020-07-02 05:20:44 UTC	250	2020-07-02 05:31:47 UTC	Male	Boomer	White	5	Howard	Brown	Technology	BlueZodiac6819	0	0	12920		FALSE	313	662.439825	5	6	28	Male	Yes	[<qu>White<qu>]	3	AZ	Suburban	$40<com>000 - $59<com>999	Working full-time	Married	1	4	Hardcover	[<qu>Business<qu><com> <qu>Cooking<qu><com> <qu>Fantasy<qu>]	2	2	2	2	2	$10.99	$15.99	Thriller
12920	2	2020-07-02 05:00:33 UTC		2020-07-02 05:27:36 UTC	250	2020-07-02 05:31:47 UTC	Female	Millennial	Black	4	Alexis	Williams	Political Science or Law	Iron6823	2	1	12921	12919	FALSE	-99	250.722349	0	1	28	Male	Yes	[<qu>White<qu>]	3	AZ	Suburban	$40<com>000 - $59<com>999	Working full-time	Married	1	4	Hardcover	[<qu>Business<qu><com> <qu>Cooking<qu><com> <qu>Fantasy<qu>]	1	1	1	2	1	$15.99	$20.99	Fantasy
12921	2	2020-07-02 05:00:33 UTC		2020-07-02 05:29:56 UTC	250	2020-07-02 05:31:47 UTC	Male	Boomer	Black	3	Stanley	Miller	Medical	Coriander6438	0	2		12920	FALSE	-239	111.162003	0	0	28	Male	Yes	[<qu>White<qu>]	3	AZ	Suburban	$40<com>000 - $59<com>999	Working full-time	Married	1	4	Hardcover	[<qu>Business<qu><com> <qu>Cooking<qu><com> <qu>Fantasy<qu>]	1	1	3	3	3	$17.99	$19.99	Medical				no its nice
12940	2	2020-07-02 05:00:34 UTC	2020-07-02 05:58:35 UTC	2020-07-02 05:06:35 UTC	251	2020-07-02 05:16:56 UTC	Female	Boomer	Black	0	Ruth	Williams	Fantasy	NightRider3339	1	0	12941		FALSE	222	620.649439	7	11	41	Female	Yes	[<qu>White<qu>]	3	AZ	Rural	$40<com>000 - $59<com>999	Working part-time	Separated	8	2	Paperback	[<qu>Medical<qu><com> <qu>Fantasy<qu>]	2	2	3	3	2	$10.99	$11.99	Fantasy
12941	2	2020-07-02 05:00:34 UTC		2020-07-02 05:13:07 UTC	251	2020-07-02 05:16:56 UTC	Male	Millennial	White	0	Dustin	Moore	Cooking	PickledBluewood5000	0	1	12942	12940	FALSE	-170	228.981917	0	4	41	Female	Yes	[<qu>White<qu>]	3	AZ	Rural	$40<com>000 - $59<com>999	Working part-time	Separated	8	2	Paperback	[<qu>Medical<qu><com> <qu>Fantasy<qu>]	3	2	3	3	2	$14.99	$14.99	Cooking
12942	2	2020-07-02 05:00:35 UTC		2020-07-02 05:14:57 UTC	251	2020-07-02 05:16:56 UTC	Female	Boomer	White	3	Betty	Taylor	Political Science or Law	Iron4236	2	2		12941	FALSE	-280	118.774274	0	4	41	Female	Yes	[<qu>White<qu>]	3	AZ	Rural	$40<com>000 - $59<com>999	Working part-time	Separated	8	2	Paperback	[<qu>Medical<qu><com> <qu>Fantasy<qu>]	1	2	3	3	1	$9.99	$9.99	Political Science or Law				No bugs.
12943	2	2020-07-02 05:00:35 UTC	2020-07-02 05:58:35 UTC	2020-07-02 05:02:54 UTC	252	2020-07-02 05:08:12 UTC	Female	GenX	Black	4	Beth	Davis	Mystery	AlizarinCrimson2156	0	0	12944		FALSE	137	317.360276	1	1	45	Male	Yes	[<qu>White<qu>]	3	MI	Urban	$40<com>000 - $59<com>999	Working full-time	Married	15	15	Hardcover	[<qu>Business<qu><com> <qu>Medical<qu><com> <qu>Religion<qu><com> <qu>Fantasy<qu>]	3	3	4	3	3	$9.99	$15.99	Business
12944	2	2020-07-02 05:00:35 UTC		2020-07-02 05:06:21 UTC	252	2020-07-02 05:08:12 UTC	Male	GenX	Black	3	Jamie	Thomas	Political Science or Law	Mischka1736	2	1	12945	12943	FALSE	-70	110.700754	0	0	45	Male	Yes	[<qu>White<qu>]	3	MI	Urban	$40<com>000 - $59<com>999	Working full-time	Married	15	15	Hardcover	[<qu>Business<qu><com> <qu>Medical<qu><com> <qu>Religion<qu><com> <qu>Fantasy<qu>]	3	3	4	4	3	$6.99	$32.99	Business
12945	2	2020-07-02 05:00:35 UTC		2020-07-02 05:07:09 UTC	252	2020-07-02 05:08:12 UTC	Female	Boomer	Black	1	Virginia	White	Medical	TropicalBlue0116	2	2		12944	FALSE	-118	62.996232	0	0	45	Male	Yes	[<qu>White<qu>]	3	MI	Urban	$40<com>000 - $59<com>999	Working full-time	Married	15	15	Hardcover	[<qu>Business<qu><com> <qu>Medical<qu><com> <qu>Religion<qu><com> <qu>Fantasy<qu>]	3	3	4	4	3	$4.99	$7.99	Business				GOOD ONE
13003	2	2020-07-02 05:00:38 UTC	2020-07-02 05:58:39 UTC	2020-07-02 05:14:48 UTC	253	2020-07-02 05:24:09 UTC	Female	Millennial	Black	0	Madison	Brown	Mystery	RobRoy2720	1	0	13004		FALSE	132	560.794518	0	0	35	Female	No	[<qu>White<qu>]	3	CA	Rural	$20<com>000 - $39<com>999	Working full-time	Married	7	14	Ebook	[<qu>History<qu><com> <qu>Medical<qu><com> <qu>Technology<qu><com> <qu>Science Fiction<qu>]	3	3	2	3	3	$10.99	$22.99	Fantasy
13004	2	2020-07-02 05:00:38 UTC		2020-07-02 05:19:42 UTC	253	2020-07-02 05:24:09 UTC	Male	Boomer	White	3	Louis	Williams	Political Science or Law	Mischka1736	2	1	13005	13003	FALSE	-162	266.735085	0	0	35	Female	No	[<qu>White<qu>]	3	CA	Rural	$20<com>000 - $39<com>999	Working full-time	Married	7	14	Ebook	[<qu>History<qu><com> <qu>Medical<qu><com> <qu>Technology<qu><com> <qu>Science Fiction<qu>]	3	2	4	4	3	$12.99	$22.99	Science
13005	2	2020-07-02 05:00:38 UTC		2020-07-02 05:21:27 UTC	253	2020-07-02 05:24:09 UTC	Male	Boomer	White	1	Leonard	Smith	Romance	Zeus7148	2	2		13004	FALSE	-267	162.656722	0	0	35	Female	No	[<qu>White<qu>]	3	CA	Rural	$20<com>000 - $39<com>999	Working full-time	Married	7	14	Ebook	[<qu>History<qu><com> <qu>Medical<qu><com> <qu>Technology<qu><com> <qu>Science Fiction<qu>]	2	3	2	3	3	$31.99	$17.99	Romance				ITS a different type of hit i like very much
13105	2	2020-07-02 05:00:45 UTC	2020-07-02 05:58:45 UTC	2020-07-02 05:18:40 UTC	254	2020-07-02 05:24:49 UTC	Male	Millennial	White	0	Cameron	Thomas	Science Fiction	Swirl6479	0	0	13106		FALSE	222	369.35776	0	0	25	Male	Yes	[<qu>White<qu>]	3	AK	Urban	$20<com>000 - $39<com>999	Working full-time	Married	1	1	Ebook	[<qu>History<qu>]	3	3	4	4	3	$16.99	$21.99	History
13106	2	2020-07-02 05:00:45 UTC		2020-07-02 05:23:35 UTC	254	2020-07-02 05:24:49 UTC	Male	GenX	White	1	Greg	Moore	Mystery	AlizarinCrimson2156	2	1	13107	13105	FALSE	-73	74.40831	0	0	25	Male	Yes	[<qu>White<qu>]	3	AK	Urban	$20<com>000 - $39<com>999	Working full-time	Married	1	1	Ebook	[<qu>History<qu>]	3	3	4	3	3	$21.99	$16.99	History
13107	2	2020-07-02 05:00:45 UTC		2020-07-02 05:24:12 UTC	254	2020-07-02 05:24:49 UTC	Male	GenX	White	0	Jeff	Taylor	Romance	Zeus7148	2	2		13106	FALSE	-110	36.838375	0	0	25	Male	Yes	[<qu>White<qu>]	3	AK	Urban	$20<com>000 - $39<com>999	Working full-time	Married	1	1	Ebook	[<qu>History<qu>]	3	3	4	4	3	$21.99	$21.99	History				GOOD
13144	2	2020-07-02 05:00:47 UTC	2020-07-02 05:58:47 UTC	2020-07-02 05:13:44 UTC	255	2020-07-02 05:17:20 UTC	Male	Millennial	White	0	Zachary	White	Political Science or Law	Iron4236	1	0	13145		FALSE	91	216.613242	0	0	33	Male	No	[<qu>White<qu>]	3	MS	Urban	$40<com>000 - $59<com>999	Working full-time	Married	12	13	Ebook	[<qu>Business<qu><com> <qu>History<qu>]	2	2	2	2	2	$9.99	$5.99	Medical
13145	2	2020-07-02 05:00:47 UTC		2020-07-02 05:15:59 UTC	255	2020-07-02 05:17:20 UTC	Male	GenX	Black	3	Darryl	Jones	Science	SteelBlue1596	0	1	13146	13144	FALSE	-44	81.765213	0	0	33	Male	No	[<qu>White<qu>]	3	MS	Urban	$40<com>000 - $59<com>999	Working full-time	Married	12	13	Ebook	[<qu>Business<qu><com> <qu>History<qu>]	2	2	3	3	2	$6.99	$1.99	Medical
13146	2	2020-07-02 05:00:47 UTC		2020-07-02 05:16:33 UTC	255	2020-07-02 05:17:20 UTC	Female	Millennial	White	5	Brianna	Jackson	Thriller	Piper6135	1	2		13145	FALSE	-78	47.750891	0	0	33	Male	No	[<qu>White<qu>]	3	MS	Urban	$40<com>000 - $59<com>999	Working full-time	Married	12	13	Ebook	[<qu>Business<qu><com> <qu>History<qu>]	2	2	3	3	2	$20.99	$7.99	Thriller				AMAZING SURVEY
13159	2	2020-07-02 05:00:48 UTC	2020-07-02 05:58:48 UTC	2020-07-02 05:21:57 UTC	256	2020-07-02 05:31:33 UTC	Male	Millennial	White	2	Zachary	Brown	History	Swirl6400	1	0	13160		FALSE	218	576.876229	7	11	26	Female	No	[<qu>White<qu>]	3	CT	Suburban	Don<qu>t know	Unemployed or laid-off	Single<com> never married	1	0	Paperback	[<qu>Social Science<qu>]	0	0	2	4	0	$15.99	$15.99	History
13160	2	2020-07-02 05:00:48 UTC		2020-07-02 05:27:20 UTC	256	2020-07-02 05:31:33 UTC	Male	GenX	White	3	Jeff	Thomas	Technology	GrayNickel1470	1	1	13161	13159	FALSE	-105	253.099189	0	4	26	Female	No	[<qu>White<qu>]	3	CT	Suburban	Don<qu>t know	Unemployed or laid-off	Single<com> never married	1	0	Paperback	[<qu>Social Science<qu>]	2	2	3	3	2	$20.99	$15.99	Technology
13161	2	2020-07-02 05:00:48 UTC		2020-07-02 05:29:44 UTC	256	2020-07-02 05:31:33 UTC	Female	Boomer	White	0	Dorothy	Smith	Business	GreenWhite2218	1	2		13160	FALSE	-249	109.754094	0	4	26	Female	No	[<qu>White<qu>]	3	CT	Suburban	Don<qu>t know	Unemployed or laid-off	Single<com> never married	1	0	Paperback	[<qu>Social Science<qu>]	1	1	3	4	1	$20.99	$15.99	Business				no bugs
13165	2	2020-07-02 05:00:48 UTC	2020-07-02 05:58:49 UTC	2020-07-02 05:44:00 UTC	257	2020-07-02 05:47:54 UTC	Female	Boomer	Black	3	Joan	Anderson	Fantasy	Celtic3578	1	0	13166		FALSE	74	233.57973	0	0	20	Female	No	[<qu>White<qu><com> <qu>Asian<qu>]	2	CA	Urban	$19<com>999 or less	In school	Single<com> never married	4	2	Ebook	[<qu>Cooking<qu><com> <qu>Science<qu><com> <qu>Mystery<qu><com> <qu>Science Fiction<qu>]	2	3	2	3	2	$15.99	$20.99	Fantasy
13166	2	2020-07-02 05:00:48 UTC		2020-07-02 05:46:16 UTC	257	2020-07-02 05:47:54 UTC	Male	Boomer	White	4	Ralph	Miller	Technology	BlueZodiac6819	2	1	13167	13165	FALSE	-62	97.77864	0	0	20	Female	No	[<qu>White<qu><com> <qu>Asian<qu>]	2	CA	Urban	$19<com>999 or less	In school	Single<com> never married	4	2	Ebook	[<qu>Cooking<qu><com> <qu>Science<qu><com> <qu>Mystery<qu><com> <qu>Science Fiction<qu>]	3	3	3	3	3	$20.99	$25.99	Technology
13167	2	2020-07-02 05:00:48 UTC		2020-07-02 05:46:56 UTC	257	2020-07-02 05:47:54 UTC	Male	GenX	Black	2	Greg	Davis	History	LisbonBrown0051	0	2		13166	FALSE	-102	57.639196	0	0	20	Female	No	[<qu>White<qu><com> <qu>Asian<qu>]	2	CA	Urban	$19<com>999 or less	In school	Single<com> never married	4	2	Ebook	[<qu>Cooking<qu><com> <qu>Science<qu><com> <qu>Mystery<qu><com> <qu>Science Fiction<qu>]	1	0	2	2	0	$14.99	$0	History				Nope!
13312	2	2020-07-02 05:00:57 UTC	2020-07-02 05:58:58 UTC	2020-07-02 05:11:10 UTC	258	2020-07-02 05:26:39 UTC	Male	Boomer	White	0	Albert	Brown	History	Vanilla3020	2	0	13313		FALSE	244	928.980113	0	0	35	Female	No	[<qu>White<qu>]	4	IN	Urban	$60<com>000 - $79<com>999	Working full-time	Married	6	16	Hardcover	[<qu>Cooking<qu><com> <qu>Religion<qu><com> <qu>Science<qu><com> <qu>Social Science<qu><com> <qu>Technology<qu><com> <qu>Fantasy<qu><com> <qu>Mystery<qu><com> <qu>Romance<qu><com> <qu>Science Fiction<qu><com> <qu>Thriller<qu>]	2	3	3	4	3	$15.99	$20.99	History
13313	2	2020-07-02 05:00:57 UTC		2020-07-02 05:20:44 UTC	258	2020-07-02 05:26:39 UTC	Male	Millennial	Black	1	Alexander	Thomas	Business	OxfordBlue3102	1	1	13314	13312	FALSE	-330	354.051727	0	0	35	Female	No	[<qu>White<qu>]	4	IN	Urban	$60<com>000 - $79<com>999	Working full-time	Married	6	16	Hardcover	[<qu>Cooking<qu><com> <qu>Religion<qu><com> <qu>Science<qu><com> <qu>Social Science<qu><com> <qu>Technology<qu><com> <qu>Fantasy<qu><com> <qu>Mystery<qu><com> <qu>Romance<qu><com> <qu>Science Fiction<qu><com> <qu>Thriller<qu>]	2	3	3	3	3	$10.99	$15.99	Business
13314	2	2020-07-02 05:00:57 UTC		2020-07-02 05:24:33 UTC	258	2020-07-02 05:26:39 UTC	Female	Millennial	White	3	Ashley	Johnson	Cooking	Abbey0217	0	2		13313	FALSE	-559	125.930632	0	0	35	Female	No	[<qu>White<qu>]	4	IN	Urban	$60<com>000 - $79<com>999	Working full-time	Married	6	16	Hardcover	[<qu>Cooking<qu><com> <qu>Religion<qu><com> <qu>Science<qu><com> <qu>Social Science<qu><com> <qu>Technology<qu><com> <qu>Fantasy<qu><com> <qu>Mystery<qu><com> <qu>Romance<qu><com> <qu>Science Fiction<qu><com> <qu>Thriller<qu>]	2	3	2	3	1	$10.99	$15.99	Cooking				A complete survey about books.
13345	2	2020-07-02 05:00:59 UTC	2020-07-02 05:59:00 UTC	2020-07-02 05:05:34 UTC	259	2020-07-02 05:09:57 UTC	Male	Boomer	Black	4	Albert	Jones	Business	Mystic4363	0	0	13346		FALSE	82	263.08302	0	0	23	Male	No	[<qu>Asian<qu>]	2	CA	Urban	Don<qu>t know	In school	Single<com> never married	1	3	Hardcover	[<qu>Science Fiction<qu>]	0	2	3	1	0	$8.99	$14.99	Business
13346	2	2020-07-02 05:00:59 UTC		2020-07-02 05:08:10 UTC	259	2020-07-02 05:09:57 UTC	Female	Millennial	Black	3	Ashley	Brown	Political Science or Law	Mischka1736	1	1	13347	13345	FALSE	-74	107.248365	0	0	23	Male	No	[<qu>Asian<qu>]	2	CA	Urban	Don<qu>t know	In school	Single<com> never married	1	3	Hardcover	[<qu>Science Fiction<qu>]	3	3	3	3	2	$14.99	$17.99	Political Science or Law
13347	2	2020-07-02 05:00:59 UTC		2020-07-02 05:09:00 UTC	259	2020-07-02 05:09:57 UTC	Male	GenX	Black	1	Tim	Smith	Science Fiction	CodGray4453	1	2		13346	FALSE	-124	57.359199	0	0	23	Male	No	[<qu>Asian<qu>]	2	CA	Urban	Don<qu>t know	In school	Single<com> never married	1	3	Hardcover	[<qu>Science Fiction<qu>]	3	3	3	1	2	$9.99	$12.99	Science Fiction				No worries at all
13348	2	2020-07-02 05:01:00 UTC	2020-07-02 05:59:00 UTC	2020-07-02 05:47:01 UTC	260	2020-07-02 05:54:03 UTC	Female	Boomer	White	2	Dorothy	Brown	Technology	BlueZodiac6819	1	0	13349		FALSE	161	422.48215	0	0	39	Female	No	[<qu>White<qu>]	4	CA	Urban	$20<com>000 - $39<com>999	Working part-time	Single<com> never married	20	10	Paperback	[<qu>Business<qu><com> <qu>Cooking<qu><com> <qu>History<qu><com> <qu>Medical<qu><com> <qu>Science<qu><com> <qu>Fantasy<qu><com> <qu>Romance<qu><com> <qu>Science Fiction<qu><com> <qu>Thriller<qu>]	2	1	2	1	1	$6.99	$15.99	Technology
13349	2	2020-07-02 05:01:00 UTC		2020-07-02 05:51:40 UTC	260	2020-07-02 05:54:03 UTC	Male	Boomer	Black	1	Fred	Thomas	Medical	PaleSky2924	2	1	13350	13348	FALSE	-118	143.746674	0	0	39	Female	No	[<qu>White<qu>]	4	CA	Urban	$20<com>000 - $39<com>999	Working part-time	Single<com> never married	20	10	Paperback	[<qu>Business<qu><com> <qu>Cooking<qu><com> <qu>History<qu><com> <qu>Medical<qu><com> <qu>Science<qu><com> <qu>Fantasy<qu><com> <qu>Romance<qu><com> <qu>Science Fiction<qu><com> <qu>Thriller<qu>]	3	2	2	3	3	$10.99	$20.99	Medical
13350	2	2020-07-02 05:01:00 UTC		2020-07-02 05:52:38 UTC	260	2020-07-02 05:54:03 UTC	Male	Boomer	Black	4	Howard	Anderson	Political Science or Law	Iron4236	2	2		13349	FALSE	-176	85.422625	0	0	39	Female	No	[<qu>White<qu>]	4	CA	Urban	$20<com>000 - $39<com>999	Working part-time	Single<com> never married	20	10	Paperback	[<qu>Business<qu><com> <qu>Cooking<qu><com> <qu>History<qu><com> <qu>Medical<qu><com> <qu>Science<qu><com> <qu>Fantasy<qu><com> <qu>Romance<qu><com> <qu>Science Fiction<qu><com> <qu>Thriller<qu>]	2	1	2	1	2	$5.99	$10.99	Political Science or Law				No bugs found and very interesting with this survey because I love reading books<com> Thank You
13354	2	2020-07-02 05:01:00 UTC	2020-07-02 05:59:00 UTC	2020-07-02 05:25:46 UTC	261	2020-07-02 05:31:47 UTC	Female	GenX	White	5	Tina	Miller	Medical	TropicalBlue0116	0	0	13355		FALSE	110	361.136923	7	11	30	Male	Yes	[<qu>Black or African American<qu><com> <qu>Other<qu>]	2	CA	Suburban	$40<com>000 - $59<com>999	In school	Single<com> never married	12	15	Hardcover	[<qu>Cooking<qu><com> <qu>Religion<qu><com> <qu>Fantasy<qu><com> <qu>Mystery<qu><com> <qu>Romance<qu><com> <qu>Science Fiction<qu><com> <qu>Thriller<qu>]	2	2	1	3	0	$15.99	$20.99	Medical
13355	2	2020-07-02 05:01:00 UTC		2020-07-02 05:29:11 UTC	261	2020-07-02 05:31:47 UTC	Female	Millennial	White	1	Brianna	Davis	Cooking	MoonMist3146	1	1	13356	13354	FALSE	-95	155.853621	0	4	30	Male	Yes	[<qu>Black or African American<qu><com> <qu>Other<qu>]	2	CA	Suburban	$40<com>000 - $59<com>999	In school	Single<com> never married	12	15	Hardcover	[<qu>Cooking<qu><com> <qu>Religion<qu><com> <qu>Fantasy<qu><com> <qu>Mystery<qu><com> <qu>Romance<qu><com> <qu>Science Fiction<qu><com> <qu>Thriller<qu>]	2	2	3	2	2	$20.99	$29.99	Cooking
13356	2	2020-07-02 05:01:00 UTC		2020-07-02 05:30:26 UTC	261	2020-07-02 05:31:47 UTC	Male	GenX	Black	4	Chris	Jones	Social Science	RipeLemon4397	2	2		13355	FALSE	-170	81.32147	0	4	30	Male	Yes	[<qu>Black or African American<qu><com> <qu>Other<qu>]	2	CA	Suburban	$40<com>000 - $59<com>999	In school	Single<com> never married	12	15	Hardcover	[<qu>Cooking<qu><com> <qu>Religion<qu><com> <qu>Fantasy<qu><com> <qu>Mystery<qu><com> <qu>Romance<qu><com> <qu>Science Fiction<qu><com> <qu>Thriller<qu>]	0	0	3	4	0	$0	$0	Social Science				no issues.
13390	2	2020-07-02 05:01:02 UTC	2020-07-02 05:59:02 UTC	2020-07-02 05:10:06 UTC	262	2020-07-02 05:14:12 UTC	Female	Boomer	Black	1	Betty	Williams	Business	Mystic4363	0	0	13391		FALSE	52	246.187474	0	0	49	Male	No	[<qu>White<qu>]	3	IN	Suburban	$80<com>000 - $99<com>999	Working full-time	Married	1	0	Hardcover	[<qu>History<qu>]	1	1	2	2	0	$12.99	$0	Business
13391	2	2020-07-02 05:01:02 UTC		2020-07-02 05:12:15 UTC	262	2020-07-02 05:14:12 UTC	Male	GenX	White	0	Jamie	Johnson	Technology	BlueZodiac6819	2	1	13392	13390	FALSE	-77	116.798686	0	0	49	Male	No	[<qu>White<qu>]	3	IN	Suburban	$80<com>000 - $99<com>999	Working full-time	Married	1	0	Hardcover	[<qu>History<qu>]	0	0	2	2	0	$13.99	$0	Technology
13392	2	2020-07-02 05:01:02 UTC		2020-07-02 05:13:25 UTC	262	2020-07-02 05:14:12 UTC	Male	Boomer	White	4	Louis	Moore	Mystery	Alto4798	0	2		13391	FALSE	-147	47.079096	0	0	49	Male	No	[<qu>White<qu>]	3	IN	Suburban	$80<com>000 - $99<com>999	Working full-time	Married	1	0	Hardcover	[<qu>History<qu>]	1	2	2	2	2	$14.99	$12.99	Mystery				No issues
13408	2	2020-07-02 05:01:03 UTC	2020-07-02 05:59:03 UTC	2020-07-02 05:05:12 UTC	263	2020-07-02 05:12:11 UTC	Female	Millennial	White	3	Madison	Taylor	Cooking	PickledBluewood5000	2	0	13409		FALSE	93	418.802888	0	0	28	Male	Yes	[<qu>White<qu>]	3	MA	Suburban	$40<com>000 - $59<com>999	Working full-time	Single<com> never married	3	2	Hardcover	[<qu>Business<qu><com> <qu>History<qu><com> <qu>Thriller<qu>]	0	2	2	2	0	$17.99	$19.99	Cooking
13409	2	2020-07-02 05:01:03 UTC		2020-07-02 05:08:47 UTC	263	2020-07-02 05:12:11 UTC	Female	Boomer	Black	3	Betty	Johnson	History	Vanilla3020	0	1	13410	13408	FALSE	-122	203.155189	0	0	28	Male	Yes	[<qu>White<qu>]	3	MA	Suburban	$40<com>000 - $59<com>999	Working full-time	Single<com> never married	3	2	Hardcover	[<qu>Business<qu><com> <qu>History<qu><com> <qu>Thriller<qu>]	0	3	4	4	2	$24.99	$29.99	History
13410	2	2020-07-02 05:01:03 UTC		2020-07-02 05:10:14 UTC	263	2020-07-02 05:12:11 UTC	Female	Millennial	White	1	Ashley	Jackson	Medical	PaleSky2924	0	2		13409	FALSE	-209	116.36627	0	0	28	Male	Yes	[<qu>White<qu>]	3	MA	Suburban	$40<com>000 - $59<com>999	Working full-time	Single<com> never married	3	2	Hardcover	[<qu>Business<qu><com> <qu>History<qu><com> <qu>Thriller<qu>]	3	3	3	2	3	$19.99	$24.99	Medical				No bugs.
13435	2	2020-07-02 05:01:05 UTC	2020-07-02 05:59:05 UTC	2020-07-02 05:24:15 UTC	264	2020-07-02 05:31:46 UTC	Male	Boomer	White	2	Louis	Jackson	Romance	Zeus7148	0	0	13436		FALSE	124	451.127542	4	7	23	Female	No	[<qu>Asian<qu>]	2	CA	Suburban	$60<com>000 - $79<com>999	Working part-time	Single<com> never married	3	3	Paperback	[<qu>Cooking<qu><com> <qu>Mystery<qu><com> <qu>Romance<qu>]	2	2	2	3	2	$5.99	$8.99	Romance
13436	2	2020-07-02 05:01:05 UTC		2020-07-02 05:28:09 UTC	264	2020-07-02 05:31:46 UTC	Male	GenX	White	5	Dean	Davis	Thriller	Piper6135	2	1	13437	13435	FALSE	-110	216.975226	0	4	23	Female	No	[<qu>Asian<qu>]	2	CA	Suburban	$60<com>000 - $79<com>999	Working part-time	Single<com> never married	3	3	Paperback	[<qu>Cooking<qu><com> <qu>Mystery<qu><com> <qu>Romance<qu>]	2	2	2	3	2	$8.99	$10.99	Thriller
13437	2	2020-07-02 05:01:05 UTC		2020-07-02 05:30:25 UTC	264	2020-07-02 05:31:46 UTC	Male	Boomer	Black	3	Stanley	Williams	History	Vanilla3020	0	2		13436	FALSE	-246	80.425037	0	2	23	Female	No	[<qu>Asian<qu>]	2	CA	Suburban	$60<com>000 - $79<com>999	Working part-time	Single<com> never married	3	3	Paperback	[<qu>Cooking<qu><com> <qu>Mystery<qu><com> <qu>Romance<qu>]	2	2	3	2	2	$10.99	$12.99	History				no bugs
13504	2	2020-07-02 05:01:09 UTC	2020-07-02 05:59:09 UTC	2020-07-02 05:58:29 UTC	265	2020-07-02 06:05:00 UTC	Male	GenX	White	5	Jamie	White	Science Fiction	CodGray4453	0	0	13505		FALSE	98	391.131525	7	11	40	Male	No	[<qu>Black or African American<qu>]	3	SC	Rural	$40<com>000 - $59<com>999	Working full-time	Married	4	2	Hardcover	[<qu>History<qu><com> <qu>Religion<qu><com> <qu>Science<qu><com> <qu>Technology<qu><com> <qu>Science Fiction<qu>]	2	3	2	2	2	$8.99	$8.99	Science Fiction
13505	2	2020-07-02 05:01:09 UTC		2020-07-02 06:02:14 UTC	265	2020-07-02 06:05:00 UTC	Male	Boomer	Black	4	Howard	Williams	Thriller	Firefly6744	0	1	13506	13504	FALSE	-127	166.046813	0	4	40	Male	No	[<qu>Black or African American<qu>]	3	SC	Rural	$40<com>000 - $59<com>999	Working full-time	Married	4	2	Hardcover	[<qu>History<qu><com> <qu>Religion<qu><com> <qu>Science<qu><com> <qu>Technology<qu><com> <qu>Science Fiction<qu>]	1	2	2	3	1	$10.99	$6.99	Thriller
13506	2	2020-07-02 05:01:09 UTC		2020-07-02 06:03:16 UTC	265	2020-07-02 06:05:00 UTC	Female	Boomer	White	3	Betty	Jackson	Fantasy	HeavyMetal1508	0	2		13505	FALSE	-189	104.003428	0	4	40	Male	No	[<qu>Black or African American<qu>]	3	SC	Rural	$40<com>000 - $59<com>999	Working full-time	Married	4	2	Hardcover	[<qu>History<qu><com> <qu>Religion<qu><com> <qu>Science<qu><com> <qu>Technology<qu><com> <qu>Science Fiction<qu>]	1	1	2	2	0	$7.99	$3.99	Fantasy				No bugs found. The pages loaded smoothly.
13531	2	2020-07-02 05:01:11 UTC	2020-07-02 05:59:11 UTC	2020-07-02 05:01:44 UTC	266	2020-07-02 05:15:51 UTC	Male	Boomer	White	4	Eugene	Anderson	Fantasy	Celtic3578	0	0	13532		FALSE	486	846.888491	1	1	60	Female	No	[<qu>White<qu>]	3	IL	Urban	$20<com>000 - $39<com>999	Unemployed or laid-off	Single<com> never married	10	6	Hardcover	[<qu>History<qu><com> <qu>Political Science or Law<qu><com> <qu>Fantasy<qu><com> <qu>Science Fiction<qu>]	2	1	2	2	0	$4.99	$4.99	Fantasy
13532	2	2020-07-02 05:01:11 UTC		2020-07-02 05:12:11 UTC	266	2020-07-02 05:15:51 UTC	Male	Millennial	White	5	Tyler	Miller	Cooking	MoonMist3146	1	1	13533	13531	FALSE	-141	220.339863	0	0	60	Female	No	[<qu>White<qu>]	3	IL	Urban	$20<com>000 - $39<com>999	Unemployed or laid-off	Single<com> never married	10	6	Hardcover	[<qu>History<qu><com> <qu>Political Science or Law<qu><com> <qu>Fantasy<qu><com> <qu>Science Fiction<qu>]	2	2	2	2	2	$9.99	$14.99	Cooking
13533	2	2020-07-02 05:01:11 UTC		2020-07-02 05:13:38 UTC	266	2020-07-02 05:15:51 UTC	Male	Boomer	White	5	Fred	Taylor	Thriller	Piper6135	1	2		13532	FALSE	-228	132.825708	0	0	60	Female	No	[<qu>White<qu>]	3	IL	Urban	$20<com>000 - $39<com>999	Unemployed or laid-off	Single<com> never married	10	6	Hardcover	[<qu>History<qu><com> <qu>Political Science or Law<qu><com> <qu>Fantasy<qu><com> <qu>Science Fiction<qu>]	0	0	2	2	0	$4.99	$4.99	Mystery				No bugs
13543	2	2020-07-02 05:01:11 UTC	2020-07-02 05:59:12 UTC	2020-07-02 05:54:13 UTC	267	2020-07-02 05:59:01 UTC	Female	GenX	White	4	Michele	Thomas	Business	Mystic4363	0	0	13544		FALSE	81	288.122762	0	0	29	Female	No	[<qu>White<qu>]	3	AZ	Suburban	$40<com>000 - $59<com>999	Working full-time	Married	4	3	Paperback	[<qu>Business<qu><com> <qu>Fantasy<qu><com> <qu>Mystery<qu><com> <qu>Romance<qu>]	1	2	1	2	1	$10.99	$10.99	Technology
13544	2	2020-07-02 05:01:11 UTC		2020-07-02 05:56:45 UTC	267	2020-07-02 05:59:01 UTC	Female	Millennial	Black	3	Brittany	Brown	Social Science	Aluminium4229	1	1	13545	13543	FALSE	-71	136.443115	0	0	29	Female	No	[<qu>White<qu>]	3	AZ	Suburban	$40<com>000 - $59<com>999	Working full-time	Married	4	3	Paperback	[<qu>Business<qu><com> <qu>Fantasy<qu><com> <qu>Mystery<qu><com> <qu>Romance<qu>]	1	2	2	1	2	$10.99	$16.99	Science Fiction
13545	2	2020-07-02 05:01:11 UTC		2020-07-02 05:57:11 UTC	267	2020-07-02 05:59:01 UTC	Female	GenX	Black	4	Jill	Wilson	Fantasy	HeavyMetal1508	0	2		13544	FALSE	-97	110.217086	0	0	29	Female	No	[<qu>White<qu>]	3	AZ	Suburban	$40<com>000 - $59<com>999	Working full-time	Married	4	3	Paperback	[<qu>Business<qu><com> <qu>Fantasy<qu><com> <qu>Mystery<qu><com> <qu>Romance<qu>]	1	2	1	2	2	$5.99	$15.99	Technology				nil
13552	2	2020-07-02 05:01:12 UTC	2020-07-02 05:59:12 UTC	2020-07-02 05:54:19 UTC	268	2020-07-02 06:00:02 UTC	Female	Millennial	White	5	Alexis	Moore	Science	Cabaret6802	0	0	13553		FALSE	84	343.665979	0	0	30	Male	Yes	[<qu>White<qu>]	3	NV	Urban	$40<com>000 - $59<com>999	Working full-time	Single<com> never married	2	4	Ebook	[<qu>Business<qu><com> <qu>History<qu><com> <qu>Medical<qu><com> <qu>Science<qu><com> <qu>Technology<qu>]	1	0	1	1	2	$5.99	$15.99	Science
13553	2	2020-07-02 05:01:12 UTC		2020-07-02 05:58:11 UTC	268	2020-07-02 06:00:02 UTC	Male	GenX	White	5	Troy	Williams	Social Science	RipeLemon4397	1	1	13554	13552	FALSE	-148	111.232508	0	0	30	Male	Yes	[<qu>White<qu>]	3	NV	Urban	$40<com>000 - $59<com>999	Working full-time	Single<com> never married	2	4	Ebook	[<qu>Business<qu><com> <qu>History<qu><com> <qu>Medical<qu><com> <qu>Science<qu><com> <qu>Technology<qu>]	1	1	1	1	0	$5.99	$6.99	Fantasy
13554	2	2020-07-02 05:01:12 UTC		2020-07-02 05:59:01 UTC	268	2020-07-02 06:00:02 UTC	Male	Boomer	White	1	Eugene	Wilson	Medical	Coriander6438	1	2		13553	FALSE	-198	61.029173	0	0	30	Male	Yes	[<qu>White<qu>]	3	NV	Urban	$40<com>000 - $59<com>999	Working full-time	Single<com> never married	2	4	Ebook	[<qu>Business<qu><com> <qu>History<qu><com> <qu>Medical<qu><com> <qu>Science<qu><com> <qu>Technology<qu>]	0	0	2	1	1	$1.99	$6.99	Science				Nothing.
13561	2	2020-07-02 05:01:12 UTC	2020-07-02 05:59:13 UTC	2020-07-02 05:32:18 UTC	269	2020-07-02 05:38:16 UTC	Male	Millennial	Black	0	Cameron	Wilson	Business	Mystic4363	0	0	13562		FALSE	103	358.159331	0	0	35	Male	No	[<qu>White<qu>]	3	MI	Suburban	$40<com>000 - $59<com>999	Working full-time	Single<com> never married	20	6	Audiobook	[<qu>History<qu><com> <qu>Political Science or Law<qu><com> <qu>Fantasy<qu><com> <qu>Science Fiction<qu>]	0	0	2	1	0	$9.99	$4.99	Business
13562	2	2020-07-02 05:01:12 UTC		2020-07-02 05:35:19 UTC	269	2020-07-02 05:38:16 UTC	Male	Millennial	Black	4	Caleb	White	Thriller	Piper6135	1	1	13563	13561	FALSE	-78	177.054561	0	0	35	Male	No	[<qu>White<qu>]	3	MI	Suburban	$40<com>000 - $59<com>999	Working full-time	Single<com> never married	20	6	Audiobook	[<qu>History<qu><com> <qu>Political Science or Law<qu><com> <qu>Fantasy<qu><com> <qu>Science Fiction<qu>]	2	1	2	3	0	$9.99	$0	Thriller
13563	2	2020-07-02 05:01:13 UTC		2020-07-02 05:36:14 UTC	269	2020-07-02 05:38:16 UTC	Male	GenX	White	3	Troy	Brown	Science Fiction	Swirl6479	2	2		13562	FALSE	-133	121.689944	0	0	35	Male	No	[<qu>White<qu>]	3	MI	Suburban	$40<com>000 - $59<com>999	Working full-time	Single<com> never married	20	6	Audiobook	[<qu>History<qu><com> <qu>Political Science or Law<qu><com> <qu>Fantasy<qu><com> <qu>Science Fiction<qu>]	3	1	1	1	2	$9.99	$4.99	Science Fiction				Is this about race? because you linked two books in genres I don<qu>t read to black authors. Then you attached a white author to a book that is similar to genres I read.<line><line>that white authored book was just bonkers though. I honestly would be curious about it because it<qu>s just so messed up.
13567	2	2020-07-02 05:01:13 UTC	2020-07-02 05:59:13 UTC	2020-07-02 05:09:37 UTC	270	2020-07-02 05:19:48 UTC	Male	Boomer	Black	1	Louis	Smith	Cooking	Abbey0217	2	0	13568		FALSE	453	610.952545	7	9	30	Female	Yes	[<qu>White<qu>]	3	TN	Urban	$40<com>000 - $59<com>999	Working full-time	Married	2	2	Hardcover	[<qu>Business<qu><com> <qu>Cooking<qu>]	1	2	3	3	2	$24.99	$19.99	Business
13568	2	2020-07-02 05:01:13 UTC		2020-07-02 05:17:45 UTC	270	2020-07-02 05:19:48 UTC	Male	GenX	White	3	Chris	White	Technology	BlueZodiac6819	0	1	13569	13567	FALSE	-35	122.218659	0	1	30	Female	Yes	[<qu>White<qu>]	3	TN	Urban	$40<com>000 - $59<com>999	Working full-time	Married	2	2	Hardcover	[<qu>Business<qu><com> <qu>Cooking<qu>]	2	2	3	3	2	$9.99	$9.99	Business
13569	2	2020-07-02 05:01:13 UTC		2020-07-02 05:18:09 UTC	270	2020-07-02 05:19:48 UTC	Female	Millennial	White	0	Brittany	Wilson	Science Fiction	CodGray4453	0	2		13568	FALSE	-59	98.607868	0	2	30	Female	Yes	[<qu>White<qu>]	3	TN	Urban	$40<com>000 - $59<com>999	Working full-time	Married	2	2	Hardcover	[<qu>Business<qu><com> <qu>Cooking<qu>]	1	2	3	3	2	$19.99	$14.99	Business				good
13582	2	2020-07-02 05:01:14 UTC	2020-07-02 05:59:14 UTC	2020-07-02 05:33:12 UTC	271	2020-07-02 05:37:15 UTC	Male	Boomer	White	3	Eugene	Miller	Cooking	PickledBluewood5000	2	0	13583		FALSE	101	242.91631	2	2	20	Female	Yes	[<qu>White<qu>]	3	WI	Urban	$60<com>000 - $79<com>999	Working full-time	Married	2	4	Hardcover	[<qu>Business<qu>]	2	2	2	3	2	$2.99	$4.99	Business
13583	2	2020-07-02 05:01:14 UTC		2020-07-02 05:35:21 UTC	271	2020-07-02 05:37:15 UTC	Male	Boomer	White	0	Stanley	Johnson	Mystery	RobRoy2720	1	1	13584	13582	FALSE	-28	114.0929	0	8	20	Female	Yes	[<qu>White<qu>]	3	WI	Urban	$60<com>000 - $79<com>999	Working full-time	Married	2	4	Hardcover	[<qu>Business<qu>]	2	2	3	3	2	$2.99	$3.99	Business
13584	2	2020-07-02 05:01:14 UTC		2020-07-02 05:36:43 UTC	271	2020-07-02 05:37:15 UTC	Male	Millennial	White	1	Cameron	Wilson	Business	Mystic4363	0	2		13583	FALSE	-110	31.646758	0	0	20	Female	Yes	[<qu>White<qu>]	3	WI	Urban	$60<com>000 - $79<com>999	Working full-time	Married	2	4	Hardcover	[<qu>Business<qu>]	2	2	2	3	2	$2.99	$2.99	Business				good
13591	2	2020-07-02 05:01:14 UTC	2020-07-02 05:59:14 UTC	2020-07-02 05:29:25 UTC	272	2020-07-02 05:40:44 UTC	Female	GenX	White	0	Tina	White	Social Science	Dune4161	2	0	13592		FALSE	165	679.817739	0	0	35	Female	Yes	[<qu>White<qu>]	3	WA	Urban	$40<com>000 - $59<com>999	Working full-time	Married	17	15	Ebook	[<qu>Business<qu><com> <qu>Cooking<qu><com> <qu>History<qu><com> <qu>Political Science or Law<qu><com> <qu>Medical<qu><com> <qu>Technology<qu>]	3	3	3	3	3	$9.99	$20.99	Science
13592	2	2020-07-02 05:01:14 UTC		2020-07-02 05:34:38 UTC	272	2020-07-02 05:40:44 UTC	Female	Millennial	Black	0	Madison	Davis	Business	GreenWhite2218	2	1	13593	13591	FALSE	-148	366.013506	0	1	35	Female	Yes	[<qu>White<qu>]	3	WA	Urban	$40<com>000 - $59<com>999	Working full-time	Married	17	15	Ebook	[<qu>Business<qu><com> <qu>Cooking<qu><com> <qu>History<qu><com> <qu>Political Science or Law<qu><com> <qu>Medical<qu><com> <qu>Technology<qu>]	1	2	1	2	1	$5.99	$7.99	Business
13593	2	2020-07-02 05:01:14 UTC		2020-07-02 05:38:43 UTC	272	2020-07-02 05:40:44 UTC	Male	GenX	Black	2	Darryl	Brown	Political Science or Law	Iron4236	1	2		13592	FALSE	-393	121.505335	0	1	35	Female	Yes	[<qu>White<qu>]	3	WA	Urban	$40<com>000 - $59<com>999	Working full-time	Married	17	15	Ebook	[<qu>Business<qu><com> <qu>Cooking<qu><com> <qu>History<qu><com> <qu>Political Science or Law<qu><com> <qu>Medical<qu><com> <qu>Technology<qu>]	3	3	3	3	2	$10.99	$15.99	Political Science or Law				No bugs found.
13639	2	2020-07-02 05:01:17 UTC	2020-07-02 05:59:17 UTC	2020-07-02 05:13:04 UTC	273	2020-07-02 05:19:11 UTC	Female	GenX	White	2	Jill	Anderson	Technology	GrayNickel1470	1	0	13640		FALSE	111	366.879246	0	0	41	Male	No	[<qu>White<qu>]	3	CA	Urban	$40<com>000 - $59<com>999	Working full-time	Married	3	3	Paperback	[<qu>Cooking<qu><com> <qu>Medical<qu><com> <qu>Romance<qu><com> <qu>Thriller<qu>]	1	1	2	2	2	$10.99	$10.99	Technology
13640	2	2020-07-02 05:01:17 UTC		2020-07-02 05:16:35 UTC	273	2020-07-02 05:19:11 UTC	Male	Millennial	Black	3	Dustin	Thomas	Thriller	Oil4277	2	1	13641	13639	FALSE	-100	156.831308	0	0	41	Male	No	[<qu>White<qu>]	3	CA	Urban	$40<com>000 - $59<com>999	Working full-time	Married	3	3	Paperback	[<qu>Cooking<qu><com> <qu>Medical<qu><com> <qu>Romance<qu><com> <qu>Thriller<qu>]	1	2	2	3	2	$5.99	$8.99	Thriller
13641	2	2020-07-02 05:01:17 UTC		2020-07-02 05:17:37 UTC	273	2020-07-02 05:19:11 UTC	Male	GenX	Black	3	Tim	Smith	Business	Mystic4363	2	2		13640	FALSE	-162	93.874821	0	0	41	Male	No	[<qu>White<qu>]	3	CA	Urban	$40<com>000 - $59<com>999	Working full-time	Married	3	3	Paperback	[<qu>Cooking<qu><com> <qu>Medical<qu><com> <qu>Romance<qu><com> <qu>Thriller<qu>]	1	2	3	2	1	$7.99	$8.99	Business				I came to Know different books to read by this Hit.
13645	2	2020-07-02 05:01:17 UTC	2020-07-02 05:59:18 UTC	2020-07-02 05:46:07 UTC	274	2020-07-02 05:53:33 UTC	Male	Boomer	White	0	Louis	Brown	Thriller	Firefly6744	2	0	13646		FALSE	144	445.165105	1	1	25	Male	No	[<qu>White<qu>]	3	CA	Urban	$60<com>000 - $79<com>999	Working full-time	Married	13	5	Hardcover	[<qu>Technology<qu><com> <qu>Fantasy<qu><com> <qu>Mystery<qu>]	1	2	3	2	1	$24.99	$29.99	Thriller
13646	2	2020-07-02 05:01:18 UTC		2020-07-02 05:51:02 UTC	274	2020-07-02 05:53:33 UTC	Female	GenX	Black	1	Wendy	Miller	History	LisbonBrown0051	2	1	13647	13645	FALSE	-151	150.850456	0	0	25	Male	No	[<qu>White<qu>]	3	CA	Urban	$60<com>000 - $79<com>999	Working full-time	Married	13	5	Hardcover	[<qu>Technology<qu><com> <qu>Fantasy<qu><com> <qu>Mystery<qu>]	0	1	1	1	0	$5.99	$6.99	History
13647	2	2020-07-02 05:01:18 UTC		2020-07-02 05:52:00 UTC	274	2020-07-02 05:53:33 UTC	Male	GenX	White	2	Darryl	Thomas	Social Science	Aluminium4229	2	2		13646	FALSE	-209	92.827566	0	1	25	Male	No	[<qu>White<qu>]	3	CA	Urban	$60<com>000 - $79<com>999	Working full-time	Married	13	5	Hardcover	[<qu>Technology<qu><com> <qu>Fantasy<qu><com> <qu>Mystery<qu>]	1	2	2	3	1	$17.99	$19.99	Medical				its really great thank you.
13708	2	2020-07-02 05:01:21 UTC	2020-07-02 05:59:22 UTC	2020-07-02 05:29:26 UTC	275	2020-07-02 05:34:37 UTC	Female	Millennial	White	3	Samantha	Taylor	Social Science	RipeLemon4397	0	0	13709		FALSE	106	311.032162	0	0	25	Female	No	[<qu>Asian<qu>]	3	CA	Urban	$40<com>000 - $59<com>999	Working full-time	Single<com> never married	4	7	Ebook	[<qu>Romance<qu>]	2	1	2	3	2	$7.99	$4.99	Romance
13709	2	2020-07-02 05:01:21 UTC		2020-07-02 05:32:29 UTC	275	2020-07-02 05:34:37 UTC	Female	Millennial	White	5	Morgan	Thomas	Medical	Coriander6438	2	1	13710	13708	FALSE	-77	128.090031	0	0	25	Female	No	[<qu>Asian<qu>]	3	CA	Urban	$40<com>000 - $59<com>999	Working full-time	Single<com> never married	4	7	Ebook	[<qu>Romance<qu>]	1	2	2	1	1	$9.99	$7.99	Thriller
13710	2	2020-07-02 05:01:21 UTC		2020-07-02 05:33:34 UTC	275	2020-07-02 05:34:37 UTC	Female	Boomer	White	1	Betty	Davis	Science	Cabaret6802	1	2		13709	FALSE	-142	63.384601	0	0	25	Female	No	[<qu>Asian<qu>]	3	CA	Urban	$40<com>000 - $59<com>999	Working full-time	Single<com> never married	4	7	Ebook	[<qu>Romance<qu>]	1	2	2	1	1	$7.99	$4.99	Medical				N/A
13759	2	2020-07-02 05:01:24 UTC	2020-07-02 05:59:25 UTC	2020-07-02 05:32:29 UTC	276	2020-07-02 05:36:03 UTC	Male	GenX	Black	4	Dean	Taylor	Social Science	Aluminium4229	0	0	13760		FALSE	74	214.565826	0	0	23	Male	No	[<qu>Black or African American<qu>]	3	NY	Urban	$20<com>000 - $39<com>999	Working full-time	Single<com> never married	10	3	Hardcover	[<qu>Business<qu><com> <qu>Political Science or Law<qu><com> <qu>Technology<qu>]	2	0	2	4	1	$22.99	$27.99	Political Science or Law
13760	2	2020-07-02 05:01:24 UTC		2020-07-02 05:34:42 UTC	276	2020-07-02 05:36:03 UTC	Male	Boomer	White	2	Harry	Johnson	Political Science or Law	Mischka1736	1	1	13761	13759	FALSE	-59	81.49948	0	0	23	Male	No	[<qu>Black or African American<qu>]	3	NY	Urban	$20<com>000 - $39<com>999	Working full-time	Single<com> never married	10	3	Hardcover	[<qu>Business<qu><com> <qu>Political Science or Law<qu><com> <qu>Technology<qu>]	3	3	2	2	1	$21.99	$4.99	History
13761	2	2020-07-02 05:01:24 UTC		2020-07-02 05:35:19 UTC	276	2020-07-02 05:36:03 UTC	Male	Boomer	Black	0	Eugene	Jackson	History	LisbonBrown0051	2	2		13760	FALSE	-96	44.811015	0	0	23	Male	No	[<qu>Black or African American<qu>]	3	NY	Urban	$20<com>000 - $39<com>999	Working full-time	Single<com> never married	10	3	Hardcover	[<qu>Business<qu><com> <qu>Political Science or Law<qu><com> <qu>Technology<qu>]	1	2	2	3	2	$12.99	$22.99	History				Nope. All good.
13762	2	2020-07-02 05:01:25 UTC	2020-07-02 05:59:25 UTC	2020-07-02 05:29:11 UTC	277	2020-07-02 05:41:14 UTC	Female	GenX	White	3	Tammy	Williams	Thriller	Piper6135	0	0	13763		FALSE	192	722.913637	2	2	69	Female	No	[<qu>Black or African American<qu>]	2	AL	Urban	$19<com>999 or less	Working part-time	Separated	2	3	Paperback	[<qu>Thriller<qu>]	1	1	2	2	0	$4.99	$4.99	Mystery
13763	2	2020-07-02 05:01:25 UTC		2020-07-02 05:35:42 UTC	277	2020-07-02 05:41:14 UTC	Male	Boomer	White	3	Leonard	Johnson	Cooking	MoonMist3146	0	1	13764	13762	FALSE	-199	332.515712	0	0	69	Female	No	[<qu>Black or African American<qu>]	2	AL	Urban	$19<com>999 or less	Working part-time	Separated	2	3	Paperback	[<qu>Thriller<qu>]	1	1	1	2	1	$5.99	$6.99	Cooking
13764	2	2020-07-02 05:01:25 UTC		2020-07-02 05:37:24 UTC	277	2020-07-02 05:41:14 UTC	Female	Millennial	Black	1	Brittany	White	Romance	Vanilla6051	1	2		13763	FALSE	-301	229.965247	0	0	69	Female	No	[<qu>Black or African American<qu>]	2	AL	Urban	$19<com>999 or less	Working part-time	Separated	2	3	Paperback	[<qu>Thriller<qu>]	1	1	2	2	1	$6.99	$6.99	Romance				good book it seems but i have to be int he mood or interested to read any of these <com> for my favorite genre is crime<com> history<com> and travels.
13960	2	2020-07-02 06:00:05 UTC	2020-07-02 06:58:05 UTC	2020-07-02 06:32:02 UTC	278	2020-07-02 06:46:52 UTC	Female	GenX	Black	0	Wendy	Moore	Business	GreenWhite2218	0	0	13961		FALSE	309	889.299021	1	1	25	Female	No	[<qu>White<qu>]	3	WI	Suburban	$60<com>000 - $79<com>999	Working part-time	Single<com> never married	4	15	Paperback	[<qu>Cooking<qu><com> <qu>History<qu><com> <qu>Medical<qu><com> <qu>Romance<qu><com> <qu>Thriller<qu>]	2	3	3	3	2	$39.99	$47.99	Business
13961	2	2020-07-02 06:00:05 UTC		2020-07-02 06:40:06 UTC	278	2020-07-02 06:46:52 UTC	Female	GenX	Black	5	Tracy	Davis	Political Science or Law	Iron6823	0	1	13962	13960	FALSE	-175	406.02215	0	1	25	Female	No	[<qu>White<qu>]	3	WI	Suburban	$60<com>000 - $79<com>999	Working part-time	Single<com> never married	4	15	Paperback	[<qu>Cooking<qu><com> <qu>History<qu><com> <qu>Medical<qu><com> <qu>Romance<qu><com> <qu>Thriller<qu>]	3	3	3	4	2	$34.99	$45.99	Business
13962	2	2020-07-02 06:00:05 UTC		2020-07-02 06:42:33 UTC	278	2020-07-02 06:46:52 UTC	Male	GenX	Black	1	Darryl	Thomas	Social Science	Aluminium4229	2	2		13961	FALSE	-322	258.456865	0	1	25	Female	No	[<qu>White<qu>]	3	WI	Suburban	$60<com>000 - $79<com>999	Working part-time	Single<com> never married	4	15	Paperback	[<qu>Cooking<qu><com> <qu>History<qu><com> <qu>Medical<qu><com> <qu>Romance<qu><com> <qu>Thriller<qu>]	3	3	4	4	3	$45.99	$48.99	Cooking				It was to express my interest in book reading
13969	2	2020-07-02 06:00:06 UTC	2020-07-02 06:58:06 UTC	2020-07-02 06:00:59 UTC	279	2020-07-02 06:08:08 UTC	Male	Boomer	Black	0	Albert	Davis	Religion	DodgerBlue0011	1	0	13970		FALSE	105	429.477151	0	0	29	Female	No	[<qu>White<qu>]	3	MD	Suburban	$20<com>000 - $39<com>999	Working part-time	Married	3	3	Hardcover	[<qu>Cooking<qu><com> <qu>Medical<qu><com> <qu>Romance<qu>]	2	3	3	3	2	$14.99	$29.99	Religion
13970	2	2020-07-02 06:00:06 UTC		2020-07-02 06:04:20 UTC	279	2020-07-02 06:08:08 UTC	Male	Boomer	Black	3	Louis	Thomas	Fantasy	Celtic3578	1	1	13971	13969	FALSE	-96	227.754406	0	0	29	Female	No	[<qu>White<qu>]	3	MD	Suburban	$20<com>000 - $39<com>999	Working part-time	Married	3	3	Hardcover	[<qu>Cooking<qu><com> <qu>Medical<qu><com> <qu>Romance<qu>]	2	3	3	3	2	$11.99	$19.99	Fantasy
13971	2	2020-07-02 06:00:06 UTC		2020-07-02 06:06:09 UTC	279	2020-07-02 06:08:08 UTC	Female	GenX	White	3	Tonya	Williams	Romance	Parchment5698	2	2		13970	FALSE	-205	118.811063	0	0	29	Female	No	[<qu>White<qu>]	3	MD	Suburban	$20<com>000 - $39<com>999	Working part-time	Married	3	3	Hardcover	[<qu>Cooking<qu><com> <qu>Medical<qu><com> <qu>Romance<qu>]	3	3	3	3	3	$14.99	$24.99	Romance				No
14002	2	2020-07-02 06:00:08 UTC	2020-07-02 06:58:08 UTC	2020-07-02 06:30:53 UTC	280	2020-07-02 06:37:18 UTC	Male	Boomer	Black	2	Eugene	Jones	Social Science	Dune4161	0	0	14003		FALSE	159	384.421438	2	2	34	Female	No	[<qu>Black or African American<qu>]	1	TX	Rural	$40<com>000 - $59<com>999	Working part-time	Married	11	6	Ebook	[<qu>History<qu><com> <qu>Social Science<qu>]	2	2	2	2	2	$5.99	$22.99	Business
14003	2	2020-07-02 06:00:08 UTC		2020-07-02 06:35:26 UTC	280	2020-07-02 06:37:18 UTC	Male	Millennial	White	4	Ethan	Williams	Religion	Geyser2296	2	1	14004	14002	FALSE	-114	111.391492	0	0	34	Female	No	[<qu>Black or African American<qu>]	1	TX	Rural	$40<com>000 - $59<com>999	Working part-time	Married	11	6	Ebook	[<qu>History<qu><com> <qu>Social Science<qu>]	2	2	2	2	2	$11.99	$17.99	Business
14004	2	2020-07-02 06:00:08 UTC		2020-07-02 06:36:07 UTC	280	2020-07-02 06:37:18 UTC	Male	GenX	White	3	Greg	Thomas	Cooking	MoonMist3146	1	2		14003	FALSE	-155	70.820545	0	0	34	Female	No	[<qu>Black or African American<qu>]	1	TX	Rural	$40<com>000 - $59<com>999	Working part-time	Married	11	6	Ebook	[<qu>History<qu><com> <qu>Social Science<qu>]	2	2	2	2	2	$27.99	$32.99	Cooking				thank you
14083	2	2020-07-02 06:00:13 UTC	2020-07-02 06:58:13 UTC	2020-07-02 06:33:52 UTC	281	2020-07-02 06:38:50 UTC	Male	Boomer	White	5	Louis	Thomas	Fantasy	Celtic3578	1	0	14084		FALSE	144	297.635788	1	1	39	Male	Yes	[<qu>Asian<qu>]	3	VA	Urban	$100<com>000 - $149<com>999	Working full-time	Married	6	5	Paperback	[<qu>Business<qu>]	1	1	2	2	1	$14.99	$48.99	Religion
14084	2	2020-07-02 06:00:13 UTC		2020-07-02 06:36:53 UTC	281	2020-07-02 06:38:50 UTC	Female	Boomer	Black	4	Ruth	White	History	Swirl6400	1	1	14085	14083	FALSE	-37	116.380756	0	0	39	Male	Yes	[<qu>Asian<qu>]	3	VA	Urban	$100<com>000 - $149<com>999	Working full-time	Married	6	5	Paperback	[<qu>Business<qu>]	1	1	1	2	2	$11.99	$21.99	Business
14085	2	2020-07-02 06:00:13 UTC		2020-07-02 06:37:26 UTC	281	2020-07-02 06:38:50 UTC	Male	GenX	White	5	Tim	Smith	Business	Mystic4363	2	2		14084	FALSE	-70	83.650791	0	1	39	Male	Yes	[<qu>Asian<qu>]	3	VA	Urban	$100<com>000 - $149<com>999	Working full-time	Married	6	5	Paperback	[<qu>Business<qu>]	2	2	2	1	2	$10.99	$31.99	Romance				good
14110	2	2020-07-02 06:00:14 UTC	2020-07-02 06:58:14 UTC	2020-07-02 06:06:42 UTC	282	2020-07-02 06:14:54 UTC	Female	Millennial	White	1	Brianna	Johnson	Mystery	AlizarinCrimson2156	1	0	14111		FALSE	176	491.396304	0	0	33	Male	Yes	[<qu>White<qu>]	4	DE	Suburban	$100<com>000 - $149<com>999	Working full-time	Married	5	2	Hardcover	[<qu>Business<qu><com> <qu>History<qu><com> <qu>Religion<qu><com> <qu>Technology<qu>]	2	2	4	4	2	$2.99	$5.99	Thriller
14111	2	2020-07-02 06:00:14 UTC		2020-07-02 06:11:12 UTC	282	2020-07-02 06:14:54 UTC	Female	GenX	White	4	Beth	Moore	Social Science	Aluminium4229	0	1	14112	14110	FALSE	-94	221.984828	0	1	33	Male	Yes	[<qu>White<qu>]	4	DE	Suburban	$100<com>000 - $149<com>999	Working full-time	Married	5	2	Hardcover	[<qu>Business<qu><com> <qu>History<qu><com> <qu>Religion<qu><com> <qu>Technology<qu>]	2	1	3	3	1	$3.99	$5.99	History
14112	2	2020-07-02 06:00:14 UTC		2020-07-02 06:12:44 UTC	282	2020-07-02 06:14:54 UTC	Male	GenX	Black	4	Chris	Taylor	Fantasy	HeavyMetal1508	1	2		14111	FALSE	-186	130.02207	0	0	33	Male	Yes	[<qu>White<qu>]	4	DE	Suburban	$100<com>000 - $149<com>999	Working full-time	Married	5	2	Hardcover	[<qu>Business<qu><com> <qu>History<qu><com> <qu>Religion<qu><com> <qu>Technology<qu>]	1	2	3	2	2	$3.99	$5.99	Fantasy				it was nice experience
14113	2	2020-07-02 06:00:14 UTC	2020-07-02 06:58:15 UTC	2020-07-02 06:15:13 UTC	283	2020-07-02 06:22:00 UTC	Male	GenX	White	0	Dean	Miller	Science Fiction	Tuna7080	1	0	14114		FALSE	136	407.65215	3	3	64	Male	No	[<qu>White<qu>]	3	NY	Suburban	$40<com>000 - $59<com>999	Retired	Married	9	7	Hardcover	[<qu>History<qu><com> <qu>Social Science<qu>]	0	0	1	2	0	$12.99	$0.99	Science Fiction
14114	2	2020-07-02 06:00:15 UTC		2020-07-02 06:18:50 UTC	283	2020-07-02 06:22:00 UTC	Female	Millennial	White	2	Alexis	Moore	Science	Cabaret6802	0	1	14115	14113	FALSE	-81	190.537149	0	0	64	Male	No	[<qu>White<qu>]	3	NY	Suburban	$40<com>000 - $59<com>999	Retired	Married	9	7	Hardcover	[<qu>History<qu><com> <qu>Social Science<qu>]	1	1	3	4	1	$15.99	$1.99	Social Science
14115	2	2020-07-02 06:00:15 UTC		2020-07-02 06:20:51 UTC	283	2020-07-02 06:22:00 UTC	Male	Millennial	Black	3	Logan	Williams	Technology	Alto1499	0	2		14114	FALSE	-202	69.260735	0	0	64	Male	No	[<qu>White<qu>]	3	NY	Suburban	$40<com>000 - $59<com>999	Retired	Married	9	7	Hardcover	[<qu>History<qu><com> <qu>Social Science<qu>]	0	0	3	4	0	$14.99	$0.99	Technology				no issues.
14188	2	2020-07-02 06:00:19 UTC	2020-07-02 06:58:19 UTC	2020-07-02 06:00:59 UTC	284	2020-07-02 06:08:57 UTC	Female	Millennial	White	5	Brianna	Brown	Technology	GrayNickel1470	0	0	14189		FALSE	124	478.034313	1	1	35	Female	No	[<qu>Asian<qu>]	4	CA	Urban	$100<com>000 - $149<com>999	Working full-time	Married	6	3	Hardcover	[<qu>Cooking<qu><com> <qu>Science<qu><com> <qu>Science Fiction<qu>]	2	3	2	2	2	$15.99	$19.99	Technology
14189	2	2020-07-02 06:00:19 UTC		2020-07-02 06:05:41 UTC	284	2020-07-02 06:08:57 UTC	Male	Boomer	White	0	Fred	Thomas	Medical	PaleSky2924	2	1	14190	14188	FALSE	-158	195.825076	0	0	35	Female	No	[<qu>Asian<qu>]	4	CA	Urban	$100<com>000 - $149<com>999	Working full-time	Married	6	3	Hardcover	[<qu>Cooking<qu><com> <qu>Science<qu><com> <qu>Science Fiction<qu>]	2	3	2	2	2	$17.99	$22.99	Medical
14190	2	2020-07-02 06:00:19 UTC		2020-07-02 06:07:23 UTC	284	2020-07-02 06:08:57 UTC	Male	Millennial	Black	5	Cameron	Wilson	Business	Mystic4363	0	2		14189	FALSE	-260	93.686721	0	0	35	Female	No	[<qu>Asian<qu>]	4	CA	Urban	$100<com>000 - $149<com>999	Working full-time	Married	6	3	Hardcover	[<qu>Cooking<qu><com> <qu>Science<qu><com> <qu>Science Fiction<qu>]	1	2	1	1	1	$11.99	$15.99	Business				No bugs
14233	2	2020-07-02 06:00:22 UTC	2020-07-02 06:58:22 UTC	2020-07-02 06:10:58 UTC	285	2020-07-02 06:19:32 UTC	Male	Millennial	White	2	Tyler	Moore	Science Fiction	CodGray4453	0	0	14234		FALSE	252	513.520351	0	0	34	Male	No	[<qu>White<qu>]	2	NY	Suburban	$100<com>000 - $149<com>999	Working full-time	Married	7	2	Ebook	[<qu>Business<qu><com> <qu>Science<qu><com> <qu>Social Science<qu><com> <qu>Thriller<qu>]	2	1	1	2	0	$6.99	$0.99	Science Fiction
14234	2	2020-07-02 06:00:22 UTC		2020-07-02 06:16:40 UTC	285	2020-07-02 06:19:32 UTC	Male	Millennial	White	4	Zachary	Williams	Fantasy	Celtic3578	2	1	14235	14233	FALSE	-90	171.438995	0	0	34	Male	No	[<qu>White<qu>]	2	NY	Suburban	$100<com>000 - $149<com>999	Working full-time	Married	7	2	Ebook	[<qu>Business<qu><com> <qu>Science<qu><com> <qu>Social Science<qu><com> <qu>Thriller<qu>]	2	2	2	2	0	$5.99	$0.99	Fantasy
14235	2	2020-07-02 06:00:22 UTC		2020-07-02 06:17:57 UTC	285	2020-07-02 06:19:32 UTC	Male	Boomer	White	4	Leonard	Taylor	Mystery	Alto4798	1	2		14234	FALSE	-167	94.475915	0	0	34	Male	No	[<qu>White<qu>]	2	NY	Suburban	$100<com>000 - $149<com>999	Working full-time	Married	7	2	Ebook	[<qu>Business<qu><com> <qu>Science<qu><com> <qu>Social Science<qu><com> <qu>Thriller<qu>]	2	2	3	2	1	$8.99	$1.99	Mystery				No bugs!
14239	2	2020-07-02 06:00:22 UTC	2020-07-02 06:58:22 UTC	2020-07-02 06:23:39 UTC	286	2020-07-02 06:30:16 UTC	Male	Millennial	Black	1	Dylan	Williams	Political Science or Law	Iron6823	1	0	14240		FALSE	125	396.2147	0	0	41	Female	Yes	[<qu>White<qu>]	3	CA	Urban	$19<com>999 or less	Other	Married	10	4	Paperback	[<qu>History<qu><com> <qu>Science<qu><com> <qu>Fantasy<qu><com> <qu>Mystery<qu>]	1	1	1	1	1	$14.99	$34.99	Business
14240	2	2020-07-02 06:00:22 UTC		2020-07-02 06:27:36 UTC	286	2020-07-02 06:30:16 UTC	Male	Boomer	White	1	Eugene	Anderson	Science	SteelBlue1596	2	1	14241	14239	FALSE	-112	159.169558	0	0	41	Female	Yes	[<qu>White<qu>]	3	CA	Urban	$19<com>999 or less	Other	Married	10	4	Paperback	[<qu>History<qu><com> <qu>Science<qu><com> <qu>Fantasy<qu><com> <qu>Mystery<qu>]	1	1	1	1	1	$39.99	$46.99	Science
14241	2	2020-07-02 06:00:22 UTC		2020-07-02 06:28:33 UTC	286	2020-07-02 06:30:16 UTC	Female	Boomer	Black	1	Shirley	Johnson	Fantasy	NightRider3339	0	2		14240	FALSE	-169	102.433716	0	0	41	Female	Yes	[<qu>White<qu>]	3	CA	Urban	$19<com>999 or less	Other	Married	10	4	Paperback	[<qu>History<qu><com> <qu>Science<qu><com> <qu>Fantasy<qu><com> <qu>Mystery<qu>]	1	1	1	1	1	$11.99	$22.99	Thriller				nothing<line>i didnt find any bug on this hit
14245	2	2020-07-02 06:00:23 UTC	2020-07-02 06:58:23 UTC	2020-07-02 06:51:37 UTC	287	2020-07-02 06:56:29 UTC	Male	GenX	Black	1	Chris	Taylor	Political Science or Law	Mischka1736	0	0	14246		FALSE	103	292.593198	0	0	24	Female	No	[<qu>Black or African American<qu>]	3	MI	Suburban	$40<com>000 - $59<com>999	Unemployed or laid-off	Single<com> never married	3	2	Hardcover	[<qu>History<qu><com> <qu>Technology<qu><com> <qu>Fantasy<qu>]	2	2	3	3	2	$25.99	$30.99	History
14246	2	2020-07-02 06:00:23 UTC		2020-07-02 06:54:41 UTC	287	2020-07-02 06:56:29 UTC	Male	GenX	White	1	Jeff	White	Thriller	Firefly6744	2	1	14247	14245	FALSE	-81	107.727741	0	0	24	Female	No	[<qu>Black or African American<qu>]	3	MI	Suburban	$40<com>000 - $59<com>999	Unemployed or laid-off	Single<com> never married	3	2	Hardcover	[<qu>History<qu><com> <qu>Technology<qu><com> <qu>Fantasy<qu>]	2	2	3	3	2	$15.99	$31.99	Mystery
14247	2	2020-07-02 06:00:23 UTC		2020-07-02 06:55:22 UTC	287	2020-07-02 06:56:29 UTC	Male	Millennial	White	3	Ethan	Miller	Mystery	RobRoy2720	2	2		14246	FALSE	-122	67.124308	0	1	24	Female	No	[<qu>Black or African American<qu>]	3	MI	Suburban	$40<com>000 - $59<com>999	Unemployed or laid-off	Single<com> never married	3	2	Hardcover	[<qu>History<qu><com> <qu>Technology<qu><com> <qu>Fantasy<qu>]	2	2	3	3	2	$16.99	$31.99	Fantasy				i did not find any. thank you
14278	2	2020-07-02 06:00:25 UTC	2020-07-02 06:58:25 UTC	2020-07-02 06:41:09 UTC	288	2020-07-02 06:54:23 UTC	Female	Boomer	Black	3	Betty	Williams	Business	Mystic4363	0	0	14279		FALSE	385	794.395271	8	14	32	Male	Yes	[<qu>White<qu>]	3	NJ	Urban	$20<com>000 - $39<com>999	Working full-time	Married	2	1	Audiobook	[<qu>Business<qu><com> <qu>Cooking<qu><com> <qu>Medical<qu><com> <qu>Religion<qu><com> <qu>Science<qu><com> <qu>Social Science<qu><com> <qu>Technology<qu><com> <qu>Romance<qu><com> <qu>Thriller<qu>]	1	2	2	2	2	$4.99	$4.99	Science
14279	2	2020-07-02 06:00:25 UTC		2020-07-02 06:52:21 UTC	288	2020-07-02 06:54:23 UTC	Male	GenX	Black	5	Jon	Thomas	Fantasy	NightRider3339	0	1	14280	14278	FALSE	-287	121.657616	0	2	32	Male	Yes	[<qu>White<qu>]	3	NJ	Urban	$20<com>000 - $39<com>999	Working full-time	Married	2	1	Audiobook	[<qu>Business<qu><com> <qu>Cooking<qu><com> <qu>Medical<qu><com> <qu>Religion<qu><com> <qu>Science<qu><com> <qu>Social Science<qu><com> <qu>Technology<qu><com> <qu>Romance<qu><com> <qu>Thriller<qu>]	1	2	2	1	1	$4.99	$0.99	Science
14280	2	2020-07-02 06:00:25 UTC		2020-07-02 06:53:14 UTC	288	2020-07-02 06:54:23 UTC	Female	GenX	Black	4	Dawn	Taylor	History	Swirl6400	2	2		14279	FALSE	-340	68.562539	0	3	32	Male	Yes	[<qu>White<qu>]	3	NJ	Urban	$20<com>000 - $39<com>999	Working full-time	Married	2	1	Audiobook	[<qu>Business<qu><com> <qu>Cooking<qu><com> <qu>Medical<qu><com> <qu>Religion<qu><com> <qu>Science<qu><com> <qu>Social Science<qu><com> <qu>Technology<qu><com> <qu>Romance<qu><com> <qu>Thriller<qu>]	1	1	1	2	2	$0.99	$0.99	Political Science or Law				good
14293	2	2020-07-02 06:00:26 UTC	2020-07-02 06:58:26 UTC	2020-07-02 06:13:19 UTC	289	2020-07-02 06:18:32 UTC	Female	Millennial	White	1	Alexis	Anderson	Science Fiction	Swirl6479	0	0	14294		FALSE	87	313.278913	0	0	26	Female	No	[<qu>White<qu>]	3	TX	Urban	$40<com>000 - $59<com>999	Working full-time	Living with a partner	5	4	Hardcover	[<qu>History<qu><com> <qu>Social Science<qu><com> <qu>Technology<qu>]	3	1	2	3	1	$5.99	$4.99	Technology
14294	2	2020-07-02 06:00:26 UTC		2020-07-02 06:16:12 UTC	289	2020-07-02 06:18:32 UTC	Male	Millennial	Black	0	Caleb	Wilson	Science	Bunting4404	1	1	14295	14293	FALSE	-86	140.248368	0	0	26	Female	No	[<qu>White<qu>]	3	TX	Urban	$40<com>000 - $59<com>999	Working full-time	Living with a partner	5	4	Hardcover	[<qu>History<qu><com> <qu>Social Science<qu><com> <qu>Technology<qu>]	2	1	3	2	3	$10.99	$9.99	Science
14295	2	2020-07-02 06:00:26 UTC		2020-07-02 06:16:54 UTC	289	2020-07-02 06:18:32 UTC	Female	Millennial	Black	4	Ashley	Davis	Social Science	Aluminium4229	2	2		14294	FALSE	-128	97.410224	0	0	26	Female	No	[<qu>White<qu>]	3	TX	Urban	$40<com>000 - $59<com>999	Working full-time	Living with a partner	5	4	Hardcover	[<qu>History<qu><com> <qu>Social Science<qu><com> <qu>Technology<qu>]	2	1	1	3	2	$11.99	$10.99	Science Fiction				YEAH ITS VERY USEFUL TO CLASSIFY THE TYPES OF BOOKS AND TO RATE THE BOOKS ACCORDING TO THEIR CONTENT.
14386	2	2020-07-02 06:00:32 UTC	2020-07-02 06:58:32 UTC	2020-07-02 06:25:41 UTC	290	2020-07-02 06:37:59 UTC	Female	GenX	Black	5	Tracy	Johnson	Thriller	Oil4277	2	0	14387		FALSE	221	737.813286	0	0	41	Male	No	[<qu>White<qu>]	4	NJ	Suburban	$80<com>000 - $99<com>999	Working full-time	Married	3	3	Ebook	[<qu>Business<qu><com> <qu>Cooking<qu><com> <qu>Technology<qu>]	2	1	3	2	3	$29.99	$45.99	Thriller
14387	2	2020-07-02 06:00:32 UTC		2020-07-02 06:33:45 UTC	290	2020-07-02 06:37:59 UTC	Male	Millennial	White	3	Alexander	Miller	Social Science	Aluminium4229	2	1	14388	14386	FALSE	-263	253.701674	0	0	41	Male	No	[<qu>White<qu>]	4	NJ	Suburban	$80<com>000 - $99<com>999	Working full-time	Married	3	3	Ebook	[<qu>Business<qu><com> <qu>Cooking<qu><com> <qu>Technology<qu>]	2	3	2	2	3	$19.99	$24.99	Thriller
14388	2	2020-07-02 06:00:32 UTC		2020-07-02 06:35:48 UTC	290	2020-07-02 06:37:59 UTC	Female	Boomer	White	3	Gloria	Jones	Science	Bunting4404	2	2		14387	FALSE	-386	130.731431	0	0	41	Male	No	[<qu>White<qu>]	4	NJ	Suburban	$80<com>000 - $99<com>999	Working full-time	Married	3	3	Ebook	[<qu>Business<qu><com> <qu>Cooking<qu><com> <qu>Technology<qu>]	0	1	2	1	1	$14.99	$5.99	Science Fiction				It was a good and understanding hit<line>Thanks
14389	2	2020-07-02 06:00:32 UTC	2020-07-02 06:58:32 UTC	2020-07-02 06:48:40 UTC	291	2020-07-02 07:06:43 UTC	Male	Boomer	White	2	Eugene	Brown	Science Fiction	CodGray4453	0	0	14390		FALSE	563	1082.293282	1	1	35	Female	No	[<qu>Black or African American<qu>]	3	CA	Rural	$20<com>000 - $39<com>999	Working full-time	Married	3	3	Audiobook	[<qu>Business<qu><com> <qu>Cooking<qu>]	1	1	2	1	2	$20.99	$22.99	Cooking
14390	2	2020-07-02 06:00:32 UTC		2020-07-02 07:01:47 UTC	291	2020-07-02 07:06:43 UTC	Female	Millennial	Black	4	Madison	Davis	Business	GreenWhite2218	2	1	14391	14389	FALSE	-224	295.059758	0	0	35	Female	No	[<qu>Black or African American<qu>]	3	CA	Rural	$20<com>000 - $39<com>999	Working full-time	Married	3	3	Audiobook	[<qu>Business<qu><com> <qu>Cooking<qu>]	2	1	2	1	2	$10.99	$12.99	Cooking
14391	2	2020-07-02 06:00:32 UTC		2020-07-02 07:04:51 UTC	291	2020-07-02 07:06:43 UTC	Male	Millennial	Black	3	Dustin	Jackson	Mystery	Alto4798	0	2		14390	FALSE	-408	111.239917	0	0	35	Female	No	[<qu>Black or African American<qu>]	3	CA	Rural	$20<com>000 - $39<com>999	Working full-time	Married	3	3	Audiobook	[<qu>Business<qu><com> <qu>Cooking<qu>]	1	2	2	1	1	$6.99	$8.99	Cooking				Good survey
14425	2	2020-07-02 06:00:34 UTC	2020-07-02 06:58:34 UTC	2020-07-02 06:14:02 UTC	292	2020-07-02 06:21:52 UTC	Female	Boomer	Black	4	Gloria	Jones	History	Vanilla3020	2	0	14426		FALSE	149	470.251356	0	0	27	Female	No	[<qu>Asian<qu>]	4	CA	Urban	$80<com>000 - $99<com>999	Temporarily not working	Single<com> never married	3	10	Ebook	[<qu>Social Science<qu>]	1	2	1	4	0	$19.99	$9.99	History
14426	2	2020-07-02 06:00:34 UTC		2020-07-02 06:18:52 UTC	292	2020-07-02 06:21:52 UTC	Male	Boomer	White	4	Eugene	Thomas	Mystery	AlizarinCrimson2156	0	1	14427	14425	FALSE	-141	179.616584	0	0	27	Female	No	[<qu>Asian<qu>]	4	CA	Urban	$80<com>000 - $99<com>999	Temporarily not working	Single<com> never married	3	10	Ebook	[<qu>Social Science<qu>]	1	1	1	3	0	$14.99	$0	Thriller
14427	2	2020-07-02 06:00:34 UTC		2020-07-02 06:20:19 UTC	292	2020-07-02 06:21:52 UTC	Male	Boomer	White	2	Albert	Johnson	Technology	GrayNickel1470	0	2		14426	FALSE	-228	92.497223	0	0	27	Female	No	[<qu>Asian<qu>]	4	CA	Urban	$80<com>000 - $99<com>999	Temporarily not working	Single<com> never married	3	10	Ebook	[<qu>Social Science<qu>]	2	2	3	4	1	$19.99	$9.99	Technology				The HIT went very smoothly. Thanks for creating this fun survey!
14449	2	2020-07-02 06:00:36 UTC	2020-07-02 06:58:36 UTC	2020-07-02 06:04:22 UTC	293	2020-07-02 06:11:52 UTC	Female	Boomer	Black	5	Helen	Thomas	Political Science or Law	Iron6823	1	0	14450		FALSE	148	449.646134	0	0	70	Male	No	[<qu>White<qu>]	3	OH	Urban	$80<com>000 - $99<com>999	Working full-time	Married	15	12	Ebook	[<qu>Business<qu><com> <qu>Political Science or Law<qu><com> <qu>Medical<qu><com> <qu>Thriller<qu>]	1	2	2	1	2	$21.99	$30.99	Mystery
14450	2	2020-07-02 06:00:36 UTC		2020-07-02 06:09:06 UTC	293	2020-07-02 06:11:52 UTC	Female	GenX	Black	0	Michele	Jackson	Social Science	Dune4161	1	1	14451	14449	FALSE	-136	166.012522	0	0	70	Male	No	[<qu>White<qu>]	3	OH	Urban	$80<com>000 - $99<com>999	Working full-time	Married	15	12	Ebook	[<qu>Business<qu><com> <qu>Political Science or Law<qu><com> <qu>Medical<qu><com> <qu>Thriller<qu>]	2	2	2	3	2	$36.99	$40.99	Political Science or Law
14451	2	2020-07-02 06:00:36 UTC		2020-07-02 06:10:23 UTC	293	2020-07-02 06:11:52 UTC	Male	Boomer	White	4	Albert	Johnson	Fantasy	HeavyMetal1508	2	2		14450	FALSE	-213	89.081116	0	0	70	Male	No	[<qu>White<qu>]	3	OH	Urban	$80<com>000 - $99<com>999	Working full-time	Married	15	12	Ebook	[<qu>Business<qu><com> <qu>Political Science or Law<qu><com> <qu>Medical<qu><com> <qu>Thriller<qu>]	1	1	1	2	1	$16.99	$20.99	Thriller				it is somewhat good about the feedback of your survey
14479	2	2020-07-02 06:00:38 UTC	2020-07-02 06:58:38 UTC	2020-07-02 06:32:20 UTC	294	2020-07-02 06:40:10 UTC	Male	Millennial	White	5	Dylan	Brown	Fantasy	HeavyMetal1508	1	0	14480		FALSE	105	470.196095	0	0	27	Female	No	[<qu>White<qu>]	2	MD	Rural	$40<com>000 - $59<com>999	In school	Living with a partner	6	2	Hardcover	[<qu>Cooking<qu><com> <qu>History<qu><com> <qu>Fantasy<qu><com> <qu>Mystery<qu><com> <qu>Romance<qu><com> <qu>Thriller<qu>]	3	3	2	2	3	$16.99	$22.99	Fantasy
14480	2	2020-07-02 06:00:38 UTC		2020-07-02 06:36:17 UTC	294	2020-07-02 06:40:10 UTC	Female	Boomer	White	1	Gloria	Moore	Religion	Firefly1795	2	1	14481	14479	FALSE	-132	233.524443	0	1	27	Female	No	[<qu>White<qu>]	2	MD	Rural	$40<com>000 - $59<com>999	In school	Living with a partner	6	2	Hardcover	[<qu>Cooking<qu><com> <qu>History<qu><com> <qu>Fantasy<qu><com> <qu>Mystery<qu><com> <qu>Romance<qu><com> <qu>Thriller<qu>]	0	0	2	2	0	$12.99	$0	Religion
14481	2	2020-07-02 06:00:38 UTC		2020-07-02 06:38:19 UTC	294	2020-07-02 06:40:10 UTC	Female	GenX	White	2	Jill	Jones	Science	SteelBlue1596	1	2		14480	FALSE	-254	111.377574	0	0	27	Female	No	[<qu>White<qu>]	2	MD	Rural	$40<com>000 - $59<com>999	In school	Living with a partner	6	2	Hardcover	[<qu>Cooking<qu><com> <qu>History<qu><com> <qu>Fantasy<qu><com> <qu>Mystery<qu><com> <qu>Romance<qu><com> <qu>Thriller<qu>]	2	1	2	2	1	$15.99	$15.99	Science				No feedback
14488	2	2020-07-02 06:00:38 UTC	2020-07-02 06:58:38 UTC	2020-07-02 06:16:31 UTC	295	2020-07-02 06:34:22 UTC	Male	Boomer	White	0	Howard	White	Mystery	AlizarinCrimson2156	2	0	14489		FALSE	299	1070.659595	13	16	30	Female	Yes	[<qu>Asian<qu>]	3	CA	Suburban	$60<com>000 - $79<com>999	Working full-time	Married	7	5	Ebook	[<qu>History<qu><com> <qu>Political Science or Law<qu><com> <qu>Medical<qu><com> <qu>Religion<qu><com> <qu>Science<qu><com> <qu>Technology<qu><com> <qu>Mystery<qu>]	1	2	2	1	2	$16.99	$16.99	Business
14489	2	2020-07-02 06:00:38 UTC		2020-07-02 06:23:31 UTC	295	2020-07-02 06:34:22 UTC	Female	GenX	Black	1	Dawn	Taylor	History	Swirl6400	2	1	14490	14488	FALSE	-121	650.414949	0	1	30	Female	Yes	[<qu>Asian<qu>]	3	CA	Suburban	$60<com>000 - $79<com>999	Working full-time	Married	7	5	Ebook	[<qu>History<qu><com> <qu>Political Science or Law<qu><com> <qu>Medical<qu><com> <qu>Religion<qu><com> <qu>Science<qu><com> <qu>Technology<qu><com> <qu>Mystery<qu>]	2	2	3	3	1	$20.99	$20.99	Religion
14490	2	2020-07-02 06:00:38 UTC		2020-07-02 06:26:58 UTC	295	2020-07-02 06:34:22 UTC	Female	Millennial	Black	2	Samantha	Moore	Cooking	PickledBluewood5000	1	2		14489	FALSE	-328	443.494863	0	6	30	Female	Yes	[<qu>Asian<qu>]	3	CA	Suburban	$60<com>000 - $79<com>999	Working full-time	Married	7	5	Ebook	[<qu>History<qu><com> <qu>Political Science or Law<qu><com> <qu>Medical<qu><com> <qu>Religion<qu><com> <qu>Science<qu><com> <qu>Technology<qu><com> <qu>Mystery<qu>]	1	1	2	3	1	$20.99	$15.99	Cooking				GOOD
14491	2	2020-07-02 06:00:38 UTC	2020-07-02 06:58:39 UTC	2020-07-02 06:37:38 UTC	296	2020-07-02 06:51:38 UTC	Female	Boomer	White	4	Marilyn	Davis	Science Fiction	CodGray4453	2	0	14492		FALSE	87	840.0679	5	5	26	Female	Yes	[<qu>White<qu>]	3	AL	Suburban	$60<com>000 - $79<com>999	Retired	Married	6	20	Paperback	[<qu>History<qu>]	1	3	2	3	1	$26.99	$20.99	History
14492	2	2020-07-02 06:00:38 UTC		2020-07-02 06:40:20 UTC	296	2020-07-02 06:51:38 UTC	Male	Boomer	Black	5	Howard	Thomas	Religion	Geyser2296	1	1	14493	14491	FALSE	-75	677.932297	0	0	26	Female	Yes	[<qu>White<qu>]	3	AL	Suburban	$60<com>000 - $79<com>999	Retired	Married	6	20	Paperback	[<qu>History<qu>]	1	2	2	3	3	$15.99	$36.99	Fantasy
14493	2	2020-07-02 06:00:38 UTC		2020-07-02 06:40:46 UTC	296	2020-07-02 06:51:38 UTC	Female	Boomer	Black	2	Dorothy	Jones	Cooking	PickledBluewood5000	0	2		14492	FALSE	-101	652.194251	0	0	26	Female	Yes	[<qu>White<qu>]	3	AL	Suburban	$60<com>000 - $79<com>999	Retired	Married	6	20	Paperback	[<qu>History<qu>]	1	2	1	3	2	$32.99	$32.99	Science				good
14539	2	2020-07-02 06:00:41 UTC	2020-07-02 06:58:41 UTC	2020-07-02 06:10:44 UTC	297	2020-07-02 06:16:19 UTC	Male	Boomer	White	5	Leonard	Johnson	Cooking	MoonMist3146	0	0	14540		FALSE	149	334.929961	0	0	35	Male	No	[<qu>White<qu>]	3	GA	Suburban	$40<com>000 - $59<com>999	Working full-time	Married	10	15	Ebook	[<qu>Business<qu><com> <qu>Cooking<qu><com> <qu>Social Science<qu><com> <qu>Romance<qu>]	2	1	3	2	2	$10.99	$10.99	Cooking
14540	2	2020-07-02 06:00:41 UTC		2020-07-02 06:14:13 UTC	297	2020-07-02 06:16:19 UTC	Female	Millennial	Black	2	Madison	Davis	Business	GreenWhite2218	2	1	14541	14539	FALSE	-60	126.193089	0	1	35	Male	No	[<qu>White<qu>]	3	GA	Suburban	$40<com>000 - $59<com>999	Working full-time	Married	10	15	Ebook	[<qu>Business<qu><com> <qu>Cooking<qu><com> <qu>Social Science<qu><com> <qu>Romance<qu>]	2	1	2	1	2	$10.99	$10.99	Business
14541	2	2020-07-02 06:00:41 UTC		2020-07-02 06:15:10 UTC	297	2020-07-02 06:16:19 UTC	Male	Millennial	White	1	Zachary	Brown	Social Science	Aluminium4229	0	2		14540	FALSE	-117	69.37846	0	0	35	Male	No	[<qu>White<qu>]	3	GA	Suburban	$40<com>000 - $59<com>999	Working full-time	Married	10	15	Ebook	[<qu>Business<qu><com> <qu>Cooking<qu><com> <qu>Social Science<qu><com> <qu>Romance<qu>]	1	2	2	2	2	$10.99	$10.99	Mystery				Interesting
14554	2	2020-07-02 06:00:42 UTC	2020-07-02 06:58:42 UTC	2020-07-02 06:05:44 UTC	298	2020-07-02 06:13:27 UTC	Female	Boomer	White	5	Shirley	Brown	Science Fiction	CodGray4453	1	0	14555		FALSE	193	462.320946	1	1	30	Male	No	[<qu>White<qu>]	4	NV	Suburban	$40<com>000 - $59<com>999	Working full-time	Single<com> never married	4	5	Ebook	[<qu>History<qu>]	1	1	2	2	2	$4.99	$20.99	Fantasy
14555	2	2020-07-02 06:00:42 UTC		2020-07-02 06:10:54 UTC	298	2020-07-02 06:13:27 UTC	Male	Boomer	White	1	Howard	White	Mystery	AlizarinCrimson2156	2	1	14556	14554	FALSE	-117	152.796173	0	0	30	Male	No	[<qu>White<qu>]	4	NV	Suburban	$40<com>000 - $59<com>999	Working full-time	Single<com> never married	4	5	Ebook	[<qu>History<qu>]	1	1	2	2	2	$9.99	$16.99	Mystery
14556	2	2020-07-02 06:00:42 UTC		2020-07-02 06:12:04 UTC	298	2020-07-02 06:13:27 UTC	Male	Boomer	White	0	Fred	Taylor	Thriller	Piper6135	1	2		14555	FALSE	-187	83.074734	0	0	30	Male	No	[<qu>White<qu>]	4	NV	Suburban	$40<com>000 - $59<com>999	Working full-time	Single<com> never married	4	5	Ebook	[<qu>History<qu>]	1	1	2	2	2	$19.99	$32.99	Mystery				good
14569	2	2020-07-02 06:00:43 UTC	2020-07-02 06:58:43 UTC	2020-07-02 06:31:55 UTC	299	2020-07-02 06:36:04 UTC	Male	GenX	White	0	Troy	Jones	Mystery	Alto4798	0	0	14570		FALSE	123	248.476029	0	0	25	Male	Yes	[<qu>White<qu>]	3	AK	Urban	$20<com>000 - $39<com>999	Working full-time	Married	2	3	Ebook	[<qu>History<qu>]	3	3	4	4	3	$11.99	$21.99	History
14570	2	2020-07-02 06:00:43 UTC		2020-07-02 06:34:40 UTC	299	2020-07-02 06:36:04 UTC	Male	GenX	Black	2	Tim	Wilson	Romance	Zeus7148	0	1	14571	14569	FALSE	-42	83.550011	0	0	25	Male	Yes	[<qu>White<qu>]	3	AK	Urban	$20<com>000 - $39<com>999	Working full-time	Married	2	3	Ebook	[<qu>History<qu>]	3	3	4	4	3	$16.99	$11.99	History
14571	2	2020-07-02 06:00:43 UTC		2020-07-02 06:35:12 UTC	299	2020-07-02 06:36:04 UTC	Male	Millennial	White	0	Ethan	Jackson	Political Science or Law	Iron4236	0	2		14570	FALSE	-74	51.999346	0	0	25	Male	Yes	[<qu>White<qu>]	3	AK	Urban	$20<com>000 - $39<com>999	Working full-time	Married	2	3	Ebook	[<qu>History<qu>]	3	3	4	4	3	$21.99	$21.99	History				GOOD
14581	2	2020-07-02 06:00:44 UTC	2020-07-02 06:58:44 UTC	2020-07-02 06:02:53 UTC	300	2020-07-02 06:05:06 UTC	Male	Boomer	White	1	Fred	Williams	Business	GreenWhite2218	2	0	14582		FALSE	55	132.224698	0	2	30	Female	Yes	[<qu>White<qu>]	3	WI	Suburban	$100<com>000 - $149<com>999	Working full-time	Married	2	2	Paperback	[<qu>Business<qu><com> <qu>Cooking<qu>]	2	2	3	4	3	$2.99	$2.99	Cooking
14582	2	2020-07-02 06:00:44 UTC		2020-07-02 06:04:23 UTC	300	2020-07-02 06:05:06 UTC	Female	GenX	Black	2	Jill	Smith	Thriller	Oil4277	1	1	14583	14581	FALSE	-35	42.859943	0	0	30	Female	Yes	[<qu>White<qu>]	3	WI	Suburban	$100<com>000 - $149<com>999	Working full-time	Married	2	2	Paperback	[<qu>Business<qu><com> <qu>Cooking<qu>]	2	3	3	4	2	$2.99	$3.99	Business
14583	2	2020-07-02 06:00:44 UTC		2020-07-02 06:04:41 UTC	300	2020-07-02 06:05:06 UTC	Female	Millennial	Black	5	Ashley	Johnson	Science Fiction	Tuna7080	2	2		14582	FALSE	-53	24.717628	0	0	30	Female	Yes	[<qu>White<qu>]	3	WI	Suburban	$100<com>000 - $149<com>999	Working full-time	Married	2	2	Paperback	[<qu>Business<qu><com> <qu>Cooking<qu>]	2	3	3	3	3	$2.99	$1.99	Business				GOOD
14602	2	2020-07-02 06:00:45 UTC	2020-07-02 06:58:46 UTC	2020-07-02 06:06:24 UTC	301	2020-07-02 06:17:16 UTC	Female	Millennial	Black	5	Samantha	Johnson	Political Science or Law	Iron6823	1	0	14603		FALSE	268	651.932989	1	1	23	Male	No	[<qu>White<qu>]	2	TX	Suburban	$40<com>000 - $59<com>999	Working full-time	Single<com> never married	6	5	Ebook	[<qu>Business<qu><com> <qu>Medical<qu><com> <qu>Technology<qu>]	3	3	2	2	3	$25.99	$42.99	Medical
14603	2	2020-07-02 06:00:45 UTC		2020-07-02 06:12:54 UTC	301	2020-07-02 06:17:16 UTC	Female	Boomer	Black	2	Ruth	Davis	Business	OxfordBlue3102	0	1	14604	14602	FALSE	-122	261.920526	0	0	23	Male	No	[<qu>White<qu>]	2	TX	Suburban	$40<com>000 - $59<com>999	Working full-time	Single<com> never married	6	5	Ebook	[<qu>Business<qu><com> <qu>Medical<qu><com> <qu>Technology<qu>]	3	3	2	2	3	$25.99	$47.99	Business
14604	2	2020-07-02 06:00:45 UTC		2020-07-02 06:14:20 UTC	301	2020-07-02 06:17:16 UTC	Female	GenX	White	4	Tina	Jackson	Religion	DodgerBlue0011	0	2		14603	FALSE	-208	176.223996	0	0	23	Male	No	[<qu>White<qu>]	2	TX	Suburban	$40<com>000 - $59<com>999	Working full-time	Single<com> never married	6	5	Ebook	[<qu>Business<qu><com> <qu>Medical<qu><com> <qu>Technology<qu>]	3	3	2	2	3	$30.99	$47.99	Science Fiction				this hit about Books information
14641	2	2020-07-02 06:00:48 UTC	2020-07-02 06:58:48 UTC	2020-07-02 06:33:40 UTC	302	2020-07-02 06:36:30 UTC	Female	Millennial	Black	3	Ashley	Davis	Social Science	Aluminium4229	2	0	14642		FALSE	63	169.404719	0	0	47	Female	No	[<qu>White<qu>]	1	OK	Urban	$19<com>999 or less	Working full-time	Single<com> never married	1	1	Hardcover	[<qu>Business<qu>]	0	0	0	0	0	$4.99	$9.99	Science Fiction
14642	2	2020-07-02 06:00:48 UTC		2020-07-02 06:35:24 UTC	302	2020-07-02 06:36:30 UTC	Female	GenX	White	0	Tina	Anderson	Science	Bunting4404	0	1	14643	14641	FALSE	-41	65.929904	0	0	47	Female	No	[<qu>White<qu>]	1	OK	Urban	$19<com>999 or less	Working full-time	Single<com> never married	1	1	Hardcover	[<qu>Business<qu>]	0	0	0	0	0	$4.99	$9.99	Science Fiction
14643	2	2020-07-02 06:00:48 UTC		2020-07-02 06:35:55 UTC	302	2020-07-02 06:36:30 UTC	Male	Boomer	White	3	Fred	Thomas	Political Science or Law	Iron6823	0	2		14642	FALSE	-72	34.464782	0	0	47	Female	No	[<qu>White<qu>]	1	OK	Urban	$19<com>999 or less	Working full-time	Single<com> never married	1	1	Hardcover	[<qu>Business<qu>]	0	0	0	0	0	$4.99	$9.99	Business				no
14647	2	2020-07-02 06:00:48 UTC	2020-07-02 06:58:48 UTC	2020-07-02 06:13:38 UTC	303	2020-07-02 06:21:33 UTC	Male	Boomer	White	3	Stanley	Johnson	Mystery	RobRoy2720	1	0	14648		FALSE	140	474.315623	2	2	46	Female	No	[<qu>Asian<qu>]	4	IL	Suburban	$60<com>000 - $79<com>999	Working part-time	Married	5	0	Hardcover	[<qu>Cooking<qu><com> <qu>Social Science<qu>]	2	2	3	4	2	$9.99	$19.99	Thriller
14648	2	2020-07-02 06:00:48 UTC		2020-07-02 06:17:54 UTC	303	2020-07-02 06:21:33 UTC	Female	Boomer	White	0	Shirley	Brown	Science Fiction	CodGray4453	1	1	14649	14647	FALSE	-116	218.646533	0	2	46	Female	No	[<qu>Asian<qu>]	4	IL	Suburban	$60<com>000 - $79<com>999	Working part-time	Married	5	0	Hardcover	[<qu>Cooking<qu><com> <qu>Social Science<qu>]	2	3	3	4	2	$9.99	$19.99	Science Fiction
14649	2	2020-07-02 06:00:48 UTC		2020-07-02 06:19:43 UTC	303	2020-07-02 06:21:33 UTC	Male	GenX	Black	3	Jon	Anderson	History	Swirl6400	2	2		14648	FALSE	-225	109.8523	0	0	46	Female	No	[<qu>Asian<qu>]	4	IL	Suburban	$60<com>000 - $79<com>999	Working part-time	Married	5	0	Hardcover	[<qu>Cooking<qu><com> <qu>Social Science<qu>]	1	3	3	4	1	$5.99	$9.99	History				Everything was fine.
14758	2	2020-07-02 06:00:55 UTC	2020-07-02 06:58:55 UTC	2020-07-02 06:09:02 UTC	304	2020-07-02 06:16:00 UTC	Male	Millennial	Black	2	Zachary	White	Religion	Firefly1795	2	0	14759		FALSE	142	418.371749	0	0	26	Female	No	[<qu>White<qu>]	3	TX	Urban	I<qu>d rather not say	Temporarily not working	Living with a partner	4	0	Ebook	[<qu>Business<qu><com> <qu>Social Science<qu>]	0	1	2	2	0	$20.99	$20.99	Religion
14759	2	2020-07-02 06:00:55 UTC		2020-07-02 06:13:14 UTC	304	2020-07-02 06:16:00 UTC	Female	GenX	White	3	Jill	Brown	History	LisbonBrown0051	0	1	14760	14758	FALSE	-110	166.212464	0	0	26	Female	No	[<qu>White<qu>]	3	TX	Urban	I<qu>d rather not say	Temporarily not working	Living with a partner	4	0	Ebook	[<qu>Business<qu><com> <qu>Social Science<qu>]	0	0	1	2	0	$10.99	$10.99	History
14760	2	2020-07-02 06:00:55 UTC		2020-07-02 06:14:29 UTC	304	2020-07-02 06:16:00 UTC	Female	GenX	Black	2	Michele	Williams	Science Fiction	Swirl6479	1	2		14759	FALSE	-185	91.114554	0	0	26	Female	No	[<qu>White<qu>]	3	TX	Urban	I<qu>d rather not say	Temporarily not working	Living with a partner	4	0	Ebook	[<qu>Business<qu><com> <qu>Social Science<qu>]	1	1	1	1	0	$15.99	$10.99	Science Fiction				N/A
14821	2	2020-07-02 06:00:59 UTC	2020-07-02 06:58:59 UTC	2020-07-02 06:12:39 UTC	305	2020-07-02 06:23:16 UTC	Male	GenX	White	5	Greg	Anderson	Technology	GrayNickel1470	0	0	14822		FALSE	135	637.545683	0	2	41	Male	No	[<qu>Black or African American<qu>]	4	TX	Urban	$20<com>000 - $39<com>999	Working full-time	Married	5	7	Hardcover	[<qu>Business<qu>]	2	2	3	3	2	$15.99	$16.99	Business
14822	2	2020-07-02 06:00:59 UTC		2020-07-02 06:18:10 UTC	305	2020-07-02 06:23:16 UTC	Male	Boomer	White	0	Stanley	Johnson	Mystery	RobRoy2720	1	1	14823	14821	FALSE	-196	306.523829	0	3	41	Male	No	[<qu>Black or African American<qu>]	4	TX	Urban	$20<com>000 - $39<com>999	Working full-time	Married	5	7	Hardcover	[<qu>Business<qu>]	2	2	3	3	2	$14.99	$16.99	History
14823	2	2020-07-02 06:00:59 UTC		2020-07-02 06:21:13 UTC	305	2020-07-02 06:23:16 UTC	Female	GenX	Black	4	Tammy	Williams	Thriller	Piper6135	0	2		14822	FALSE	-379	123.560417	0	0	41	Male	No	[<qu>Black or African American<qu>]	4	TX	Urban	$20<com>000 - $39<com>999	Working full-time	Married	5	7	Hardcover	[<qu>Business<qu>]	2	2	3	3	2	$14.99	$16.99	History				No bug was found on this site.
14830	2	2020-07-02 06:00:59 UTC	2020-07-02 06:59:00 UTC	2020-07-02 06:09:08 UTC	306	2020-07-02 06:17:08 UTC	Male	Millennial	White	3	Tyler	Miller	Technology	GrayNickel1470	1	0	14831		FALSE	156	479.446236	0	0	24	Female	No	[<qu>Black or African American<qu>]	3	NV	Suburban	$20<com>000 - $39<com>999	Working full-time	Single<com> never married	2	2	Paperback	[<qu>Cooking<qu><com> <qu>Science<qu><com> <qu>Social Science<qu><com> <qu>Mystery<qu><com> <qu>Romance<qu>]	0	1	1	1	1	$10.99	$15.99	Business
14831	2	2020-07-02 06:00:59 UTC		2020-07-02 06:13:57 UTC	306	2020-07-02 06:17:08 UTC	Male	Millennial	Black	3	Ethan	Anderson	Medical	Coriander6438	0	1	14832	14830	FALSE	-133	191.214088	0	0	24	Female	No	[<qu>Black or African American<qu>]	3	NV	Suburban	$20<com>000 - $39<com>999	Working full-time	Single<com> never married	2	2	Paperback	[<qu>Cooking<qu><com> <qu>Science<qu><com> <qu>Social Science<qu><com> <qu>Mystery<qu><com> <qu>Romance<qu>]	3	2	2	4	2	$15.99	$17.99	Medical
14832	2	2020-07-02 06:00:59 UTC		2020-07-02 06:14:58 UTC	306	2020-07-02 06:17:08 UTC	Male	Millennial	Black	0	Dylan	Brown	Fantasy	HeavyMetal1508	1	2		14831	FALSE	-194	129.620499	0	0	24	Female	No	[<qu>Black or African American<qu>]	3	NV	Suburban	$20<com>000 - $39<com>999	Working full-time	Single<com> never married	2	2	Paperback	[<qu>Cooking<qu><com> <qu>Science<qu><com> <qu>Social Science<qu><com> <qu>Mystery<qu><com> <qu>Romance<qu>]	3	3	4	4	3	$15.99	$20.99	Fantasy				GOOD.
14845	2	2020-07-02 06:01:00 UTC	2020-07-02 06:59:01 UTC	2020-07-02 06:23:59 UTC	307	2020-07-02 06:32:37 UTC	Male	Boomer	Black	3	Fred	Moore	Social Science	RipeLemon4397	2	0	14846		FALSE	167	517.375531	0	0	34	Male	No	[<qu>Asian<qu>]	1	VA	Urban	$19<com>999 or less	Working full-time	Married	3	6	Ebook	[<qu>History<qu><com> <qu>Science Fiction<qu>]	1	0	1	2	0	$8.99	$6.99	Social Science
14846	2	2020-07-02 06:01:00 UTC		2020-07-02 06:29:19 UTC	307	2020-07-02 06:32:37 UTC	Male	Millennial	Black	5	Ethan	Taylor	Business	Mystic4363	2	1	14847	14845	FALSE	-153	198.243483	0	0	34	Male	No	[<qu>Asian<qu>]	1	VA	Urban	$19<com>999 or less	Working full-time	Married	3	6	Ebook	[<qu>History<qu><com> <qu>Science Fiction<qu>]	1	2	1	1	1	$11.99	$6.99	Business
14847	2	2020-07-02 06:01:00 UTC		2020-07-02 06:30:53 UTC	307	2020-07-02 06:32:37 UTC	Female	Millennial	White	2	Brianna	Williams	Fantasy	HeavyMetal1508	0	2		14846	FALSE	-247	103.927423	0	0	34	Male	No	[<qu>Asian<qu>]	1	VA	Urban	$19<com>999 or less	Working full-time	Married	3	6	Ebook	[<qu>History<qu><com> <qu>Science Fiction<qu>]	1	1	2	2	1	$7.99	$1.99	Fantasy				No bugs found
14860	2	2020-07-02 06:01:01 UTC	2020-07-02 06:59:02 UTC	2020-07-02 06:54:16 UTC	308	2020-07-02 07:06:19 UTC	Male	GenX	White	4	Dean	Miller	Science Fiction	Tuna7080	1	0	14861		FALSE	283	722.140938	0	0	34	Female	Yes	[<qu>White<qu>]	0	NY	Suburban	$20<com>000 - $39<com>999	Working full-time	Divorced	4	6	Audiobook	[<qu>Medical<qu>]	2	3	2	4	2	$3.99	$33.99	Business
14861	2	2020-07-02 06:01:01 UTC		2020-07-02 07:01:38 UTC	308	2020-07-02 07:06:19 UTC	Female	Millennial	Black	5	Brittany	White	Romance	Vanilla6051	1	1	14862	14860	FALSE	-159	280.277572	0	0	34	Female	Yes	[<qu>White<qu>]	0	NY	Suburban	$20<com>000 - $39<com>999	Working full-time	Divorced	4	6	Audiobook	[<qu>Medical<qu>]	2	1	2	4	1	$23.99	$13.99	Medical
14862	2	2020-07-02 06:01:01 UTC		2020-07-02 07:03:35 UTC	308	2020-07-02 07:06:19 UTC	Female	Millennial	White	0	Brianna	Williams	Medical	TropicalBlue0116	1	2		14861	FALSE	-276	163.126031	0	0	34	Female	Yes	[<qu>White<qu>]	0	NY	Suburban	$20<com>000 - $39<com>999	Working full-time	Divorced	4	6	Audiobook	[<qu>Medical<qu>]	1	2	3	4	2	$16.99	$15.99	Business				PETS HEALTH TO GOOD THE SOME IITLE HAPPY
14866	2	2020-07-02 06:01:02 UTC	2020-07-02 06:59:02 UTC	2020-07-02 06:19:17 UTC	309	2020-07-02 06:30:28 UTC	Male	Boomer	White	0	Harry	Miller	Science	Cabaret6802	1	0	14867		FALSE	296	671.092377	8	12	40	Male	No	[<qu>White<qu>]	3	OR	Urban	$60<com>000 - $79<com>999	Working full-time	Married	10	2	Hardcover	[<qu>Science<qu>]	3	3	3	3	3	$14.99	$19.99	Science
14867	2	2020-07-02 06:01:02 UTC		2020-07-02 06:26:26 UTC	309	2020-07-02 06:30:28 UTC	Male	Millennial	Black	2	Dylan	Anderson	Social Science	RipeLemon4397	0	1	14868	14866	FALSE	-133	241.555892	0	4	40	Male	No	[<qu>White<qu>]	3	OR	Urban	$60<com>000 - $79<com>999	Working full-time	Married	10	2	Hardcover	[<qu>Science<qu>]	1	1	2	2	1	$4.99	$9.99	Social Science
14868	2	2020-07-02 06:01:02 UTC		2020-07-02 06:28:30 UTC	309	2020-07-02 06:30:28 UTC	Male	Millennial	Black	3	Logan	Williams	Science Fiction	Tuna7080	2	2		14867	FALSE	-257	118.044173	0	4	40	Male	No	[<qu>White<qu>]	3	OR	Urban	$60<com>000 - $79<com>999	Working full-time	Married	10	2	Hardcover	[<qu>Science<qu>]	0	0	0	0	0	$0.99	$4.99	Science Fiction				No bugs<com> interesting survey<com>
14869	2	2020-07-02 06:01:02 UTC	2020-07-02 06:59:02 UTC	2020-07-02 06:17:33 UTC	310	2020-07-02 06:23:35 UTC	Female	Millennial	White	4	Ashley	Anderson	Science	Cabaret6802	2	0	14870		FALSE	140	362.715676	0	0	50	Male	No	[<qu>White<qu>]	3	TX	Urban	$20<com>000 - $39<com>999	Working full-time	Married	4	5	Ebook	[<qu>Cooking<qu><com> <qu>Technology<qu><com> <qu>Fantasy<qu><com> <qu>Thriller<qu>]	3	2	4	3	3	$24.99	$14.99	Technology
14870	2	2020-07-02 06:01:02 UTC		2020-07-02 06:21:21 UTC	310	2020-07-02 06:23:35 UTC	Female	Millennial	Black	5	Brittany	Jackson	Mystery	Alto4798	1	1	14871	14869	FALSE	-88	133.957233	0	0	50	Male	No	[<qu>White<qu>]	3	TX	Urban	$20<com>000 - $39<com>999	Working full-time	Married	4	5	Ebook	[<qu>Cooking<qu><com> <qu>Technology<qu><com> <qu>Fantasy<qu><com> <qu>Thriller<qu>]	3	3	3	4	3	$34.99	$9.99	Thriller
14871	2	2020-07-02 06:01:02 UTC		2020-07-02 06:22:09 UTC	310	2020-07-02 06:23:35 UTC	Male	Boomer	White	0	Ralph	Smith	History	Swirl6400	1	2		14870	FALSE	-136	86.842566	0	0	50	Male	No	[<qu>White<qu>]	3	TX	Urban	$20<com>000 - $39<com>999	Working full-time	Married	4	5	Ebook	[<qu>Cooking<qu><com> <qu>Technology<qu><com> <qu>Fantasy<qu><com> <qu>Thriller<qu>]	3	3	3	4	3	$39.99	$19.99	History				No bugs on the hit.<line>Good
14884	2	2020-07-02 06:01:03 UTC	2020-07-02 06:59:03 UTC	2020-07-02 06:48:18 UTC	311	2020-07-02 06:52:59 UTC	Female	Millennial	Black	0	Ashley	Anderson	Science	Cabaret6802	2	0	14885		FALSE	89	281.521891	7	11	43	Male	No	[<qu>White<qu>]	3	MI	Urban	$20<com>000 - $39<com>999	Working full-time	Separated	10	2	Hardcover	[<qu>Business<qu><com> <qu>Cooking<qu><com> <qu>History<qu><com> <qu>Medical<qu><com> <qu>Science<qu><com> <qu>Social Science<qu><com> <qu>Mystery<qu>]	1	1	2	2	1	$14.99	$15.99	Science
14885	2	2020-07-02 06:01:03 UTC		2020-07-02 06:51:03 UTC	311	2020-07-02 06:52:59 UTC	Male	Millennial	White	0	Tyler	Miller	Cooking	MoonMist3146	1	1	14886	14884	FALSE	-76	115.9843	0	4	43	Male	No	[<qu>White<qu>]	3	MI	Urban	$20<com>000 - $39<com>999	Working full-time	Separated	10	2	Hardcover	[<qu>Business<qu><com> <qu>Cooking<qu><com> <qu>History<qu><com> <qu>Medical<qu><com> <qu>Science<qu><com> <qu>Social Science<qu><com> <qu>Mystery<qu>]	2	2	2	3	2	$12.99	$14.99	Cooking
14886	2	2020-07-02 06:01:03 UTC		2020-07-02 06:51:48 UTC	311	2020-07-02 06:52:59 UTC	Female	GenX	White	5	Tracy	Johnson	Thriller	Oil4277	2	2		14885	FALSE	-121	71.088462	0	4	43	Male	No	[<qu>White<qu>]	3	MI	Urban	$20<com>000 - $39<com>999	Working full-time	Separated	10	2	Hardcover	[<qu>Business<qu><com> <qu>Cooking<qu><com> <qu>History<qu><com> <qu>Medical<qu><com> <qu>Science<qu><com> <qu>Social Science<qu><com> <qu>Mystery<qu>]	0	0	2	2	0	$12.99	$12.99	Thriller				Interesting and thank you!
14908	2	2020-07-02 06:01:05 UTC	2020-07-02 06:59:05 UTC	2020-07-02 06:02:05 UTC	312	2020-07-02 06:06:09 UTC	Female	Millennial	Black	1	Alexis	Thomas	Social Science	RipeLemon4397	2	0	14909		FALSE	78	243.956345	0	0	29	Female	No	[<qu>White<qu><com> <qu>American Indian or Alaska native<qu>]	2	CA	Suburban	$60<com>000 - $79<com>999	Working part-time	Single<com> never married	2	5	Paperback	[<qu>Fantasy<qu><com> <qu>Mystery<qu>]	2	2	2	1	1	$9.99	$9.99	Social Science
14909	2	2020-07-02 06:01:05 UTC		2020-07-02 06:04:26 UTC	312	2020-07-02 06:06:09 UTC	Male	Millennial	Black	0	Dylan	Miller	Thriller	Firefly6744	0	1	14910	14908	FALSE	-63	103.604685	0	0	29	Female	No	[<qu>White<qu><com> <qu>American Indian or Alaska native<qu>]	2	CA	Suburban	$60<com>000 - $79<com>999	Working part-time	Single<com> never married	2	5	Paperback	[<qu>Fantasy<qu><com> <qu>Mystery<qu>]	3	3	3	3	3	$14.99	$14.99	Mystery
14910	2	2020-07-02 06:01:05 UTC		2020-07-02 06:05:20 UTC	312	2020-07-02 06:06:09 UTC	Male	GenX	White	5	Tim	Moore	Political Science or Law	Iron6823	2	2		14909	FALSE	-117	49.177813	0	0	29	Female	No	[<qu>White<qu><com> <qu>American Indian or Alaska native<qu>]	2	CA	Suburban	$60<com>000 - $79<com>999	Working part-time	Single<com> never married	2	5	Paperback	[<qu>Fantasy<qu><com> <qu>Mystery<qu>]	0	0	2	2	0	$14.99	$0	Political Science or Law				.
[truncated: 26,282 more rows]
