# Supplementary material for: Do book consumers discriminate against Black, female, or young authors?
Source: PLoS One. 2022 Jun 13;17(6):e0267537. doi: 10.1371/journal.pone.0267537 (PMC9191698; doi:10.1371/journal.pone.0267537)
Supplement: S1 Data — (ZIP) [file pone.0267537.s004.zip › load_and_anonymize_raw_data.R]

if (!require("pacman")) install.packages("pacman")
pacman::p_load(data.table, skimr)

X = fread(paste0("data_dump_09_04_20__14_20", ".csv"))


#now clean some data
#delete four dups
Xdupset = X[tx_author_generation == "Millennial" & tx_book_genre_str_more_readable == "Business" & tx_author_gender == "Female" & tx_author_race == "Black"]
with(Xdupset, table(tx_author_photo))
Xdupset = Xdupset[tx_author_photo == 1]
with(Xdupset, table(tx_book_cover_code_str))
X = X[id != 919579]
uniqueN(X$mturk_worker_id)

with(X, table(tx_author_gender, tx_author_race, tx_author_generation, tx_book_genre_str_more_readable))
Xdupset = X[tx_author_generation == "Millennial" & tx_book_genre_str_more_readable == "Fantasy" & tx_author_gender == "Female" & tx_author_race == "Black"]
with(Xdupset, table(tx_author_photo))
Xdupset = Xdupset[tx_author_photo == 0]
Xdupset
# X = X[id != 123616]
X = X[mturk_worker_id != "A2HVYHMQH9DTWH"]
uniqueN(X$mturk_worker_id)

with(X, table(tx_author_gender, tx_author_race, tx_author_generation, tx_book_genre_str_more_readable))
Xdupset = X[tx_author_generation == "Boomer" & tx_book_genre_str_more_readable == "Technology" & tx_author_gender == "Male" & tx_author_race == "Black"]
with(Xdupset, table(tx_author_photo))
Xdupset = Xdupset[tx_author_photo == 1]
Xdupset
# X = X[id != 108769]
X = X[mturk_worker_id != "A2QARG5UE9VWJE"]
uniqueN(X$mturk_worker_id)

with(X, table(tx_author_gender, tx_author_race, tx_author_generation, tx_book_genre_str_more_readable))
Xdupset = X[tx_author_generation == "Millennial" & tx_book_genre_str_more_readable == "Fantasy" & tx_author_gender == "Male" & tx_author_race == "White"]
with(Xdupset, table(tx_author_photo))
Xdupset = Xdupset[tx_author_photo == 4]
Xdupset
# X = X[id != 552901]
X = X[mturk_worker_id != "A2ANLYFY8COULI"]
rm(Xdupset)
uniqueN(X$mturk_worker_id)
nrow(X[iter == 0])

#what's the deal with uniqueness of workrs?
mturk_worker_table = table(X$mturk_worker_id)
table(mturk_worker_table)
mturk_worker_table[mturk_worker_table == 196]
#for some reason on 196 HITs during the beginning of the experiment, the worker ID didn't get recorded. Let's see what's going on
Xworker_null = X[X$mturk_worker_id == ""]
table(Xworker_null$mturk_worker_ip_address) #we can use this to recreate
table(Xworker_null$iter) 
Xworker_null[, .(id, mturk_assignment_id, mturk_group_id, mturk_hit_id, iter)] #nothing got saved so let's pull worker from first iter
for (i in 1 : nrow(Xworker_null)){ #let's fill it in using the previous ID (I checked the raw data and this is possible)
  null_id = Xworker_null[i, ]$id
  previous_before_null = X[id < null_id][.N]
  X[id == null_id, mturk_worker_id := previous_before_null$mturk_worker_id]
}
rm(i, Xworker_null, null_id, previous_before_null)


#drop potentially identifying data
X[, mturk_worker_ip_address := NULL]
X[, mturk_assignment_id := NULL]
X[, mturk_group_id := NULL]
X[, mturk_hit_id := NULL]
X[, wage := NULL] #all 0.18 or NA's
X[, paid_at := NULL] #all NA's
X[, rejected_at := NULL] #all NA's

mturk_worker_ids = unique(X$mturk_worker_id)
for (i in 1:nrow(X)){
  X[i, mturk_worker_id := which(mturk_worker_id == mturk_worker_ids)]
}

skim(X)

fwrite(X, "anonymized_data.csv")
