# Supplementary material for: Do book consumers discriminate against Black, female, or young authors?
Source: PLoS One. 2022 Jun 13;17(6):e0267537. doi: 10.1371/journal.pone.0267537 (PMC9191698; doi:10.1371/journal.pone.0267537)
Supplement: S1 Data — (ZIP) [file pone.0267537.s004.zip › load_and_gen_variables.R]

#these two lines load all required packages for the script
if (!require("pacman")) install.packages("pacman")
pacman::p_load(data.table, tidyverse, magrittr, ltm, lme4, lmerTest, nlme, gee) #these are three packages needed
#now we set our working directory to the directory where this file is found
#we need to do this because this is where the data dump CVS file is also found


#load the CVS data into variable X
X = fread("anonymized_data.csv")

#let's drop the HITs that did not record demographic gender
X = X[demo_sex != ""]
uniqueN(X$mturk_worker_id)


#check if manipulation PMCs worked
Xpmcs = X[survey_PMC_gender != ""]
Xpmcs[, .(tx_author_gender, survey_PMC_gender)]
Xpmcs[, .(tx_author_race, survey_PMC_race)]
Xpmcs[survey_PMC_generation == "56 or older", survey_PMC_generation := "Boomer"]
Xpmcs[survey_PMC_generation == "41-55", survey_PMC_generation := "GenX"]
Xpmcs[survey_PMC_generation == "40 or younger", survey_PMC_generation := "Millennial"]
Xpmcs[, .(tx_author_generation, survey_PMC_generation)]


#this line lists all our demographic variables only for reference (there is no analysis here)
grep("^demo_[^P]", colnames(X), value = TRUE)
#this line lists all our manipulation variables only for reference (there is no analysis here)
grep("^tx", colnames(X), value = TRUE)
#this line lists all our response variables only for reference (there is no analysis here)
grep("^survey_[^P]", colnames(X), value = TRUE)
#this line lists all our pmcs (there is no analysis here)
grep("PMC", colnames(X), value = TRUE)

#there are two variables that need to be recoded from character dollar amounts to numeric dollar amounts
X[, survey_willingness_to_pay := as.numeric(gsub("\\$", "", survey_willingness_to_pay))]
X[, survey_expected_price := as.numeric(gsub("\\$", "", survey_expected_price))]
#create a genre variable that has better readability
X[, genre := gsub("\\s", "", tx_book_genre_str_more_readable)]
#create a book cover variable that also includes genre for readability
X[, book := paste0(genre, tx_book_cover_code_str)]
#create factors and set reference categories
X$tx_author_race = relevel(factor(X$tx_author_race), ref = "White") #black advantage
X$tx_author_gender = relevel(factor(X$tx_author_gender), ref = "Male") #female advantage
X$tx_author_generation = relevel(factor(X$tx_author_generation), ref = "Millennial") #middle-aged vs young, middle-aged vs old
X$tx_author_photo = factor(X$tx_author_photo)
#fiction vs. non-fiction and male-dominated genre
X[, fiction := if_else(tx_book_genre_str_more_readable %in% c("Thriller", "Romance", "Science Fiction", "Mystery", "Fantasy"), 1, 0)]
X[, male_dominated_genre := if_else(tx_book_genre_str_more_readable %in% c("Business", "Science Fiction", "Thriller", "Technology", "History", "Science", "Religion", "Political Science or Law"), 1, 0)]
# X[, female_dominated_genre := if_else(tx_book_genre_str_more_readable %in% c("Cooking", "Romance", "", "", ""), 1, 0)]

#recodings
X$demo_education = as.factor(X$demo_education)
table(X$demo_sex)
X$demo_sex[X$demo_sex == ""] = "Male" #only 15 such values
X$demo_sex = relevel(factor(X$demo_sex), ref = "Male")
table(X$demo_education)
X$demo_education[X$demo_education == 0] = 1 #only ~200 such values
X = X[, demo_black := !is.na(str_extract(X$demo_race, "Black or African American"))]
X = X[, demo_white := !is.na(str_extract(X$demo_race, "White"))]
table(X$demo_black)
table(X$demo_white)
X[, demo_generation := if_else(demo_age <= 40, "Millennial", if_else(demo_age >= 56, "Boomer", "GenX"))]
X$demo_generation = relevel(factor(X$demo_generation), ref = "Millennial") #old vs young
# Xpmcs[survey_PMC_generation == "56 or older", survey_PMC_generation := "Boomer"]
# Xpmcs[survey_PMC_generation == "41-55", survey_PMC_generation := "GenX"]
# Xpmcs[survey_PMC_generation == "40 or younger", survey_PMC_generation := "Millennial"]

# with(X, table(book, tx_author_gender, tx_author_race, tx_author_generation))

#progress of experiment

#do we use only the first?
if (use_only_first_HIT){
  X = X[iter == 0]
  mturk_worker_table = table(X$mturk_worker_id)
  table(mturk_worker_table) #perfect
} else {
  #now we have to remove data if they had the true manipulation PMC
  table(X$survey_PMC_race)
  X = X[X$survey_PMC_race == "" | (X$survey_PMC_race != "" & X$iter == 0)]
  mturk_worker_table = table(X$mturk_worker_id)
  table(mturk_worker_table) #perfect
}

rm(mturk_worker_table)

#initialize the ggplot object
ggplot_X = ggplot(X)


####### make variable does_like_genre_treated...
X[, genre_read_in_past_six_months := str_detect(demo_book_type, tx_book_genre_str_more_readable)]
table(X$genre_read_in_past_six_months)

###### gender-specific genres
X[tx_book_genre_str_more_readable %in% c(
  "Business", "History", "Medical", "Political Science or Law", "Religion", "Science", "Science Fiction", "Technology", "Thriller"
), genre_gender := "male"]
X[tx_book_genre_str_more_readable %in% c(
  "Romance"
), genre_gender := "female"]
X[is.na(genre_gender), genre_gender := "mixed"]
X$genre_gender = factor(X$genre_gender, levels = c("male", "mixed", "female"))

################intersectionalism!!!!
