# Supplementary material for: Do book consumers discriminate against Black, female, or young authors?
Source: PLoS One. 2022 Jun 13;17(6):e0267537. doi: 10.1371/journal.pone.0267537 (PMC9191698; doi:10.1371/journal.pone.0267537)
Supplement: S1 Data — (ZIP) [file pone.0267537.s004.zip › tab3-4.R]

source("load_and_gen_variables.R")

pacman::p_load(skimr, xtable)

grep("^demo_[^P]", colnames(X), value = TRUE)

skim(X$demo_age)
round(table(X$demo_sex) / nrow(X), 3)

X = X[, demo_race_white := (demo_race == "[<qu>White<qu>]")]
X = X[, demo_race_black := (demo_race == "[<qu>Black or African American<qu>]")]
X = X[, demo_race_asian := (demo_race == "[<qu>Asian<qu>]")]
X = X[, demo_race_other := (demo_race == "[<qu>Other<qu>]")]
X = X[, demo_race_amer_indian := (demo_race == "[<qu>American Indian or Alaska native<qu>]")]
X = X[, demo_race_pacific := (demo_race == "[<qu>Pacific Islander<qu>]")]
X = X[, demo_race_mixed := !demo_race_white & !demo_race_black & !demo_race_asian & !demo_race_other & !demo_race_amer_indian & !demo_race_pacific]


skim(X %>% dplyr::select(starts_with("demo_race_"))) %>%
  mutate(pct = logical.mean * 100) %>% 
  dplyr::select(skim_variable, pct)

round(table(X$demo_spanish_origin) / nrow(X), 3)
round(table(X$demo_environment) / nrow(X), 3)

round(sort(table(X$demo_state)) / nrow(X), 3)
cumsum(round(sort(table(X$demo_state)) / nrow(X), 3))

round(table(X$demo_education) / nrow(X), 3)

round(sort(table(X$demo_employment)) / nrow(X), 3)


round((table(X$demo_income)) / nrow(X), 3)

round(sort(table(X$demo_marital_status), decreasing = TRUE) / nrow(X), 3)


skim(X$demo_print_books_read)
skim(X$demo_print_books_bought)
round(sort(table(X$demo_book_type_preference), decreasing = TRUE) / nrow(X), 3)


X %>% 
  mutate(demo_book_type_len = str_length(as.character(demo_book_type))) %>%
  dplyr::select(demo_book_type, demo_book_type_len) %>%
  arrange(demo_book_type_len) %>% 
  filter(demo_book_type_len == 0) %>% 
  nrow

X[, cooking := !is.na(str_extract(X$demo_book_type, "Cooking"))]
X[, mystery := !is.na(str_extract(X$demo_book_type, "Mystery"))]
X[, history := !is.na(str_extract(X$demo_book_type, "History"))]
X[, medical := !is.na(str_extract(X$demo_book_type, "Medical"))]
X[, thriller := !is.na(str_extract(X$demo_book_type, "Thriller"))]
X[, technology := !is.na(str_extract(X$demo_book_type, "Technology"))]
X[, scifi := !is.na(str_extract(X$demo_book_type, "Science Fiction"))]
X[, science := !is.na(str_extract(X$demo_book_type, "<qu>Science<qu>"))]
X[, romance := !is.na(str_extract(X$demo_book_type, "Romance"))]
X[, fantasy := !is.na(str_extract(X$demo_book_type, "Fantasy"))]
X[, business := !is.na(str_extract(X$demo_book_type, "Business"))]
X[, religion := !is.na(str_extract(X$demo_book_type, "Religion"))]
X[, socsci := !is.na(str_extract(X$demo_book_type, "Social Science"))]
X[, poliscilaw := !is.na(str_extract(X$demo_book_type, "Political Science or Law"))]

rbind(
  table(X$cooking) / nrow(X),
  table(X$mystery) / nrow(X),
  table(X$history) / nrow(X),
  table(X$medical) / nrow(X),
  table(X$thriller) / nrow(X),
  table(X$technology) / nrow(X),
  table(X$scifi) / nrow(X),
  table(X$science) / nrow(X),
  table(X$romance) / nrow(X),
  table(X$fantasy) / nrow(X),
  table(X$business) / nrow(X),
  table(X$religion) / nrow(X),
  table(X$socsci) / nrow(X),
  table(X$poliscilaw) / nrow(X)
)[,2] %>% 
  multiply_by(100) %>% 
  round(1)
