# Supplementary material for: Do book consumers discriminate against Black, female, or young authors?
Source: PLoS One. 2022 Jun 13;17(6):e0267537. doi: 10.1371/journal.pone.0267537 (PMC9191698; doi:10.1371/journal.pone.0267537)
Supplement: S1 Data — (ZIP) [file pone.0267537.s004.zip › tab5.R]

#This line deleted the repeated measures. Comment it out if you wish to include repeated measures
use_only_first_HIT = TRUE
source("load_and_gen_variables.R")

nrow(Xpmcs)
Xpmcs = Xpmcs[iter == 0]
Xpmcs[tx_author_gender == survey_PMC_gender] %>% nrow / nrow(Xpmcs)
Xpmcs[tx_author_race == survey_PMC_race] %>% nrow / nrow(Xpmcs)
Xpmcs[tx_author_generation == survey_PMC_generation] %>% nrow / nrow(Xpmcs)
Xpmcs[tx_book_genre_str_more_readable == survey_PMC_genre] %>% nrow / nrow(Xpmcs)

pmc_race_conf_tab = with(Xpmcs, table(tx_author_race, survey_PMC_race))
pmc_gender_conf_tab = with(Xpmcs, table(tx_author_gender, survey_PMC_gender))
pmc_age_conf_tab = with(Xpmcs, table(tx_author_generation, survey_PMC_generation))
pmc_race_conf_tab = pmc_race_conf_tab[c(2, 1), c(4, 1, 2, 3)]
pmc_gender_conf_tab = pmc_gender_conf_tab[c(2, 1), c(3, 1, 2)]
pmc_age_conf_tab = pmc_age_conf_tab[c(3, 2, 1), c(4, 2, 1, 3)]

pmc_race_conf_tab = cbind(pmc_race_conf_tab, diag(pmc_race_conf_tab) / rowSums(pmc_race_conf_tab) * 100)
pmc_gender_conf_tab = cbind(pmc_gender_conf_tab, diag(pmc_gender_conf_tab) / rowSums(pmc_gender_conf_tab) * 100)
pmc_age_conf_tab = cbind(pmc_age_conf_tab, diag(pmc_age_conf_tab) / rowSums(pmc_age_conf_tab) * 100)

pmc_race_conf_tab = rbind(pmc_race_conf_tab, c(diag(pmc_race_conf_tab), NA, NA, NA) / colSums(pmc_race_conf_tab) * 100)
pmc_gender_conf_tab = rbind(pmc_gender_conf_tab, c(diag(pmc_gender_conf_tab), NA, NA) / colSums(pmc_gender_conf_tab) * 100)
pmc_age_conf_tab = rbind(pmc_age_conf_tab, c(diag(pmc_age_conf_tab), NA, NA) / colSums(pmc_age_conf_tab) * 100)

pmc_race_conf_tab
pmc_gender_conf_tab
pmc_age_conf_tab

pacman::p_load(xtable)

xtable(pmc_race_conf_tab, digits = 1)
xtable(pmc_gender_conf_tab, digits = 1)
xtable(pmc_age_conf_tab, digits = 1)

pmc_age_conf_tab_sub = pmc_age_conf_tab[c(1,3), c(1,3)]
(pmc_age_conf_tab_sub[1, 1] + pmc_age_conf_tab_sub[2, 2]) / sum(pmc_age_conf_tab_sub)

pmc_genre_conf_tab = with(Xpmcs, table(tx_book_genre_str_more_readable, survey_PMC_genre))
pmc_genre_conf_tab
diag(pmc_genre_conf_tab) = 0
arr_ind = which(pmc_genre_conf_tab > 10, arr.ind = TRUE)
apply(arr_ind, 1, function(coord){c(rownames(pmc_genre_conf_tab)[coord[1]], colnames(pmc_genre_conf_tab)[coord[2]])})
