# Supplementary material for: Do book consumers discriminate against Black, female, or young authors?
Source: PLoS One. 2022 Jun 13;17(6):e0267537. doi: 10.1371/journal.pone.0267537 (PMC9191698; doi:10.1371/journal.pone.0267537)
Supplement: S1 Data — (ZIP) [file pone.0267537.s004.zip › tab6-8.R]

####load data and variables from load_and_gen_variables.R
use_only_first_HIT = FALSE
source("load_and_gen_variables.R")
pacman::p_load(xtable)
source("rowr.R") ####from deprecated package rowr

round(mean(X$survey_purchase_interest), 2)
round(sd(X$survey_purchase_interest), 2)

round(mean(X$survey_rate_author_qualification), 2)
round(sd(X$survey_rate_author_qualification), 2)

round(mean(X$survey_willingness_to_pay), 2)
round(sd(X$survey_willingness_to_pay), 2)


COEF = c(
  "(intercept)",
  "author race is black",
  "author gender is female",
  "author generation is boomer",
  "author generation is genX",
  "book genre is cooking",
  "book genre is fantasy",
  "book genre is history",
  "book genre is medical",
  "book genre is mystery",
  "book genre is polisci / law",
  "book genre is religion",
  "book genre is romance",
  "book genre is science",
  "book genre is science fiction",
  "book genre is social science",
  "book genre is technology",
  "book genre is thriller",
  "subject race is black",
  "subject gender is female",
  "subject generation is boomer",
  "subject generation is genX",
  "subject number print books read",
  "subject number print books bought",
  "subject read genre past six months",
  "author and subject race is black",
  "author and subject gender is female",
  "author and subject generation is boomer",
  "",
  "author and subject generation is genX",
  ""
)
ROUND = 2

#shared variables
txs = "tx_author_race + tx_author_gender + tx_author_generation"
demos = "tx_book_genre_str_more_readable + demo_black + demo_sex + demo_generation + demo_print_books_read + demo_print_books_bought + genre_read_in_past_six_months"
txs_cross_demos = "tx_author_race * demo_black + tx_author_gender * demo_sex + tx_author_generation * demo_generation"
re = "(1 | mturk_worker_id)"

#intersectionality models variables
# txs_interacted_gender_race = "tx_author_race * tx_author_gender + tx_author_generation"
# txs_interacted_gender_age = "tx_author_race + tx_author_gender * tx_author_generation"
# txs_interacted_age_race = "tx_author_gender + tx_author_race * tx_author_generation"
# txs_interacted_all = "tx_author_race * tx_author_gender * tx_author_generation"
# txs_interacted_race_genre = "tx_author_race * tx_book_genre_str_more_readable"


for (response_variable in c("survey_rate_author_qualification", "survey_purchase_interest", "survey_willingness_to_pay")){
  mod1c = lmer(paste(response_variable, "~", txs, "+", re), data = X, REML = TRUE) %>% summary %>% coef
  mod2c = lmer(paste(response_variable, "~", txs, "+", demos, "+", re), data = X, REML = TRUE) %>% summary %>% coef
  
  #intersectionality models (not reported)
  # lmer(paste(response_variable, "~", txs_interacted_gender_race, "+", re), data = X, REML = TRUE)                 %>% summary
  # lmer(paste(response_variable, "~", txs_interacted_gender_age, "+", re), data = X, REML = TRUE)                  %>% summary
  # lmer(paste(response_variable, "~", txs_interacted_age_race, "+", re), data = X, REML = TRUE)                    %>% summary
  # lmer(paste(response_variable, "~", txs_interacted_all, "+", re), data = X, REML = TRUE)                         %>% summary
  # lmer(paste(response_variable, "~", txs_interacted_gender_race, "+", demos, "+", re), data = X, REML = TRUE)     %>% summary
  # lmer(paste(response_variable, "~", txs_interacted_gender_age, "+", demos, "+", re), data = X, REML = TRUE)      %>% summary
  # lmer(paste(response_variable, "~", txs_interacted_age_race, "+", demos, "+", re), data = X, REML = TRUE)        %>% summary
  # lmer(paste(response_variable, "~", txs_interacted_all, "+", demos, "+", re), data = X, REML = TRUE)             %>% summary
  # lmer(paste(response_variable, "~", txs_interacted_race_genre, "+", re), data = X, REML = TRUE)                  %>% summary
  #  mod1bc = lmer(paste(response_variable, "~", txs_interacted_all, "+", re), data = X, REML = TRUE) %>% summary %>% coef
  
  mod3c = lmer(paste(response_variable, "~", txs_cross_demos, "+", re), data = X, REML = TRUE) %>% summary %>% coef
  mod4c = lmer(paste(response_variable, "~", txs_cross_demos, "+", demos, "+", re), data = X, REML = TRUE) %>% summary %>% coef

  #reorderings
  mod1_coefs = rownames(mod1c)
  mod2_coefs = rownames(mod2c)
  mod3_coefs = rownames(mod3c)
  mod4_coefs = rownames(mod4c)
  mod3c = mod3c[c(mod1_coefs, setdiff(mod3_coefs, mod1_coefs)), ]
  mod4c = mod4c[c(mod2_coefs, setdiff(mod4_coefs, mod2_coefs)), ]
  mod3c = rbind(mod3c[1:5, ], matrix(NA, 13, 5), mod3c[6:9, ], matrix(NA, 3, 5), mod3c[10:15, ])
  
  #create table with significance stars
  tab = cbind.fill(
    rownames(mod4c),
    round(mod1c[,1], ROUND),
    if_else(mod1c[,5] < 0.001, "***", if_else(mod1c[,5] < 0.01, "**", if_else(mod1c[,5] < 0.05, "*", ""))),
    round(mod2c[,1], ROUND),
    if_else(mod2c[,5] < 0.001, "***", if_else(mod2c[,5] < 0.01, "**", if_else(mod2c[,5] < 0.05, "*", ""))),
    round(mod3c[,1], ROUND),
    if_else(mod3c[,5] < 0.001, "***", if_else(mod3c[,5] < 0.01, "**", if_else(mod3c[,5] < 0.05, "*", ""))),
    round(mod4c[,1], ROUND),
    if_else(mod4c[,5] < 0.001, "***", if_else(mod4c[,5] < 0.01, "**", if_else(mod4c[,5] < 0.05, "*", ""))),
    fill = ""
  )
  tab[is.na(tab)] = ""
  tab
  tab[, 1] = COEF
  colnames(tab) = NULL
  tab
  cat("***************\nresponse:", response_variable, "\n*************\n")
  print(xtable(tab), include.rownames = FALSE)
}
