# Supplementary material for: Do book consumers discriminate against Black, female, or young authors?
Source: PLoS One. 2022 Jun 13;17(6):e0267537. doi: 10.1371/journal.pone.0267537 (PMC9191698; doi:10.1371/journal.pone.0267537)
Supplement: S1 Text — (TXT) [file pone.0267537.s005.txt]

Figure 2 can be found here:

https://www.piqsels.com/en/public-domain-photo-zbqfp

and its license can be found here:

https://www.piqsels.com/

which is CC0 public domain
